# Supplementary material for: Exploiting hot electrons from a plasmon nanohybrid system for the photoelectroreduction of CO2
Source: Commun Chem. 2024 Mar 20;7:59. doi: 10.1038/s42004-024-01149-8 (PMC10954701; doi:10.1038/s42004-024-01149-8)
Supplement: Supplementary file 3 — Supplementary Data 1 [file 42004_2024_1149_MOESM3_ESM.zip]

Archive with 43 entries (42 files):
- Source data/
- Source data/Figure 5.xlsx
- __MACOSX/Source data/._Figure 5.xlsx
- Source data/._Figure 5.xlsx
- Source data/Figure 2C.xlsx
- __MACOSX/Source data/._Figure 2C.xlsx
- Source data/._Figure 2C.xlsx
- Source data/Figure 4D.xlsx
- __MACOSX/Source data/._Figure 4D.xlsx
- Source data/._Figure 4D.xlsx
- Source data/Figure 2A.xlsx
- __MACOSX/Source data/._Figure 2A.xlsx
- Source data/._Figure 2A.xlsx
- Source data/Figure 4C.xlsx
- __MACOSX/Source data/._Figure 4C.xlsx
- Source data/._Figure 4C.xlsx
- Source data/Figure 4B.xlsx
- __MACOSX/Source data/._Figure 4B.xlsx
- Source data/._Figure 4B.xlsx
- Source data/Figure 3C.xlsx
- __MACOSX/Source data/._Figure 3C.xlsx
- Source data/._Figure 3C.xlsx
- Source data/Figure 2D.xlsx
- __MACOSX/Source data/._Figure 2D.xlsx
- Source data/._Figure 2D.xlsx
- Source data/Figure 3D.xlsx
- __MACOSX/Source data/._Figure 3D.xlsx
- Source data/._Figure 3D.xlsx
- Source data/Figure 3B.xlsx
- __MACOSX/Source data/._Figure 3B.xlsx
- Source data/._Figure 3B.xlsx
- Source data/Figure 4C_Inset.xlsx
- __MACOSX/Source data/._Figure 4C_Inset.xlsx
- Source data/._Figure 4C_Inset.xlsx
- Source data/Figure 3A.xlsx
- __MACOSX/Source data/._Figure 3A.xlsx
- Source data/._Figure 3A.xlsx
- Source data/Figure 4A.xlsx
- __MACOSX/Source data/._Figure 4A.xlsx
- Source data/._Figure 4A.xlsx
- Source data/Figure 2B.xlsx
- __MACOSX/Source data/._Figure 2B.xlsx
- Source data/._Figure 2B.xlsx
