# Supplementary material for: Exploiting hot electrons from a plasmon nanohybrid system for the photoelectroreduction of CO2
Source: Commun Chem. 2024 Mar 20;7:59. doi: 10.1038/s42004-024-01149-8 (PMC10954701; doi:10.1038/s42004-024-01149-8)
Supplement: Supplementary file 3 — Supplementary Data 1 [file 42004_2024_1149_MOESM3_ESM.zip › Source data/Figure 5.xlsx]

## Sheet: Sheet1
Wavenumber (cm-1)	0	1	2	3	4	5	6	7	8	9	10	11	12	13	14	15	16	17	18	19	20	21	22	23	24	25	26	27	28	29	30	31	min
2101.39	0.12994	0.14283	0.14266	0.14234	0.14216	0.14185	0.14145	0.14134	0.14097	0.1407	0.14038	0.14015	0.13994	0.13952	0.13919	0.13887	0.13846	0.13887	0.13846	0.13803	0.13811	0.13668	0.13601	0.13577	0.13509	0.1346	0.13405	0.13346	0.13275	0.13262	0.13036	0.13037
2099.97	0.13075	0.14375	0.14359	0.14326	0.14308	0.14278	0.14238	0.14226	0.14189	0.14162	0.1413	0.14107	0.14086	0.14044	0.1401	0.13978	0.13936	0.13978	0.13936	0.13893	0.13901	0.13759	0.1369	0.13665	0.13598	0.13547	0.13493	0.13433	0.13361	0.13347	0.1312	0.13119
2098.54	0.13163	0.14475	0.14459	0.14426	0.14408	0.14377	0.14338	0.14326	0.14289	0.14261	0.1423	0.14206	0.14185	0.14143	0.14108	0.14076	0.14035	0.14076	0.14035	0.13991	0.13999	0.13856	0.13787	0.13762	0.13695	0.13642	0.13588	0.13526	0.13453	0.13439	0.13211	0.13209
2097.11	0.13259	0.14584	0.14567	0.14535	0.14517	0.14486	0.14447	0.14435	0.14397	0.14369	0.14339	0.14315	0.14293	0.1425	0.14215	0.14183	0.14142	0.14183	0.14142	0.14098	0.14105	0.13963	0.13893	0.13866	0.13799	0.13746	0.13691	0.13628	0.13554	0.1354	0.13311	0.13307
2095.69	0.13364	0.14703	0.14686	0.14653	0.14636	0.14605	0.14566	0.14554	0.14516	0.14487	0.14457	0.14433	0.14412	0.14368	0.14332	0.143	0.14259	0.143	0.14259	0.14214	0.14221	0.14079	0.14008	0.13981	0.13913	0.13859	0.13803	0.1374	0.13665	0.13649	0.13419	0.13414
2094.26	0.1348	0.14835	0.14817	0.14784	0.14767	0.14736	0.14697	0.14685	0.14647	0.14617	0.14587	0.14563	0.14542	0.14498	0.14462	0.14429	0.14389	0.14429	0.14389	0.14343	0.1435	0.14207	0.14135	0.14107	0.14038	0.13983	0.13927	0.13863	0.13787	0.1377	0.13539	0.13531
2092.83	0.13608	0.14981	0.14963	0.14931	0.14913	0.14882	0.14843	0.1483	0.14792	0.14762	0.14733	0.14708	0.14687	0.14642	0.14607	0.14573	0.14533	0.14573	0.14533	0.14485	0.14492	0.14348	0.14276	0.14248	0.14178	0.14122	0.14064	0.13999	0.13922	0.13904	0.13671	0.13661
2091.41	0.13753	0.15147	0.1513	0.15096	0.15079	0.15047	0.15007	0.14995	0.14957	0.14927	0.14898	0.14872	0.14851	0.14805	0.1477	0.14736	0.14695	0.14736	0.14695	0.14647	0.14654	0.14509	0.14435	0.14407	0.14336	0.14279	0.14219	0.14153	0.14075	0.14055	0.1382	0.13808
2089.98	0.13921	0.15339	0.15322	0.15288	0.1527	0.15239	0.15199	0.15186	0.15148	0.15118	0.15088	0.15061	0.1504	0.14994	0.14959	0.14925	0.14882	0.14925	0.14882	0.14833	0.14841	0.14694	0.14619	0.14591	0.14518	0.1446	0.14399	0.14332	0.14252	0.1423	0.13993	0.13979
2088.55	0.14119	0.15564	0.15548	0.15514	0.15495	0.15463	0.15423	0.15411	0.15373	0.15342	0.15312	0.15285	0.15263	0.15217	0.1518	0.15146	0.15103	0.15146	0.15103	0.15053	0.1506	0.14912	0.14836	0.14807	0.14733	0.14674	0.14611	0.14542	0.1446	0.14437	0.14197	0.1418
2087.13	0.14353	0.15831	0.15815	0.1578	0.15761	0.15729	0.15689	0.15676	0.15639	0.15606	0.15577	0.15549	0.15526	0.15479	0.15442	0.15408	0.15363	0.15408	0.15363	0.15312	0.15318	0.15169	0.15092	0.15062	0.14986	0.14926	0.14861	0.1479	0.14706	0.1468	0.14438	0.14418
2085.7	0.1463	0.16146	0.1613	0.16095	0.16075	0.16043	0.16003	0.1599	0.15952	0.15919	0.15889	0.15861	0.15837	0.15789	0.15752	0.15717	0.1567	0.15717	0.1567	0.15619	0.15623	0.15473	0.15394	0.15364	0.15285	0.15224	0.15157	0.15084	0.14997	0.14968	0.14723	0.14699
2084.27	0.14959	0.16521	0.16504	0.1647	0.1645	0.16418	0.16377	0.16364	0.16325	0.16292	0.16261	0.16232	0.16208	0.16159	0.16121	0.16085	0.16037	0.16085	0.16037	0.15985	0.15988	0.15836	0.15755	0.15723	0.15642	0.15579	0.1551	0.15434	0.15344	0.15312	0.15063	0.15034
2082.85	0.15355	0.16973	0.16955	0.1692	0.169	0.16867	0.16826	0.16812	0.16774	0.1674	0.16708	0.16678	0.16653	0.16603	0.16565	0.16527	0.16477	0.16527	0.16477	0.16424	0.16426	0.16272	0.1619	0.16155	0.16071	0.16005	0.15933	0.15854	0.1576	0.15724	0.1547	0.15436
2081.42	0.15832	0.17517	0.17498	0.17463	0.17443	0.1741	0.17368	0.17354	0.17315	0.17281	0.17247	0.17217	0.1719	0.1714	0.171	0.17061	0.1701	0.17061	0.1701	0.16955	0.16955	0.16798	0.16714	0.16676	0.16589	0.16521	0.16445	0.16362	0.16263	0.16222	0.15962	0.15921
2079.99	0.16406	0.18172	0.18152	0.18116	0.18096	0.18063	0.1802	0.18006	0.17966	0.17932	0.17897	0.17864	0.17837	0.17786	0.17745	0.17703	0.1765	0.17703	0.1765	0.17594	0.17591	0.17431	0.17345	0.17304	0.17213	0.17141	0.17061	0.16973	0.1687	0.16822	0.16554	0.16505
2078.57	0.17089	0.18949	0.1893	0.18894	0.18872	0.18839	0.18796	0.18782	0.18741	0.18705	0.1867	0.18635	0.18607	0.18555	0.18512	0.18468	0.18412	0.18468	0.18412	0.18353	0.18349	0.18184	0.18095	0.18051	0.17956	0.17878	0.17794	0.17701	0.17591	0.17536	0.17259	0.172
2077.14	0.17882	0.19851	0.19831	0.19795	0.19773	0.19739	0.19696	0.19681	0.19639	0.19602	0.19566	0.19529	0.19499	0.19446	0.19401	0.19354	0.19296	0.19354	0.19296	0.19234	0.19227	0.19058	0.18966	0.18917	0.18817	0.18735	0.18644	0.18545	0.18428	0.18364	0.18077	0.18007
2075.72	0.18762	0.20854	0.20833	0.20797	0.20774	0.20739	0.20696	0.2068	0.20637	0.206	0.20562	0.20522	0.20492	0.20438	0.2039	0.2034	0.20279	0.2034	0.20279	0.20214	0.20204	0.20029	0.19934	0.19881	0.19775	0.19687	0.1959	0.19483	0.19359	0.19284	0.18987	0.18904
2074.29	0.19679	0.21897	0.21876	0.21839	0.21817	0.2178	0.21737	0.2172	0.21676	0.21637	0.21598	0.21557	0.21525	0.21469	0.21419	0.21366	0.21302	0.21366	0.21302	0.21234	0.2122	0.2104	0.20942	0.20883	0.20773	0.20678	0.20574	0.2046	0.20327	0.20243	0.19933	0.19836
2072.86	0.20543	0.2288	0.22858	0.22822	0.22799	0.22762	0.22717	0.227	0.22656	0.22615	0.22575	0.22532	0.225	0.22442	0.22389	0.22333	0.22267	0.22333	0.22267	0.22195	0.22177	0.21994	0.21891	0.21828	0.21713	0.21613	0.21501	0.2138	0.21239	0.21146	0.20825	0.20715
2071.44	0.21238	0.23671	0.2365	0.23613	0.2359	0.23552	0.23506	0.2349	0.23444	0.23403	0.23362	0.23317	0.23284	0.23225	0.2317	0.23111	0.23044	0.23111	0.23044	0.22969	0.22948	0.22762	0.22656	0.22589	0.2247	0.22365	0.22249	0.22121	0.21974	0.21873	0.21544	0.21423
2070.01	0.21653	0.24143	0.24123	0.24086	0.24062	0.24025	0.23978	0.23962	0.23916	0.23873	0.23832	0.23786	0.23753	0.23693	0.23636	0.23576	0.23508	0.23576	0.23508	0.23432	0.23408	0.23222	0.23113	0.23044	0.22922	0.22814	0.22695	0.22563	0.22412	0.22308	0.21973	0.21846
2068.58	0.2172	0.24219	0.242	0.24162	0.24139	0.24101	0.24055	0.24039	0.23992	0.23949	0.23907	0.23862	0.2383	0.23769	0.23712	0.23651	0.23582	0.23651	0.23582	0.23507	0.23482	0.23296	0.23186	0.23117	0.22994	0.22887	0.22767	0.22635	0.22483	0.22378	0.22042	0.21914
2067.16	0.21439	0.23901	0.23882	0.23843	0.23821	0.23783	0.23738	0.23722	0.23676	0.23632	0.23591	0.23547	0.23514	0.23454	0.23397	0.23338	0.2327	0.23338	0.2327	0.23195	0.23171	0.22987	0.22878	0.2281	0.22689	0.22583	0.22466	0.22336	0.22187	0.22085	0.21753	0.21628
2065.73	0.20878	0.23263	0.23245	0.23207	0.23185	0.23148	0.23103	0.23087	0.23042	0.22999	0.22958	0.22916	0.22884	0.22824	0.22769	0.22712	0.22646	0.22712	0.22646	0.22573	0.22551	0.2237	0.22264	0.22197	0.2208	0.21977	0.21865	0.21739	0.21595	0.215	0.21175	0.21058
2064.3	0.20146	0.22429	0.22411	0.22373	0.22352	0.22316	0.22272	0.22256	0.22211	0.22169	0.22129	0.2209	0.22058	0.22	0.21947	0.21892	0.21829	0.21892	0.21829	0.21758	0.21739	0.21562	0.21459	0.21396	0.21283	0.21185	0.21078	0.20958	0.20822	0.20734	0.20418	0.20313
2062.88	0.19348	0.21517	0.215	0.21463	0.21442	0.21408	0.21365	0.21349	0.21305	0.21264	0.21225	0.21188	0.21157	0.21101	0.2105	0.20999	0.20937	0.20999	0.20937	0.2087	0.20853	0.2068	0.2058	0.20522	0.20414	0.2032	0.2022	0.20107	0.19979	0.199	0.19595	0.19501
2061.45	0.18558	0.20613	0.20596	0.20561	0.2054	0.20507	0.20464	0.2045	0.20406	0.20367	0.20329	0.20293	0.20264	0.20209	0.20161	0.20112	0.20053	0.20112	0.20053	0.19988	0.19974	0.19806	0.19709	0.19654	0.19553	0.19464	0.19369	0.19264	0.19143	0.19074	0.18779	0.18696
2060.02	0.17811	0.19759	0.19743	0.19708	0.19688	0.19655	0.19614	0.196	0.19557	0.19519	0.19482	0.19448	0.19419	0.19367	0.1932	0.19275	0.19218	0.19275	0.19218	0.19156	0.19144	0.1898	0.18885	0.18835	0.18738	0.18654	0.18566	0.18467	0.18354	0.18292	0.18007	0.17936
2058.6	0.17125	0.18975	0.18959	0.18925	0.18906	0.18874	0.18833	0.18819	0.18777	0.1874	0.18705	0.18672	0.18644	0.18593	0.18548	0.18506	0.18451	0.18506	0.18451	0.18391	0.18383	0.18221	0.18129	0.18083	0.1799	0.17911	0.17828	0.17735	0.17629	0.17575	0.17299	0.17237
2057.17	0.16508	0.1827	0.18254	0.1822	0.18202	0.18171	0.1813	0.18117	0.18075	0.1804	0.18005	0.17974	0.17947	0.17897	0.17854	0.17814	0.1776	0.17814	0.1776	0.17703	0.17698	0.17539	0.17449	0.17406	0.17318	0.17243	0.17164	0.17077	0.16977	0.1693	0.16662	0.16609
2055.74	0.15959	0.17643	0.17627	0.17594	0.17577	0.17546	0.17505	0.17492	0.17452	0.17417	0.17384	0.17353	0.17328	0.17278	0.17237	0.17199	0.17147	0.17199	0.17147	0.17091	0.17089	0.16932	0.16845	0.16805	0.1672	0.16649	0.16574	0.16493	0.16397	0.16357	0.16095	0.16051
2054.32	0.15476	0.1709	0.17074	0.17042	0.17025	0.16994	0.16954	0.16941	0.16901	0.16868	0.16836	0.16805	0.16781	0.16732	0.16693	0.16656	0.16605	0.16656	0.16605	0.16551	0.16552	0.16396	0.16312	0.16275	0.16192	0.16125	0.16054	0.15977	0.15886	0.15851	0.15595	0.15558
2052.89	0.15051	0.16604	0.16588	0.16556	0.1654	0.16509	0.1647	0.16458	0.16418	0.16385	0.16353	0.16323	0.16299	0.16252	0.16214	0.16179	0.16129	0.16179	0.16129	0.16077	0.1608	0.15925	0.15843	0.15809	0.15728	0.15664	0.15597	0.15524	0.15436	0.15407	0.15156	0.15125
2051.46	0.14679	0.16178	0.16162	0.16131	0.16115	0.16085	0.16046	0.16034	0.15994	0.15962	0.1593	0.159	0.15877	0.15831	0.15795	0.1576	0.15712	0.1576	0.15712	0.15661	0.15666	0.15512	0.15433	0.154	0.15322	0.1526	0.15196	0.15126	0.15043	0.15017	0.14771	0.14746
2050.04	0.14354	0.15806	0.15791	0.15759	0.15743	0.15714	0.15675	0.15664	0.15625	0.15593	0.1556	0.15531	0.15508	0.15464	0.15429	0.15394	0.15348	0.15394	0.15348	0.15297	0.15305	0.15152	0.15075	0.15042	0.14967	0.14907	0.14846	0.14779	0.14699	0.14677	0.14436	0.14415
2048.61	0.14071	0.15482	0.15467	0.15435	0.1542	0.15391	0.15352	0.15342	0.15303	0.15271	0.15238	0.1521	0.15187	0.15144	0.15109	0.15076	0.1503	0.15076	0.1503	0.14981	0.14989	0.14838	0.14763	0.14731	0.14657	0.14601	0.14541	0.14477	0.14399	0.14381	0.14144	0.14127
2047.18	0.13825	0.15201	0.15186	0.15154	0.15139	0.1511	0.15071	0.15062	0.15023	0.14992	0.14959	0.14931	0.14909	0.14867	0.14833	0.14799	0.14755	0.14799	0.14755	0.14706	0.14715	0.14565	0.14492	0.14461	0.14389	0.14334	0.14276	0.14215	0.1414	0.14124	0.1389	0.13877
2045.76	0.13612	0.14958	0.14944	0.14911	0.14896	0.14867	0.14829	0.1482	0.14781	0.1475	0.14717	0.1469	0.14668	0.14626	0.14593	0.1456	0.14516	0.1456	0.14516	0.14469	0.14478	0.1433	0.14257	0.14228	0.14156	0.14104	0.14047	0.13988	0.13916	0.13901	0.1367	0.13661
2044.33	0.1343	0.14748	0.14735	0.14702	0.14687	0.14658	0.1462	0.14611	0.14573	0.14541	0.14509	0.14482	0.14462	0.1442	0.14387	0.14354	0.14311	0.14354	0.14311	0.14265	0.14274	0.14127	0.14055	0.14027	0.13956	0.13905	0.1385	0.13793	0.13723	0.1371	0.13481	0.13476
2042.9	0.13275	0.14571	0.14558	0.14526	0.1451	0.14482	0.14444	0.14435	0.14396	0.14365	0.14333	0.14306	0.14287	0.14245	0.14212	0.1418	0.14136	0.1418	0.14136	0.14092	0.14102	0.13956	0.13883	0.13857	0.13787	0.13737	0.13683	0.13628	0.13559	0.13548	0.13321	0.13319
2041.48	0.13151	0.14427	0.14414	0.14383	0.14366	0.14338	0.14301	0.14292	0.14253	0.14222	0.14189	0.14164	0.14145	0.14103	0.14071	0.14038	0.13995	0.14038	0.13995	0.13952	0.13963	0.13817	0.13745	0.13719	0.1365	0.13601	0.13548	0.13495	0.13428	0.13417	0.13193	0.13193
2040.05	0.13061	0.1432	0.14307	0.14276	0.14259	0.14232	0.14195	0.14185	0.14145	0.14114	0.14082	0.14057	0.14039	0.13997	0.13966	0.13933	0.1389	0.13933	0.1389	0.13847	0.13859	0.13713	0.13642	0.13617	0.13549	0.13501	0.13449	0.13397	0.13331	0.13322	0.13099	0.131
2038.62	0.13004	0.14248	0.14234	0.14204	0.14188	0.1416	0.14122	0.14112	0.14072	0.14042	0.1401	0.13985	0.13967	0.13926	0.13894	0.13861	0.1382	0.13861	0.1382	0.13777	0.13789	0.13644	0.13573	0.13549	0.13482	0.13435	0.13384	0.13333	0.13268	0.1326	0.13039	0.13041
2037.2	0.12975	0.14205	0.14191	0.14162	0.14146	0.14118	0.1408	0.1407	0.14029	0.14	0.13968	0.13943	0.13926	0.13884	0.13853	0.1382	0.13779	0.1382	0.13779	0.13737	0.13748	0.13604	0.13534	0.1351	0.13444	0.13398	0.13348	0.13297	0.13234	0.13227	0.13007	0.13011
2035.77	0.1297	0.14189	0.14175	0.14146	0.1413	0.14101	0.14064	0.14053	0.14012	0.13983	0.13951	0.13927	0.13909	0.13868	0.13837	0.13805	0.13764	0.13805	0.13764	0.13721	0.13733	0.13589	0.1352	0.13496	0.13431	0.13386	0.13337	0.13286	0.13224	0.13219	0.12999	0.13004
2034.34	0.12985	0.14196	0.14181	0.14152	0.14136	0.14107	0.14069	0.14058	0.14017	0.13989	0.13957	0.13932	0.13915	0.13873	0.13843	0.13811	0.1377	0.13811	0.1377	0.13728	0.13739	0.13596	0.13527	0.13504	0.13439	0.13395	0.13346	0.13297	0.13235	0.13231	0.13012	0.13018
2032.92	0.13015	0.14218	0.14204	0.14174	0.14158	0.14129	0.14091	0.14079	0.14038	0.14011	0.13978	0.13954	0.13937	0.13895	0.13864	0.13833	0.13793	0.13833	0.13793	0.1375	0.13761	0.13619	0.1355	0.13528	0.13464	0.1342	0.13372	0.13323	0.13262	0.13258	0.1304	0.13047
2031.49	0.13054	0.14251	0.14236	0.14206	0.1419	0.14161	0.14122	0.1411	0.14068	0.14042	0.1401	0.13985	0.13968	0.13927	0.13895	0.13864	0.13825	0.13864	0.13825	0.13782	0.13793	0.13652	0.13583	0.13561	0.13497	0.13453	0.13407	0.13358	0.13298	0.13295	0.13076	0.13084
2030.06	0.13092	0.14284	0.1427	0.14239	0.14224	0.14194	0.14154	0.14142	0.141	0.14075	0.14043	0.14018	0.14001	0.13959	0.13928	0.13896	0.13858	0.13896	0.13858	0.13815	0.13825	0.13685	0.13616	0.13594	0.13532	0.13488	0.13442	0.13393	0.13334	0.13331	0.13113	0.13121
2028.64	0.13123	0.14311	0.14297	0.14266	0.1425	0.1422	0.1418	0.14167	0.14125	0.14101	0.14068	0.14044	0.14027	0.13985	0.13953	0.13922	0.13883	0.13922	0.13883	0.1384	0.13851	0.13711	0.13642	0.13621	0.13559	0.13515	0.1347	0.13421	0.13362	0.1336	0.13142	0.1315
2027.21	0.13141	0.14327	0.14312	0.14281	0.14265	0.14234	0.14194	0.14181	0.14139	0.14116	0.14082	0.14058	0.14041	0.13998	0.13967	0.13936	0.13896	0.13936	0.13896	0.13853	0.13865	0.13725	0.13657	0.13635	0.13574	0.1353	0.13486	0.13437	0.13378	0.13377	0.13159	0.13168
2025.78	0.13146	0.1433	0.14315	0.14283	0.14267	0.14236	0.14196	0.14182	0.14141	0.14117	0.14083	0.14059	0.14042	0.13999	0.13967	0.13937	0.13897	0.13937	0.13897	0.13854	0.13867	0.13726	0.13659	0.13637	0.13576	0.13532	0.13488	0.1344	0.13381	0.1338	0.13163	0.13172
2024.36	0.1314	0.14322	0.14306	0.14274	0.14257	0.14226	0.14186	0.14172	0.1413	0.14107	0.14073	0.14049	0.14031	0.13988	0.13957	0.13926	0.13886	0.13926	0.13886	0.13842	0.13856	0.13715	0.13648	0.13626	0.13566	0.13523	0.13479	0.13431	0.13372	0.13371	0.13154	0.13164
2022.93	0.13122	0.14304	0.14288	0.14255	0.14238	0.14207	0.14166	0.14153	0.1411	0.14087	0.14053	0.14028	0.1401	0.13968	0.13936	0.13906	0.13864	0.13906	0.13864	0.13821	0.13836	0.13694	0.13628	0.13606	0.13545	0.13503	0.13459	0.13411	0.13352	0.13352	0.13135	0.13145
2021.5	0.13092	0.14275	0.14258	0.14224	0.14208	0.14176	0.14134	0.14121	0.14078	0.14055	0.14021	0.13996	0.13978	0.13935	0.13904	0.13873	0.13831	0.13873	0.13831	0.13788	0.13803	0.13661	0.13595	0.13573	0.13513	0.1347	0.13427	0.13379	0.1332	0.1332	0.13104	0.13115
2020.08	0.13045	0.14229	0.14212	0.14178	0.14161	0.14128	0.14086	0.14073	0.1403	0.14006	0.13972	0.13947	0.13928	0.13886	0.13855	0.13823	0.13781	0.13823	0.13781	0.13738	0.13754	0.13611	0.13545	0.13524	0.13463	0.13421	0.13377	0.1333	0.13271	0.13271	0.13055	0.13066
2018.65	0.12981	0.14168	0.14151	0.14116	0.14098	0.14065	0.14023	0.1401	0.13967	0.13943	0.13908	0.13883	0.13864	0.13821	0.1379	0.13758	0.13715	0.13758	0.13715	0.13673	0.1369	0.13545	0.1348	0.13459	0.13397	0.13355	0.13311	0.13265	0.13206	0.13205	0.1299	0.13002
2017.22	0.12913	0.14105	0.14087	0.14053	0.14034	0.14	0.13958	0.13944	0.13901	0.13876	0.13841	0.13816	0.13796	0.13753	0.13722	0.1369	0.13647	0.1369	0.13647	0.13605	0.13622	0.13477	0.13412	0.13391	0.13329	0.13287	0.13243	0.13198	0.13138	0.13137	0.12922	0.12935
2015.8	0.12859	0.14055	0.14037	0.14002	0.13982	0.13948	0.13905	0.13891	0.13847	0.13823	0.13787	0.13762	0.13741	0.13699	0.13667	0.13635	0.13592	0.13635	0.13592	0.1355	0.13566	0.13421	0.13357	0.13336	0.13273	0.13232	0.13188	0.13143	0.13083	0.13081	0.12867	0.12881
2014.37	0.12821	0.14021	0.14002	0.13967	0.13946	0.13912	0.13869	0.13853	0.1381	0.13786	0.13749	0.13723	0.13703	0.1366	0.13628	0.13595	0.13552	0.13595	0.13552	0.1351	0.13525	0.13382	0.13317	0.13297	0.13234	0.13194	0.13149	0.13104	0.13044	0.13043	0.12829	0.12843
2012.94	0.1279	0.13995	0.13975	0.1394	0.13919	0.13884	0.1384	0.13824	0.1378	0.13756	0.13719	0.13693	0.13673	0.1363	0.13597	0.13564	0.13521	0.13564	0.13521	0.13479	0.13492	0.1335	0.13284	0.13265	0.13202	0.13163	0.13118	0.13073	0.13013	0.13012	0.12799	0.12813
2011.52	0.1276	0.13969	0.13949	0.13913	0.13892	0.13857	0.13812	0.13795	0.1375	0.13728	0.13689	0.13663	0.13643	0.136	0.13567	0.13532	0.1349	0.13532	0.1349	0.13447	0.1346	0.13319	0.13252	0.13234	0.13171	0.13132	0.13087	0.13042	0.12983	0.12981	0.12768	0.12782
2010.09	0.12731	0.13945	0.13925	0.13888	0.13867	0.13831	0.13785	0.13768	0.13723	0.137	0.13662	0.13635	0.13615	0.13572	0.13538	0.13503	0.1346	0.13503	0.1346	0.13418	0.1343	0.13289	0.13223	0.13204	0.13142	0.13103	0.13058	0.13013	0.12953	0.12951	0.12738	0.12753
2008.66	0.12709	0.13928	0.13907	0.1387	0.13848	0.13811	0.13765	0.13748	0.13702	0.13679	0.13641	0.13614	0.13593	0.1355	0.13516	0.13481	0.13438	0.13481	0.13438	0.13395	0.13408	0.13267	0.13201	0.13182	0.1312	0.13081	0.13036	0.12991	0.12931	0.12929	0.12716	0.12731
2007.24	0.12696	0.13917	0.13897	0.13859	0.13836	0.13799	0.13753	0.13736	0.13689	0.13666	0.13628	0.13601	0.13581	0.13537	0.13503	0.13467	0.13425	0.13467	0.13425	0.13381	0.13394	0.13254	0.13187	0.13168	0.13107	0.13067	0.13023	0.12977	0.12917	0.12916	0.12702	0.12718
2005.81	0.12689	0.13911	0.13891	0.13853	0.1383	0.13793	0.13747	0.1373	0.13683	0.1366	0.13622	0.13595	0.13575	0.13531	0.13496	0.13461	0.13419	0.13461	0.13419	0.13375	0.13388	0.13247	0.13181	0.13161	0.13101	0.13061	0.13017	0.12971	0.12911	0.12909	0.12696	0.12711
2004.38	0.12687	0.13908	0.13888	0.13849	0.13827	0.1379	0.13744	0.13727	0.1368	0.13657	0.1362	0.13593	0.13573	0.13529	0.13494	0.13459	0.13417	0.13459	0.13417	0.13373	0.13386	0.13246	0.1318	0.1316	0.131	0.13059	0.13015	0.12969	0.12909	0.12907	0.12694	0.12709
2002.96	0.12687	0.13906	0.13886	0.13847	0.13825	0.13788	0.13742	0.13725	0.13679	0.13656	0.1362	0.13593	0.13573	0.13529	0.13494	0.13459	0.13417	0.13459	0.13417	0.13373	0.13386	0.13246	0.1318	0.1316	0.13101	0.1306	0.13016	0.1297	0.1291	0.12907	0.12694	0.1271
2001.53	0.12688	0.13904	0.13884	0.13845	0.13823	0.13786	0.1374	0.13724	0.13678	0.13656	0.13619	0.13593	0.13574	0.1353	0.13494	0.1346	0.13418	0.1346	0.13418	0.13373	0.13388	0.13247	0.13182	0.13161	0.13102	0.1306	0.13017	0.1297	0.12911	0.12908	0.12695	0.1271
2000.1	0.12691	0.13903	0.13883	0.13844	0.13822	0.13786	0.13741	0.13724	0.13678	0.13657	0.13621	0.13595	0.13576	0.13532	0.13496	0.13463	0.13421	0.13463	0.13421	0.13376	0.13391	0.1325	0.13184	0.13164	0.13105	0.13063	0.13019	0.12972	0.12914	0.12911	0.12697	0.12713
1998.68	0.12698	0.13907	0.13887	0.13848	0.13826	0.13789	0.13745	0.13729	0.13683	0.13662	0.13627	0.13601	0.13583	0.13538	0.13503	0.1347	0.13428	0.1347	0.13428	0.13383	0.13398	0.13257	0.13191	0.13171	0.13113	0.1307	0.13027	0.12979	0.1292	0.12918	0.12704	0.12719
1997.25	0.12707	0.13913	0.13893	0.13855	0.13833	0.13797	0.13753	0.13736	0.1369	0.13671	0.13635	0.13611	0.13592	0.13547	0.13512	0.13479	0.13437	0.13479	0.13437	0.13393	0.13408	0.13267	0.13201	0.13181	0.13123	0.13081	0.13037	0.12988	0.1293	0.12927	0.12713	0.12728
1995.83	0.12711	0.13915	0.13895	0.13856	0.13835	0.13799	0.13754	0.13738	0.13692	0.13674	0.13638	0.13614	0.13595	0.1355	0.13516	0.13483	0.13441	0.13483	0.13441	0.13397	0.13413	0.13271	0.13205	0.13185	0.13127	0.13084	0.13041	0.12992	0.12932	0.1293	0.12716	0.12731
1994.4	0.12697	0.13901	0.13881	0.13842	0.13821	0.13785	0.1374	0.13724	0.13679	0.13661	0.13626	0.13601	0.13582	0.13537	0.13504	0.1347	0.13428	0.1347	0.13428	0.13385	0.13402	0.13259	0.13193	0.13173	0.13114	0.13071	0.13027	0.12979	0.12918	0.12917	0.12702	0.12717
1992.97	0.12673	0.1388	0.13859	0.1382	0.138	0.13763	0.13718	0.13702	0.13658	0.1364	0.13605	0.1358	0.13561	0.13516	0.13483	0.13449	0.13407	0.13449	0.13407	0.13364	0.13383	0.13238	0.13173	0.13152	0.13091	0.13049	0.13005	0.12957	0.12895	0.12893	0.12678	0.12693
1991.55	0.12669	0.13878	0.13856	0.13818	0.13797	0.13761	0.13716	0.137	0.13656	0.13639	0.13604	0.13579	0.13559	0.13514	0.13482	0.13447	0.13405	0.13447	0.13405	0.13362	0.13382	0.13236	0.13171	0.1315	0.13088	0.13047	0.13002	0.12954	0.12891	0.12889	0.12675	0.12689
1990.12	0.12702	0.13913	0.13891	0.13852	0.13832	0.13795	0.13751	0.13735	0.13691	0.13674	0.1364	0.13615	0.13594	0.1355	0.13517	0.13483	0.1344	0.13483	0.1344	0.13397	0.13416	0.13271	0.13206	0.13186	0.13123	0.13082	0.13036	0.12988	0.12925	0.12923	0.12709	0.12722
1988.69	0.1276	0.1397	0.13948	0.1391	0.13889	0.13853	0.13808	0.13792	0.13749	0.13732	0.13698	0.13673	0.13652	0.13608	0.13575	0.13541	0.13497	0.13541	0.13497	0.13455	0.13472	0.13329	0.13264	0.13244	0.13182	0.1314	0.13095	0.13046	0.12982	0.12981	0.12766	0.1278
1987.27	0.12818	0.14026	0.14005	0.13967	0.13946	0.1391	0.13865	0.1385	0.13807	0.13789	0.13756	0.1373	0.1371	0.13666	0.13633	0.13599	0.13555	0.13599	0.13555	0.13513	0.13529	0.13387	0.13322	0.13302	0.13241	0.13198	0.13154	0.13104	0.1304	0.13039	0.12825	0.12839
1985.84	0.12868	0.14073	0.14052	0.14014	0.13993	0.13958	0.13913	0.13899	0.13856	0.13838	0.13804	0.13779	0.1376	0.13715	0.13682	0.13648	0.13605	0.13648	0.13605	0.13563	0.13577	0.13437	0.13372	0.13352	0.13291	0.13249	0.13204	0.13154	0.1309	0.13088	0.12874	0.12889
1984.41	0.12911	0.14112	0.14091	0.14054	0.14033	0.13997	0.13953	0.1394	0.13898	0.13879	0.13845	0.1382	0.13801	0.13757	0.13724	0.1369	0.13647	0.1369	0.13647	0.13605	0.13619	0.13479	0.13414	0.13394	0.13333	0.13291	0.13246	0.13196	0.13133	0.1313	0.12916	0.12931
1982.99	0.12947	0.14144	0.14124	0.14087	0.14066	0.14031	0.13988	0.13975	0.13934	0.13914	0.13881	0.13856	0.13838	0.13794	0.1376	0.13727	0.13684	0.13727	0.13684	0.13641	0.13656	0.13515	0.13451	0.13431	0.1337	0.13328	0.13282	0.13233	0.1317	0.13167	0.12953	0.12967
1981.56	0.1298	0.14175	0.14155	0.14118	0.14098	0.14063	0.1402	0.14007	0.13967	0.13947	0.13914	0.1389	0.13872	0.13829	0.13795	0.13761	0.13719	0.13761	0.13719	0.13676	0.13692	0.1355	0.13485	0.13466	0.13405	0.13363	0.13316	0.13267	0.13204	0.13201	0.12987	0.13001
1980.13	0.13013	0.14205	0.14186	0.14149	0.1413	0.14095	0.14053	0.1404	0.14	0.1398	0.13948	0.13924	0.13906	0.13863	0.13829	0.13796	0.13754	0.13796	0.13754	0.13711	0.13727	0.13585	0.13521	0.13501	0.13439	0.13398	0.13351	0.13301	0.13238	0.13234	0.1302	0.13035
1978.71	0.13047	0.14238	0.14218	0.14182	0.14163	0.14128	0.14087	0.14075	0.14035	0.14015	0.13983	0.13959	0.13942	0.13898	0.13865	0.13831	0.1379	0.13831	0.1379	0.13747	0.13763	0.13621	0.13557	0.13537	0.13475	0.13434	0.13386	0.13336	0.13273	0.13269	0.13055	0.1307
1977.28	0.13083	0.14273	0.14254	0.14217	0.14199	0.14165	0.14124	0.14112	0.14072	0.14052	0.14021	0.13997	0.13979	0.13936	0.13903	0.13869	0.13828	0.13869	0.13828	0.13785	0.13801	0.13659	0.13595	0.13575	0.13513	0.13471	0.13423	0.13373	0.1331	0.13306	0.13092	0.13107
1975.85	0.13121	0.14311	0.14292	0.14256	0.14237	0.14204	0.14163	0.14151	0.14112	0.14091	0.1406	0.14037	0.14019	0.13976	0.13943	0.13909	0.13868	0.13909	0.13868	0.13826	0.13841	0.13699	0.13636	0.13615	0.13553	0.13511	0.13463	0.13413	0.13349	0.13345	0.13131	0.13146
1974.43	0.1316	0.14352	0.14332	0.14296	0.14278	0.14245	0.14205	0.14193	0.14153	0.14133	0.14102	0.14079	0.14061	0.14018	0.13985	0.13951	0.1391	0.13951	0.1391	0.13868	0.13883	0.13741	0.13678	0.13657	0.13595	0.13552	0.13504	0.13454	0.1339	0.13386	0.13171	0.13187
1973	0.13201	0.14394	0.14375	0.14339	0.14321	0.14288	0.14248	0.14236	0.14196	0.14175	0.14146	0.14123	0.14105	0.14062	0.14028	0.13994	0.13953	0.13994	0.13953	0.13911	0.13927	0.13785	0.13721	0.137	0.13638	0.13595	0.13547	0.13496	0.13432	0.13428	0.13213	0.13228
1971.57	0.13237	0.14434	0.14415	0.14379	0.14361	0.14328	0.14288	0.14276	0.14236	0.14214	0.14186	0.14164	0.14145	0.14102	0.14068	0.14034	0.13993	0.14034	0.13993	0.13951	0.13966	0.13825	0.1376	0.1374	0.13677	0.13634	0.13586	0.13534	0.13471	0.13466	0.13251	0.13265
1970.15	0.13261	0.14462	0.14444	0.14408	0.1439	0.14356	0.14317	0.14304	0.14264	0.14242	0.14214	0.14192	0.14173	0.14129	0.14096	0.14062	0.14021	0.14062	0.14021	0.13979	0.13995	0.13852	0.13788	0.13767	0.13704	0.1366	0.13612	0.13559	0.13496	0.13491	0.13276	0.13289
1968.72	0.13273	0.14481	0.14462	0.14426	0.14408	0.14374	0.14334	0.14321	0.14281	0.14259	0.14232	0.1421	0.14191	0.14146	0.14113	0.14078	0.14037	0.14078	0.14037	0.13995	0.14013	0.1387	0.13805	0.13783	0.1372	0.13675	0.13626	0.13574	0.1351	0.13505	0.1329	0.13302
1967.29	0.13294	0.14508	0.1449	0.14453	0.14435	0.144	0.14361	0.14348	0.14308	0.14286	0.14259	0.14237	0.14218	0.14172	0.14139	0.14104	0.14064	0.14104	0.14064	0.14021	0.1404	0.13896	0.13831	0.13809	0.13745	0.13699	0.1365	0.13597	0.13533	0.13528	0.13312	0.13324
1965.87	0.13344	0.14563	0.14544	0.14508	0.1449	0.14456	0.14416	0.14402	0.14364	0.14341	0.14314	0.14292	0.14272	0.14227	0.14193	0.14158	0.14118	0.14158	0.14118	0.14076	0.14094	0.1395	0.13885	0.13862	0.13799	0.13752	0.13703	0.1365	0.13585	0.1358	0.13364	0.13374
1964.44	0.1342	0.14642	0.14622	0.14586	0.14568	0.14534	0.14495	0.14481	0.14443	0.1442	0.14393	0.1437	0.14351	0.14305	0.14271	0.14237	0.14197	0.14237	0.14197	0.14154	0.14171	0.14029	0.13962	0.1394	0.13877	0.1383	0.13781	0.13727	0.13662	0.13658	0.1344	0.13451
1963.01	0.13498	0.14721	0.14701	0.14665	0.14647	0.14614	0.14574	0.14561	0.14523	0.145	0.14473	0.14449	0.14429	0.14384	0.1435	0.14317	0.14276	0.14317	0.14276	0.14233	0.14248	0.14107	0.14041	0.14019	0.13956	0.13909	0.1386	0.13806	0.1374	0.13736	0.13518	0.13528
1961.59	0.13561	0.14787	0.14767	0.14731	0.14713	0.1468	0.1464	0.14627	0.14589	0.14566	0.14538	0.14515	0.14494	0.14449	0.14415	0.14382	0.14342	0.14382	0.14342	0.14298	0.14313	0.14172	0.14106	0.14084	0.14021	0.13974	0.13925	0.13871	0.13805	0.138	0.13582	0.13592
1960.16	0.13614	0.14844	0.14823	0.14787	0.14769	0.14736	0.14696	0.14683	0.14645	0.14622	0.14594	0.14571	0.1455	0.14505	0.1447	0.14437	0.14397	0.14437	0.14397	0.14353	0.14368	0.14226	0.14161	0.14139	0.14075	0.14028	0.13979	0.13925	0.13858	0.13854	0.13635	0.13645
1958.73	0.13663	0.14897	0.14877	0.1484	0.14822	0.14788	0.14749	0.14736	0.14699	0.14674	0.14646	0.14623	0.14602	0.14557	0.14522	0.14489	0.14448	0.14489	0.14448	0.14404	0.1442	0.14278	0.14212	0.1419	0.14126	0.14079	0.14029	0.13976	0.13908	0.13903	0.13685	0.13694
1957.31	0.13709	0.14947	0.14926	0.14889	0.14871	0.14838	0.14798	0.14786	0.14748	0.14723	0.14695	0.14671	0.1465	0.14605	0.1457	0.14537	0.14495	0.14537	0.14495	0.14452	0.14468	0.14326	0.1426	0.14237	0.14173	0.14127	0.14076	0.14022	0.13954	0.1395	0.13731	0.1374
1955.88	0.13753	0.14992	0.14972	0.14935	0.14917	0.14883	0.14844	0.14832	0.14794	0.14768	0.1474	0.14716	0.14695	0.1465	0.14615	0.14582	0.1454	0.14582	0.1454	0.14496	0.14513	0.1437	0.14304	0.14282	0.14217	0.14171	0.14119	0.14066	0.13998	0.13993	0.13775	0.13783
1954.45	0.13798	0.15038	0.15018	0.14981	0.14963	0.1493	0.1489	0.14879	0.14841	0.14814	0.14786	0.14762	0.14741	0.14696	0.14661	0.14628	0.14586	0.14628	0.14586	0.14542	0.14559	0.14416	0.1435	0.14328	0.14263	0.14216	0.14165	0.14112	0.14043	0.14038	0.1382	0.13828
1953.03	0.13847	0.15086	0.15065	0.15029	0.15012	0.14978	0.14939	0.14927	0.1489	0.14862	0.14836	0.1481	0.1479	0.14744	0.14711	0.14678	0.14636	0.14678	0.14636	0.14592	0.14609	0.14466	0.144	0.14378	0.14312	0.14266	0.14214	0.14161	0.14093	0.14087	0.13869	0.13877
1951.6	0.13898	0.15132	0.15113	0.15077	0.15059	0.15027	0.14988	0.14976	0.14939	0.14911	0.14885	0.1486	0.1484	0.14794	0.14761	0.14728	0.14686	0.14728	0.14686	0.14642	0.14659	0.14517	0.1445	0.14428	0.14362	0.14317	0.14264	0.14211	0.14144	0.14138	0.1392	0.13928
1950.17	0.13945	0.15175	0.15156	0.1512	0.15103	0.15071	0.15033	0.15022	0.14985	0.14956	0.14932	0.14906	0.14886	0.14841	0.14808	0.14775	0.14734	0.14775	0.14734	0.1469	0.14707	0.14565	0.14498	0.14476	0.1441	0.14364	0.14312	0.14259	0.14192	0.14186	0.13967	0.13975
1948.75	0.13986	0.1521	0.15192	0.15157	0.1514	0.15109	0.15072	0.15061	0.15024	0.14995	0.14971	0.14946	0.14926	0.14881	0.14849	0.14815	0.14774	0.14815	0.14774	0.14732	0.14749	0.14607	0.14539	0.14518	0.14451	0.14405	0.14353	0.143	0.14233	0.14227	0.14008	0.14016
1947.32	0.14016	0.15237	0.15219	0.15185	0.15169	0.15138	0.15101	0.1509	0.15053	0.15025	0.15001	0.14976	0.14956	0.14912	0.1488	0.14846	0.14805	0.14846	0.14805	0.14764	0.14782	0.14638	0.14571	0.1455	0.14483	0.14436	0.14384	0.14331	0.14263	0.14258	0.14039	0.14047
1945.89	0.14032	0.15251	0.15234	0.15199	0.15184	0.15153	0.15117	0.15106	0.15069	0.15041	0.15017	0.14993	0.14972	0.14929	0.14897	0.14864	0.14823	0.14864	0.14823	0.14782	0.14802	0.14656	0.1459	0.14568	0.145	0.14453	0.144	0.14347	0.1428	0.14274	0.14056	0.14064
1944.47	0.14035	0.15255	0.15238	0.15204	0.15189	0.15158	0.15122	0.15111	0.15074	0.15046	0.15023	0.14999	0.14979	0.14936	0.14903	0.1487	0.1483	0.1487	0.1483	0.14789	0.14812	0.14664	0.14598	0.14575	0.14506	0.14459	0.14405	0.14352	0.14285	0.14279	0.14061	0.14068
1943.04	0.14058	0.1528	0.15263	0.15229	0.15214	0.15183	0.15148	0.15137	0.151	0.15072	0.1505	0.15026	0.15006	0.14962	0.1493	0.14897	0.14857	0.14897	0.14857	0.14816	0.14841	0.14691	0.14626	0.14603	0.14533	0.14485	0.14431	0.14377	0.14311	0.14304	0.14086	0.14092
1941.61	0.14146	0.15367	0.1535	0.15317	0.15302	0.15272	0.15236	0.15226	0.1519	0.15162	0.1514	0.15116	0.15096	0.15052	0.15021	0.14987	0.14948	0.14987	0.14948	0.14907	0.14931	0.14782	0.14717	0.14693	0.14623	0.14575	0.14522	0.14467	0.14401	0.14393	0.14175	0.14181
1940.19	0.14297	0.15515	0.15499	0.15466	0.15452	0.15423	0.15387	0.15377	0.15342	0.15314	0.15291	0.15268	0.15249	0.15205	0.15173	0.1514	0.15102	0.1514	0.15102	0.1506	0.15081	0.14935	0.1487	0.14846	0.14777	0.14728	0.14675	0.1462	0.14554	0.14547	0.14328	0.14334
1938.76	0.14462	0.15676	0.1566	0.15628	0.15614	0.15586	0.1555	0.1554	0.15506	0.15477	0.15455	0.15432	0.15413	0.15369	0.15337	0.15305	0.15267	0.15305	0.15267	0.15225	0.15242	0.151	0.15034	0.1501	0.14943	0.14894	0.14842	0.14786	0.1472	0.14713	0.14494	0.145
1937.33	0.14602	0.15814	0.15798	0.15767	0.15753	0.15725	0.1569	0.1568	0.15645	0.15617	0.15594	0.15572	0.15553	0.1551	0.15477	0.15446	0.15408	0.15446	0.15408	0.15366	0.15382	0.1524	0.15174	0.1515	0.15084	0.15035	0.14983	0.14927	0.14862	0.14854	0.14635	0.14641
1935.91	0.14718	0.15929	0.15914	0.15883	0.1587	0.15841	0.15807	0.15797	0.15762	0.15734	0.15712	0.15689	0.1567	0.15627	0.15594	0.15563	0.15525	0.15563	0.15525	0.15484	0.155	0.15357	0.15292	0.15267	0.15202	0.15152	0.151	0.15044	0.14978	0.14971	0.14751	0.14756
1934.48	0.14824	0.16037	0.16022	0.15992	0.15978	0.1595	0.15915	0.15906	0.15871	0.15842	0.1582	0.15798	0.15779	0.15736	0.15703	0.15673	0.15634	0.15673	0.15634	0.15593	0.15609	0.15466	0.15401	0.15375	0.1531	0.1526	0.15208	0.15152	0.15086	0.15078	0.14857	0.14863
1933.05	0.14929	0.16144	0.16129	0.16099	0.16086	0.16058	0.16023	0.16014	0.15979	0.1595	0.15928	0.15906	0.15887	0.15844	0.15811	0.15782	0.15743	0.15782	0.15743	0.15701	0.15717	0.15574	0.15509	0.15483	0.15418	0.15368	0.15315	0.15259	0.15192	0.15184	0.14963	0.14967
1931.63	0.15031	0.1625	0.16235	0.16205	0.16191	0.16164	0.16129	0.16121	0.16085	0.16057	0.16035	0.16012	0.15993	0.15951	0.15918	0.15888	0.15849	0.15888	0.15849	0.15807	0.15823	0.1568	0.15614	0.1559	0.15523	0.15473	0.1542	0.15364	0.15297	0.15289	0.15067	0.1507
1930.2	0.15127	0.16349	0.16334	0.16304	0.16291	0.16264	0.16229	0.16221	0.16185	0.16157	0.16135	0.16112	0.16093	0.1605	0.16018	0.15988	0.15949	0.15988	0.15949	0.15907	0.15922	0.1578	0.15714	0.15689	0.15622	0.15572	0.15519	0.15462	0.15394	0.15386	0.15164	0.15166
1928.77	0.15213	0.16438	0.16424	0.16394	0.16381	0.16353	0.16319	0.16311	0.16275	0.16246	0.16225	0.16202	0.16183	0.1614	0.16108	0.16078	0.16039	0.16078	0.16039	0.15997	0.16012	0.1587	0.15802	0.15778	0.1571	0.1566	0.15607	0.1555	0.15482	0.15473	0.15251	0.15251
1927.35	0.15281	0.16512	0.16497	0.16467	0.16454	0.16426	0.16392	0.16384	0.16348	0.1632	0.16298	0.16274	0.16256	0.16213	0.16181	0.16151	0.16112	0.16151	0.16112	0.16069	0.16085	0.15943	0.15874	0.1585	0.15781	0.15731	0.15677	0.1562	0.15552	0.15543	0.1532	0.1532
1925.92	0.1532	0.16558	0.16543	0.16513	0.16499	0.16472	0.16437	0.1643	0.16394	0.16365	0.16343	0.16319	0.16301	0.16257	0.16226	0.16195	0.16156	0.16195	0.16156	0.16114	0.16132	0.15987	0.15918	0.15893	0.15824	0.15774	0.15719	0.15662	0.15593	0.15584	0.1536	0.15359
1924.49	0.15336	0.16582	0.16567	0.16536	0.16523	0.16495	0.1646	0.16453	0.16416	0.16388	0.16366	0.16341	0.16323	0.1628	0.16249	0.16217	0.16178	0.16217	0.16178	0.16136	0.16156	0.16008	0.1594	0.15915	0.15844	0.15793	0.15738	0.1568	0.15611	0.15601	0.15376	0.15375
1923.07	0.15358	0.16613	0.16599	0.16568	0.16554	0.16526	0.16491	0.16484	0.16447	0.16419	0.16397	0.16372	0.16354	0.1631	0.16279	0.16247	0.16208	0.16247	0.16208	0.16166	0.16188	0.16038	0.15969	0.15944	0.15871	0.1582	0.15764	0.15707	0.15637	0.15625	0.154	0.15399
1921.64	0.15404	0.16668	0.16653	0.16622	0.16608	0.16579	0.16544	0.16538	0.16501	0.16473	0.1645	0.16426	0.16407	0.16364	0.16333	0.16301	0.16261	0.16301	0.16261	0.16219	0.16242	0.1609	0.16022	0.15996	0.15922	0.1587	0.15814	0.15756	0.15686	0.15674	0.15448	0.15446
1920.21	0.15452	0.16722	0.16707	0.16677	0.16662	0.16633	0.16599	0.16592	0.16555	0.16527	0.16504	0.1648	0.1646	0.16418	0.16387	0.16354	0.16315	0.16354	0.16315	0.16272	0.16296	0.16143	0.16074	0.16049	0.15974	0.15921	0.15865	0.15807	0.15736	0.15724	0.15498	0.15495
1918.79	0.15495	0.16771	0.16757	0.16727	0.16712	0.16683	0.16648	0.16642	0.16605	0.16577	0.16553	0.16529	0.16509	0.16467	0.16436	0.16403	0.16364	0.16403	0.16364	0.1632	0.16345	0.16191	0.16122	0.16096	0.1602	0.15968	0.15911	0.15852	0.15781	0.15769	0.15542	0.15539
1917.36	0.15578	0.16861	0.16847	0.16817	0.16802	0.16774	0.16739	0.16732	0.16695	0.16668	0.16644	0.16618	0.16599	0.16557	0.16526	0.16493	0.16454	0.16493	0.16454	0.1641	0.16434	0.1628	0.16211	0.16184	0.16109	0.16056	0.15998	0.15939	0.15867	0.15855	0.15627	0.15623
1915.93	0.15728	0.17017	0.17003	0.16974	0.16959	0.16932	0.16896	0.16889	0.16852	0.16826	0.16801	0.16775	0.16757	0.16715	0.16683	0.16651	0.16611	0.16651	0.16611	0.16566	0.16588	0.16436	0.16366	0.16339	0.16264	0.16211	0.16153	0.16094	0.16022	0.16008	0.1578	0.15775
1914.51	0.15895	0.17188	0.17174	0.17146	0.17131	0.17104	0.17068	0.17061	0.17023	0.16997	0.16972	0.16945	0.16928	0.16886	0.16853	0.16822	0.16782	0.16822	0.16782	0.16736	0.16755	0.16606	0.16535	0.16508	0.16435	0.16382	0.16323	0.16263	0.16191	0.16177	0.15948	0.15942
1913.08	0.16008	0.17305	0.17292	0.17263	0.17248	0.17222	0.17185	0.17177	0.17139	0.17114	0.17089	0.17062	0.17045	0.17002	0.16969	0.16938	0.16898	0.16938	0.16898	0.16852	0.1687	0.16721	0.1665	0.16622	0.1655	0.16496	0.16438	0.16377	0.16306	0.16291	0.16062	0.16056
1911.66	0.16054	0.17357	0.17344	0.17314	0.173	0.17273	0.17236	0.17228	0.1719	0.17164	0.17139	0.17113	0.17096	0.17053	0.1702	0.16988	0.16948	0.16988	0.16948	0.16902	0.16921	0.1677	0.167	0.16671	0.16598	0.16544	0.16486	0.16425	0.16354	0.16339	0.1611	0.16103
1910.23	0.16073	0.17384	0.1737	0.1734	0.17326	0.17299	0.17261	0.17253	0.17214	0.17189	0.17164	0.17137	0.17121	0.17077	0.17044	0.17012	0.16972	0.17012	0.16972	0.16926	0.16946	0.16794	0.16724	0.16694	0.1662	0.16566	0.16508	0.16446	0.16375	0.1636	0.1613	0.16122
1908.8	0.1611	0.17429	0.17414	0.17384	0.1737	0.17343	0.17305	0.17297	0.17257	0.17233	0.17207	0.1718	0.17163	0.1712	0.17087	0.17054	0.17014	0.17054	0.17014	0.16969	0.16989	0.16836	0.16766	0.16736	0.16661	0.16606	0.16548	0.16487	0.16414	0.16399	0.16168	0.1616
1907.38	0.16183	0.17506	0.17492	0.17462	0.17448	0.1742	0.17383	0.17373	0.17334	0.1731	0.17283	0.17257	0.1724	0.17197	0.17164	0.17131	0.1709	0.17131	0.1709	0.17045	0.17063	0.16911	0.16842	0.16811	0.16737	0.16682	0.16623	0.16562	0.16489	0.16473	0.16242	0.16234
1905.95	0.16278	0.17605	0.1759	0.17561	0.17548	0.17519	0.17482	0.17472	0.17433	0.17409	0.17382	0.17356	0.17338	0.17295	0.17262	0.17229	0.17188	0.17229	0.17188	0.17143	0.17159	0.17009	0.16939	0.16908	0.16835	0.16779	0.16721	0.16659	0.16586	0.16571	0.16339	0.1633
1904.52	0.16377	0.17708	0.17694	0.17664	0.17651	0.17622	0.17585	0.17575	0.17535	0.17512	0.17485	0.17459	0.17441	0.17397	0.17364	0.17332	0.1729	0.17332	0.1729	0.17245	0.1726	0.1711	0.1704	0.17009	0.16936	0.16881	0.16823	0.1676	0.16686	0.16671	0.16439	0.1643
1903.1	0.16475	0.1781	0.17796	0.17766	0.17753	0.17723	0.17687	0.17676	0.17636	0.17613	0.17586	0.1756	0.17542	0.17498	0.17465	0.17433	0.17391	0.17433	0.17391	0.17346	0.17359	0.1721	0.17139	0.17109	0.17036	0.1698	0.16922	0.16859	0.16785	0.1677	0.16537	0.16528
1901.67	0.16576	0.17917	0.17903	0.17873	0.17859	0.17829	0.17793	0.17782	0.17742	0.1772	0.17693	0.17666	0.17647	0.17604	0.17571	0.17539	0.17497	0.17539	0.17497	0.17451	0.17464	0.17315	0.17244	0.17213	0.1714	0.17084	0.17026	0.16963	0.16889	0.16873	0.1664	0.16629
1900.24	0.16681	0.18028	0.18015	0.17984	0.1797	0.1794	0.17903	0.17892	0.17852	0.17831	0.17804	0.17777	0.17758	0.17715	0.17682	0.17649	0.17607	0.17649	0.17607	0.17561	0.17574	0.17425	0.17353	0.17322	0.17249	0.17193	0.17134	0.17071	0.16997	0.16981	0.16747	0.16735
1898.82	0.16781	0.18134	0.18121	0.1809	0.18076	0.18046	0.18008	0.17998	0.17958	0.17937	0.1791	0.17882	0.17864	0.17821	0.17788	0.17754	0.17712	0.17754	0.17712	0.17666	0.17679	0.1753	0.17456	0.17426	0.17353	0.17295	0.17237	0.17174	0.171	0.17083	0.16848	0.16835
1897.39	0.16867	0.18228	0.18215	0.18184	0.18169	0.1814	0.18101	0.18091	0.18052	0.18031	0.18003	0.17976	0.17958	0.17915	0.17881	0.17847	0.17805	0.17847	0.17805	0.17759	0.17773	0.17622	0.17548	0.17518	0.17444	0.17386	0.17327	0.17264	0.1719	0.17172	0.16936	0.16922
1895.96	0.16953	0.18322	0.18309	0.18278	0.18262	0.18233	0.18194	0.18184	0.18145	0.18125	0.18096	0.18069	0.18051	0.18009	0.17974	0.1794	0.17898	0.1794	0.17898	0.17852	0.17868	0.17715	0.17641	0.1761	0.17535	0.17476	0.17417	0.17354	0.17279	0.1726	0.17024	0.17009
1894.54	0.17055	0.18431	0.18417	0.18387	0.18371	0.18342	0.18303	0.18294	0.18254	0.18235	0.18206	0.18179	0.18161	0.18119	0.18084	0.18049	0.18008	0.18049	0.18008	0.1796	0.17978	0.17824	0.17749	0.17718	0.17642	0.17583	0.17524	0.1746	0.17385	0.17364	0.17127	0.17112
1893.11	0.17163	0.18544	0.18531	0.185	0.18484	0.18456	0.18417	0.18407	0.18368	0.18349	0.1832	0.18293	0.18276	0.18234	0.18198	0.18164	0.18122	0.18164	0.18122	0.18074	0.18092	0.17938	0.17862	0.17831	0.17754	0.17695	0.17635	0.17571	0.17495	0.17474	0.17236	0.1722
1891.68	0.17247	0.18635	0.18622	0.18591	0.18575	0.18547	0.18508	0.18499	0.18459	0.1844	0.18412	0.18385	0.18367	0.18325	0.1829	0.18255	0.18213	0.18255	0.18213	0.18165	0.18184	0.18028	0.17952	0.17921	0.17843	0.17784	0.17723	0.17659	0.17582	0.1756	0.17322	0.17304
1890.26	0.17318	0.18716	0.18703	0.18672	0.18656	0.18628	0.18589	0.18579	0.1854	0.18522	0.18493	0.18466	0.18449	0.18406	0.18371	0.18336	0.18294	0.18336	0.18294	0.18246	0.18266	0.18108	0.18032	0.18001	0.17921	0.17862	0.178	0.17735	0.17657	0.17635	0.17395	0.17377
1888.83	0.17436	0.18846	0.18833	0.18802	0.18786	0.18758	0.18719	0.1871	0.1867	0.18653	0.18625	0.18597	0.1858	0.18537	0.18502	0.18467	0.18424	0.18467	0.18424	0.18376	0.18395	0.18237	0.18161	0.18129	0.18048	0.17989	0.17926	0.17861	0.17781	0.17758	0.17517	0.17497
1887.4	0.17631	0.19051	0.19038	0.19008	0.18992	0.18964	0.18925	0.18916	0.18876	0.1886	0.18832	0.18804	0.18787	0.18743	0.18709	0.18674	0.18631	0.18674	0.18631	0.18581	0.18598	0.18441	0.18365	0.18333	0.18252	0.18193	0.18128	0.18063	0.17982	0.17958	0.17715	0.17694
1885.98	0.17858	0.19288	0.19276	0.19247	0.19231	0.19203	0.19164	0.19155	0.19115	0.191	0.19071	0.19043	0.19026	0.18982	0.18948	0.18913	0.18869	0.18913	0.18869	0.18818	0.18833	0.18678	0.18601	0.18568	0.18488	0.18428	0.18363	0.18296	0.18215	0.1819	0.17946	0.17923
1884.55	0.18077	0.19522	0.1951	0.19481	0.19466	0.19437	0.19398	0.19389	0.19348	0.19334	0.19305	0.19277	0.19261	0.19216	0.19181	0.19146	0.19102	0.19146	0.19102	0.1905	0.19063	0.18908	0.18831	0.18797	0.18717	0.18657	0.18591	0.18523	0.18442	0.18415	0.18169	0.18145
1883.12	0.18297	0.19763	0.1975	0.19721	0.19707	0.19678	0.19638	0.19629	0.19588	0.19575	0.19545	0.19517	0.19501	0.19456	0.19421	0.19385	0.1934	0.19385	0.1934	0.19288	0.193	0.19144	0.19065	0.19031	0.18951	0.18889	0.18822	0.18753	0.1867	0.18641	0.18394	0.18367
1881.7	0.18541	0.20033	0.20021	0.19992	0.19977	0.19948	0.19908	0.19898	0.19857	0.19845	0.19814	0.19786	0.1977	0.19725	0.19688	0.19652	0.19606	0.19652	0.19606	0.19554	0.19564	0.19407	0.19328	0.19292	0.19211	0.19149	0.1908	0.19009	0.18925	0.18893	0.18643	0.18614
1880.27	0.18816	0.20343	0.2033	0.20301	0.20286	0.20256	0.20216	0.20206	0.20165	0.20153	0.20121	0.20093	0.20077	0.20031	0.19994	0.19957	0.1991	0.19957	0.1991	0.19857	0.19865	0.19707	0.19627	0.1959	0.19507	0.19444	0.19374	0.193	0.19213	0.19179	0.18926	0.18894
1878.84	0.1912	0.20686	0.20674	0.20644	0.20629	0.20599	0.20559	0.20548	0.20507	0.20495	0.20463	0.20434	0.20418	0.20371	0.20334	0.20295	0.20247	0.20295	0.20247	0.20193	0.202	0.2004	0.19959	0.1992	0.19836	0.1977	0.19699	0.19623	0.19533	0.19496	0.1924	0.19203
1877.42	0.19433	0.21042	0.21029	0.20999	0.20984	0.20954	0.20913	0.20903	0.20861	0.20849	0.20817	0.20787	0.2077	0.20723	0.20685	0.20645	0.20596	0.20645	0.20596	0.20541	0.20546	0.20385	0.20302	0.20262	0.20176	0.20108	0.20035	0.19956	0.19863	0.19823	0.19563	0.19521
1875.99	0.19716	0.21366	0.21352	0.21322	0.21307	0.21276	0.21235	0.21225	0.21183	0.21171	0.21138	0.21108	0.2109	0.21042	0.21004	0.20963	0.20912	0.20963	0.20912	0.20856	0.2086	0.20697	0.20614	0.20572	0.20485	0.20415	0.2034	0.20258	0.20163	0.20119	0.19855	0.1981
1874.56	0.19921	0.216	0.21587	0.21556	0.2154	0.2151	0.21468	0.21458	0.21416	0.21404	0.2137	0.2134	0.21321	0.21274	0.21235	0.21193	0.21141	0.21193	0.21141	0.21084	0.21088	0.20923	0.20839	0.20796	0.20708	0.20636	0.2056	0.20476	0.20379	0.20333	0.20066	0.20017
1873.14	0.1999	0.21687	0.21673	0.21641	0.21625	0.21594	0.21553	0.21542	0.21499	0.21489	0.21454	0.21423	0.21405	0.21357	0.21317	0.21274	0.21222	0.21274	0.21222	0.21165	0.2117	0.21004	0.2092	0.20876	0.20786	0.20713	0.20637	0.20552	0.20454	0.20407	0.20138	0.20088
1871.71	0.19885	0.2159	0.21575	0.21542	0.21525	0.21494	0.21452	0.21441	0.21398	0.21388	0.21353	0.21322	0.21304	0.21257	0.21216	0.21172	0.2112	0.21172	0.2112	0.21063	0.21073	0.20902	0.20818	0.20774	0.20682	0.20608	0.20534	0.20448	0.2035	0.20303	0.20033	0.19983
1870.28	0.19642	0.21346	0.2133	0.21296	0.21277	0.21247	0.21204	0.21193	0.2115	0.2114	0.21106	0.21075	0.21057	0.2101	0.20968	0.20924	0.20873	0.20924	0.20873	0.20816	0.20834	0.20657	0.20574	0.20529	0.20435	0.20361	0.20287	0.20202	0.20104	0.20057	0.19787	0.19739
1868.86	0.19408	0.21105	0.21089	0.21054	0.21034	0.21004	0.20961	0.2095	0.20908	0.20898	0.20865	0.20833	0.20815	0.20768	0.20726	0.20682	0.20631	0.20682	0.20631	0.20576	0.20599	0.20418	0.20336	0.20292	0.20196	0.20121	0.20048	0.19963	0.19866	0.1982	0.1955	0.19503
1867.43	0.19362	0.21046	0.21029	0.20994	0.20975	0.20945	0.20902	0.20892	0.2085	0.20841	0.20808	0.20776	0.20758	0.20711	0.2067	0.20626	0.20576	0.20626	0.20576	0.20521	0.20543	0.20365	0.20283	0.20239	0.20144	0.2007	0.19996	0.19914	0.19816	0.19772	0.19503	0.19456
1866	0.19517	0.21181	0.21166	0.21132	0.21113	0.21083	0.21042	0.21031	0.2099	0.20981	0.20948	0.20918	0.20899	0.20853	0.20811	0.20768	0.20719	0.20768	0.20719	0.20664	0.20679	0.20508	0.20426	0.20383	0.20291	0.20218	0.20145	0.20063	0.19966	0.19923	0.19656	0.19609
1864.58	0.19728	0.21375	0.2136	0.21328	0.2131	0.2128	0.21239	0.21229	0.21188	0.21179	0.21146	0.21117	0.21098	0.21052	0.21011	0.20969	0.20918	0.20969	0.20918	0.20863	0.20872	0.20708	0.20625	0.20583	0.20494	0.20423	0.2035	0.20269	0.20174	0.20132	0.19865	0.19819
1863.15	0.19894	0.21531	0.21517	0.21485	0.21467	0.21437	0.21397	0.21386	0.21345	0.21337	0.21304	0.21275	0.21257	0.2121	0.21169	0.21128	0.21077	0.21128	0.21077	0.21022	0.21028	0.20866	0.20783	0.20742	0.20655	0.20585	0.20512	0.20432	0.20337	0.20296	0.2003	0.19984
1861.72	0.20012	0.21647	0.21633	0.21602	0.21585	0.21554	0.21514	0.21503	0.21462	0.21454	0.21421	0.21393	0.21374	0.21328	0.21287	0.21246	0.21194	0.21246	0.21194	0.21139	0.21145	0.20983	0.209	0.20859	0.20772	0.20703	0.2063	0.20551	0.20456	0.20414	0.20148	0.20102
1860.3	0.20119	0.21761	0.21747	0.21715	0.21699	0.21667	0.21627	0.21616	0.21575	0.21567	0.21534	0.21506	0.21487	0.21441	0.214	0.21358	0.21306	0.21358	0.21306	0.21251	0.21256	0.21095	0.21011	0.2097	0.20884	0.20815	0.20741	0.20662	0.20566	0.20524	0.20257	0.2021
1858.87	0.20243	0.21896	0.21882	0.21851	0.21834	0.21802	0.21762	0.21751	0.2171	0.21702	0.21669	0.2164	0.21622	0.21575	0.21534	0.21491	0.21439	0.21491	0.21439	0.21384	0.21389	0.21227	0.21143	0.21103	0.21015	0.20946	0.20871	0.20791	0.20695	0.20651	0.20383	0.20335
1857.44	0.20395	0.22064	0.2205	0.22018	0.22001	0.2197	0.21929	0.21917	0.21877	0.21869	0.21836	0.21806	0.21788	0.21741	0.217	0.21656	0.21604	0.21656	0.21604	0.21547	0.21552	0.2139	0.21305	0.21265	0.21176	0.21107	0.21031	0.20951	0.20853	0.20808	0.20538	0.20489
1856.02	0.20576	0.22264	0.2225	0.22217	0.222	0.22169	0.22128	0.22117	0.22076	0.22068	0.22035	0.22005	0.21986	0.21938	0.21897	0.21853	0.218	0.21853	0.218	0.21742	0.21747	0.21584	0.21499	0.21459	0.21369	0.21299	0.21222	0.21141	0.21041	0.20994	0.20723	0.20672
1854.59	0.20781	0.22493	0.22478	0.22445	0.22428	0.22397	0.22355	0.22344	0.22303	0.22295	0.22261	0.22231	0.22213	0.22164	0.22122	0.22077	0.22024	0.22077	0.22024	0.21965	0.2197	0.21806	0.2172	0.21679	0.21588	0.21518	0.21439	0.21356	0.21255	0.21206	0.20933	0.2088
1853.16	0.21006	0.22747	0.22732	0.22698	0.22681	0.2265	0.22607	0.22596	0.22555	0.22547	0.22513	0.22482	0.22463	0.22414	0.22372	0.22326	0.22272	0.22326	0.22272	0.22212	0.22217	0.22051	0.21965	0.21923	0.21831	0.2176	0.2168	0.21594	0.21491	0.2144	0.21165	0.21109
1851.74	0.21249	0.23023	0.23007	0.22973	0.22956	0.22924	0.22881	0.22871	0.22829	0.2282	0.22786	0.22754	0.22736	0.22685	0.22643	0.22596	0.22541	0.22596	0.22541	0.2248	0.22485	0.22318	0.2223	0.22187	0.22094	0.22021	0.21939	0.21852	0.21746	0.21692	0.21415	0.21355
1850.31	0.21501	0.23315	0.23298	0.23263	0.23246	0.23213	0.2317	0.23159	0.23118	0.23108	0.23073	0.23041	0.23022	0.22971	0.22927	0.2288	0.22823	0.2288	0.22823	0.22762	0.22767	0.22597	0.22509	0.22464	0.22369	0.22294	0.22211	0.22121	0.22013	0.21955	0.21675	0.21612
1848.88	0.21744	0.23602	0.23584	0.23549	0.2353	0.23498	0.23454	0.23443	0.23401	0.2339	0.23355	0.23322	0.23302	0.23251	0.23206	0.23157	0.231	0.23157	0.231	0.23038	0.23045	0.2287	0.22781	0.22734	0.22637	0.2256	0.22474	0.22382	0.22271	0.2221	0.21926	0.21859
1847.46	0.21943	0.2385	0.23831	0.23795	0.23775	0.23742	0.23698	0.23686	0.23645	0.23632	0.23597	0.23563	0.23543	0.23491	0.23445	0.23394	0.23336	0.23394	0.23336	0.23273	0.23285	0.23103	0.23013	0.22964	0.22864	0.22783	0.22696	0.22601	0.22487	0.22423	0.22134	0.22063
1846.03	0.22105	0.24067	0.24047	0.24009	0.23989	0.23956	0.23911	0.23898	0.23856	0.23843	0.23807	0.23773	0.23751	0.23699	0.23652	0.23599	0.2354	0.23599	0.2354	0.23477	0.23493	0.23303	0.23212	0.23162	0.23057	0.22974	0.22884	0.22786	0.22668	0.226	0.22307	0.2223
1844.6	0.22364	0.2439	0.2437	0.24331	0.24309	0.24277	0.24231	0.24218	0.24175	0.24162	0.24124	0.2409	0.24067	0.24014	0.23966	0.2391	0.23851	0.2391	0.23851	0.23786	0.23805	0.2361	0.23518	0.23465	0.23356	0.23269	0.23176	0.23074	0.22952	0.22878	0.2258	0.22497
1843.18	0.2289	0.24985	0.24966	0.24926	0.24905	0.24872	0.24826	0.24813	0.24769	0.24755	0.24717	0.24682	0.24657	0.24604	0.24555	0.24497	0.24436	0.24497	0.24436	0.2437	0.24382	0.2419	0.24095	0.24039	0.23929	0.23838	0.23742	0.23634	0.23509	0.23428	0.23123	0.23033
1841.75	0.23621	0.25778	0.25759	0.25721	0.257	0.25666	0.2562	0.25607	0.25563	0.25548	0.2551	0.25473	0.25448	0.25394	0.25342	0.25284	0.25221	0.25284	0.25221	0.25153	0.25155	0.24969	0.24872	0.24813	0.24704	0.24608	0.24509	0.24397	0.24267	0.24181	0.23869	0.23772
1840.32	0.24336	0.26548	0.2653	0.26492	0.26472	0.26437	0.26392	0.26378	0.26334	0.26317	0.26279	0.26241	0.26216	0.26161	0.26107	0.26049	0.25984	0.26049	0.25984	0.25914	0.25909	0.25725	0.25626	0.25565	0.25456	0.25358	0.25256	0.2514	0.25006	0.24915	0.24598	0.24495
1838.9	0.24946	0.27217	0.27198	0.2716	0.27141	0.27105	0.27059	0.27045	0.27	0.26982	0.26945	0.26905	0.26881	0.26824	0.26768	0.26709	0.26643	0.26709	0.26643	0.2657	0.26563	0.26377	0.26276	0.26213	0.26104	0.26003	0.25898	0.25778	0.25639	0.25544	0.25222	0.25112
1837.47	0.25486	0.27823	0.27803	0.27765	0.27745	0.27709	0.27662	0.27648	0.27603	0.27584	0.27545	0.27505	0.2748	0.27422	0.27365	0.27304	0.27236	0.27304	0.27236	0.27162	0.27154	0.26965	0.26862	0.26797	0.26685	0.26581	0.26473	0.26348	0.26205	0.26105	0.25777	0.25659
1836.04	0.25988	0.28389	0.28369	0.28331	0.28311	0.28275	0.28226	0.28213	0.28167	0.28147	0.28108	0.28067	0.28041	0.27981	0.27923	0.27861	0.27792	0.27861	0.27792	0.27716	0.27706	0.27515	0.2741	0.27343	0.27228	0.27121	0.27009	0.26881	0.26733	0.26628	0.26293	0.26169
1834.62	0.26425	0.28883	0.28863	0.28825	0.28804	0.28768	0.28718	0.28705	0.28659	0.28637	0.28598	0.28556	0.2853	0.28468	0.28409	0.28346	0.28276	0.28346	0.28276	0.28198	0.28186	0.27993	0.27886	0.27819	0.277	0.27592	0.27476	0.27345	0.27193	0.27083	0.26744	0.26613
1833.19	0.26759	0.29269	0.29248	0.2921	0.29187	0.29151	0.29101	0.29087	0.2904	0.29018	0.28979	0.28936	0.28909	0.28845	0.28785	0.28721	0.28651	0.28721	0.28651	0.28571	0.28561	0.28364	0.28255	0.28187	0.28064	0.27954	0.27835	0.27702	0.27546	0.27433	0.27088	0.26953
1831.77	0.27045	0.29617	0.29594	0.29556	0.29532	0.29494	0.29443	0.29429	0.29381	0.29358	0.2932	0.29276	0.29247	0.29182	0.29121	0.29056	0.28984	0.29056	0.28984	0.28903	0.28897	0.28693	0.28583	0.28513	0.28385	0.28272	0.2815	0.28013	0.27854	0.27737	0.27386	0.27244
1830.34	0.27473	0.30134	0.30109	0.30069	0.30044	0.30005	0.29954	0.29939	0.2989	0.29866	0.29828	0.29782	0.29752	0.29685	0.29623	0.29555	0.29482	0.29555	0.29482	0.29399	0.29398	0.29185	0.29073	0.29001	0.28866	0.28749	0.28622	0.28481	0.28315	0.28192	0.27833	0.27682
1828.91	0.28167	0.30934	0.30908	0.30867	0.30841	0.30801	0.3075	0.30733	0.30685	0.30659	0.3062	0.30573	0.30541	0.30473	0.30409	0.30339	0.30263	0.30339	0.30263	0.30177	0.30176	0.29958	0.29843	0.29768	0.29626	0.29506	0.29372	0.29224	0.29051	0.2892	0.28551	0.28389
1827.49	0.28892	0.31745	0.31719	0.31678	0.31652	0.31611	0.3156	0.31543	0.31494	0.31467	0.31428	0.3138	0.31345	0.31276	0.31211	0.3114	0.31061	0.3114	0.31061	0.30973	0.30968	0.30749	0.30631	0.30554	0.30408	0.30285	0.30146	0.29992	0.29813	0.29674	0.29297	0.29125
1826.06	0.29243	0.32122	0.32095	0.32054	0.32029	0.31989	0.31938	0.3192	0.31873	0.31845	0.31806	0.31756	0.31722	0.31652	0.31587	0.31515	0.31436	0.31515	0.31436	0.31347	0.31339	0.31122	0.31002	0.30925	0.30778	0.30654	0.30514	0.30358	0.30177	0.30036	0.29655	0.2948
1824.63	0.29026	0.31849	0.31825	0.31784	0.3176	0.3172	0.3167	0.31654	0.31607	0.31579	0.31541	0.31491	0.31459	0.31389	0.31325	0.31255	0.31177	0.31255	0.31177	0.3109	0.31079	0.30868	0.30749	0.30674	0.3053	0.30409	0.30271	0.30118	0.2994	0.29803	0.29427	0.29258
1823.21	0.2836	0.31061	0.31039	0.31	0.30976	0.30938	0.3089	0.30875	0.30829	0.30801	0.30765	0.30716	0.30686	0.30618	0.30556	0.30489	0.30413	0.30489	0.30413	0.3033	0.30318	0.30115	0.29999	0.29928	0.29792	0.29675	0.29543	0.29399	0.29228	0.291	0.28734	0.28578
1821.78	0.27517	0.30069	0.30048	0.3001	0.29989	0.29952	0.29906	0.29892	0.29846	0.2982	0.29785	0.29739	0.2971	0.29645	0.29585	0.29522	0.29449	0.29522	0.29449	0.2937	0.29357	0.29162	0.29052	0.28985	0.28857	0.28747	0.28623	0.28487	0.28326	0.28209	0.27857	0.27717
1820.35	0.26693	0.29106	0.29086	0.29049	0.29029	0.28994	0.28949	0.28936	0.28891	0.28865	0.28831	0.28787	0.28761	0.28697	0.2864	0.2858	0.28511	0.2858	0.28511	0.28435	0.28423	0.28234	0.28129	0.28066	0.27946	0.27842	0.27726	0.27598	0.27446	0.2734	0.27001	0.26875
1818.93	0.2598	0.2828	0.28261	0.28225	0.28206	0.28172	0.28127	0.28116	0.28072	0.28045	0.28013	0.27971	0.27945	0.27885	0.27829	0.27771	0.27705	0.27771	0.27705	0.27631	0.27624	0.27438	0.27338	0.27276	0.27163	0.27064	0.26953	0.26832	0.26687	0.2659	0.26262	0.26148
1817.5	0.25425	0.27639	0.27621	0.27585	0.27567	0.27534	0.2749	0.27479	0.27435	0.27408	0.27377	0.27337	0.27312	0.27253	0.272	0.27143	0.27079	0.27143	0.27079	0.27008	0.27003	0.2682	0.26723	0.26663	0.26555	0.26459	0.26353	0.26236	0.26097	0.26006	0.25687	0.25582
1816.07	0.25023	0.27175	0.27156	0.27121	0.27104	0.27071	0.27028	0.27016	0.26975	0.26946	0.26917	0.26878	0.26854	0.26796	0.26743	0.26689	0.26626	0.26689	0.26626	0.26557	0.26553	0.26373	0.26278	0.2622	0.26115	0.26021	0.25919	0.25806	0.2567	0.25584	0.25272	0.25174
1814.65	0.24724	0.2683	0.26811	0.26776	0.2676	0.26726	0.26684	0.26673	0.26632	0.26603	0.26574	0.26536	0.26513	0.26456	0.26404	0.2635	0.26289	0.2635	0.26289	0.26222	0.2622	0.2604	0.25947	0.2589	0.25786	0.25695	0.25596	0.25485	0.25353	0.2527	0.24963	0.2487
1813.22	0.2447	0.26542	0.26523	0.26488	0.26472	0.26439	0.26396	0.26385	0.26344	0.26315	0.26287	0.2625	0.26227	0.2617	0.26119	0.26066	0.26005	0.26066	0.26005	0.2594	0.25941	0.25761	0.25669	0.25613	0.2551	0.2542	0.25322	0.25213	0.25083	0.25003	0.247	0.24611
1811.79	0.24245	0.26294	0.26274	0.26239	0.26223	0.2619	0.26148	0.26137	0.26097	0.26067	0.26039	0.26003	0.2598	0.25923	0.25872	0.2582	0.2576	0.2582	0.2576	0.25696	0.25702	0.25519	0.25428	0.25373	0.25269	0.2518	0.25083	0.24976	0.24848	0.2477	0.24468	0.24383
1810.37	0.24092	0.26123	0.26103	0.26068	0.26052	0.26019	0.25978	0.25967	0.25926	0.25897	0.25869	0.25833	0.2581	0.25754	0.25704	0.25651	0.25592	0.25651	0.25592	0.25529	0.25537	0.25354	0.25263	0.25209	0.25105	0.25016	0.2492	0.24814	0.24688	0.24611	0.24311	0.24228
1808.94	0.24041	0.26054	0.26035	0.25999	0.25984	0.25952	0.25911	0.259	0.2586	0.2583	0.25802	0.25767	0.25744	0.25688	0.25638	0.25586	0.25528	0.25586	0.25528	0.25465	0.25472	0.25291	0.252	0.25147	0.25045	0.24956	0.2486	0.24756	0.2463	0.24554	0.24256	0.24175
1807.51	0.24048	0.26042	0.26023	0.25988	0.25974	0.25941	0.25901	0.25891	0.2585	0.2582	0.25793	0.25758	0.25735	0.25679	0.2563	0.25579	0.25521	0.25579	0.25521	0.25458	0.25463	0.25286	0.25194	0.25143	0.25042	0.24954	0.24859	0.24755	0.24631	0.24556	0.24259	0.2418
1806.09	0.24041	0.26018	0.25999	0.25965	0.2595	0.25918	0.25878	0.25868	0.25827	0.25797	0.2577	0.25736	0.25712	0.25657	0.25607	0.25558	0.255	0.25558	0.255	0.25438	0.25441	0.25266	0.25175	0.25124	0.25025	0.24937	0.24843	0.24741	0.24618	0.24543	0.24248	0.24171
1804.66	0.23979	0.25942	0.25924	0.2589	0.25874	0.25843	0.25803	0.25792	0.25751	0.2572	0.25695	0.25661	0.25636	0.25582	0.25532	0.25483	0.25426	0.25483	0.25426	0.25364	0.2537	0.25193	0.25103	0.25053	0.24954	0.24866	0.24773	0.24672	0.2455	0.24476	0.24182	0.24106
1803.23	0.23856	0.25812	0.25795	0.25759	0.25743	0.25711	0.25671	0.2566	0.2562	0.25588	0.25563	0.25529	0.25504	0.2545	0.254	0.25351	0.25294	0.25351	0.25294	0.25233	0.25244	0.25064	0.24974	0.24925	0.24824	0.24737	0.24645	0.24544	0.24422	0.2435	0.24056	0.23981
1801.81	0.2371	0.25663	0.25646	0.2561	0.25593	0.25561	0.2552	0.2551	0.25469	0.25438	0.25412	0.25378	0.25353	0.25298	0.2525	0.252	0.25143	0.252	0.25143	0.25082	0.251	0.24915	0.24826	0.24778	0.24674	0.24587	0.24495	0.24395	0.24273	0.24201	0.23907	0.23834
1800.38	0.23621	0.25572	0.25555	0.25519	0.25502	0.25471	0.25429	0.25419	0.25377	0.25347	0.25321	0.25287	0.25261	0.25206	0.25159	0.25109	0.25052	0.25109	0.25052	0.24991	0.25012	0.24826	0.24736	0.24689	0.24583	0.24497	0.24404	0.24304	0.24183	0.24112	0.23817	0.23744
