# Supplementary material for: Exploiting hot electrons from a plasmon nanohybrid system for the photoelectroreduction of CO2
Source: Commun Chem. 2024 Mar 20;7:59. doi: 10.1038/s42004-024-01149-8 (PMC10954701; doi:10.1038/s42004-024-01149-8)
Supplement: Supplementary file 3 — Supplementary Data 1 [file 42004_2024_1149_MOESM3_ESM.zip › Source data/Figure 2C.xlsx]

## Sheet: Sheet1
	GaKa 9.2 KeV		AlKa
Bindingenergy (eV)		Bindingenergy (eV)
98.6411	21964.2	98.7	15053.5
97.6411	21101	98.55	14710.2
96.6411	20393.1	98.4	15044.6
95.6411	21102.3	98.25	14907.3
94.6411	21283.9	98.1	14640.2
93.6411	21454.6	97.95	14686.1
92.6411	19364	97.8	14957.4
91.6411	20332.5	97.65	15052.7
90.6411	20706.9	97.5	14820
89.6411	21829.5	97.35	14733.8
88.6411	23113.1	97.2	14682.4
87.6411	26679.1	97.05	14780.6
86.6411	22408.1	96.9	14710.9
85.6411	18503.8	96.75	14607
84.6411	20502	96.6	14526.9
83.6411	22927.1	96.45	14415.6
82.6411	16325.3	96.3	14561.9
81.6411	12874.8	96.15	14655.4
80.6411	13397.4	96	14793.7
79.6411	13164.9	95.85	14807.9
78.6411	12825.5	95.7	14570.8
77.6411	12736.7	95.55	14484.4
76.6411	13033.7	95.4	14711.7
75.6411	13268.8	95.25	14422.1
74.6411	14902.8	95.1	14261.6
73.6411	15891.4	94.95	14444.4
72.6411	16971.6	94.8	14587.9
71.6411	15407.5	94.65	14869.9
70.6411	13962.4	94.5	15078.3
69.6411	16342.4	94.35	14577.9
68.6411	17411.6	94.2	14719
67.6411	17994.1	94.05	14714.8
66.6411	18580	93.9	14896.9
65.6411	15336.4	93.75	15097.2
64.6411	9378.01	93.6	14848.1
63.6411	8010.73	93.45	14781.7
62.6411	8301.75	93.3	14721.4
61.6411	6620.8	93.15	15018.2
60.6411	7530.28	93	15110.7
59.6411	8530.37	92.85	14699.8
58.6411	10594.9	92.7	14940.5
57.6411	10623.6	92.55	14945.7
56.6411	10773.5	92.4	14893.2
55.6411	10070.4	92.25	14722.7
54.6411	9046.56	92.1	14940.3
53.6411	7900.8	91.95	14886.8
52.6411	7885.39	91.8	14690.2
51.6411	6252.11	91.65	15036.9
50.6411	6096.17	91.5	15155.6
49.6411	6212.08	91.35	15260.7
48.6411	6003.33	91.2	15478.8
47.6411	6064.13	91.05	15335.9
46.6411	5193.36	90.9	15299.3
45.6411	4938.72	90.75	15574.3
44.6411	5919.49	90.6	15679.6
43.6411	5966.91	90.45	15730
42.6411	6138.47	90.3	15775.8
41.6411	5396.81	90.15	15761.6
40.6411	5035.04	90	16093.4
39.6411	4195.4	89.85	16327.1
38.6411	4397.37	89.7	16318
37.6411	3528.76	89.55	16633.6
36.6411	3319.29	89.4	16998
35.6411	2816.57	89.25	17652.9
34.6411	3336.69	89.1	18320.9
33.6411	3271.68	88.95	19545.5
32.6411	2948.49	88.8	21255.4
31.6411	3005.54	88.65	24231.9
30.6411	3081.85	88.5	27563.4
29.6411	4295.64	88.35	31061.3
28.6411	6985.98	88.2	34897.8
27.6411	13615.9	88.05	38067.1
26.6411	17982.3	87.9	40002.8
25.6411	12567.8	87.75	40078.1
24.6411	6047.97	87.6	38722.3
23.6411	3826.6	87.45	36334.5
22.6411	4749.52	87.3	32894.8
21.6411	5362.38	87.15	29014.8
20.6411	4176.39	87	25143.9
19.6411	3059.44	86.85	22058.8
18.6411	2124.27	86.7	19248.7
17.6411	2175.58	86.55	17099.6
16.6411	2005.77	86.4	16423.7
15.6411	1564.27	86.25	15641.2
14.6411	1809.58	86.1	15076.7
13.6411	1915.72	85.95	14860.2
12.6411	2675.7	85.8	15002.3
11.6411	3658.13	85.65	15526.8
10.6411	4287.6	85.5	15760.4
9.6411	4310.05	85.35	16743.5
8.6411	4575.75	85.2	18173.2
7.6411	6192.19	85.05	21160.7
6.6411	7702.61	84.9	25354.3
5.6411	7720.81	84.75	30361.2
4.6411	6487.45	84.6	35146
3.6411	7845.04	84.45	39237
2.6411	6377.09	84.3	42370.8
1.6411	4422.69	84.15	43589.1
0.6411	2184.4	84	42948.7
-0.3589	656.58	83.85	40601
-1.3589	287.301	83.7	36640.1
-2.3589	442.698	83.55	32277.3
-3.3589	278.166	83.4	27231.9
-4.3589	251.935	83.25	22375.1
-5.3589	121.144	83.1	18247.6
-6.3589	234.343	82.95	15485.2
-7.3589	334.761	82.8	13380.3
-8.3589	259.968	82.65	12366.7
-9.3589	348.385	82.5	11661.7
-10.3589	253.99	82.35	11117.7
		82.2	10903.6
		82.05	10540.8
		81.9	10336.9
		81.75	10374.7
		81.6	10163.6
		81.45	9981.31
		81.3	10378
		81.15	10407.9
		81	10137
		80.85	10086
		80.7	10208.2
		80.55	9888.94
		80.4	9956.07
		80.25	10315.5
		80.1	10119.1
		79.95	10023.8
		79.8	10019.7
		79.65	10022.7
		79.5	10018.8
		79.35	10118.2
		79.2	10208.4
		79.05	10079.9
		78.9	9948.74
		78.75	9934.33
		78.6	9921.88
		78.45	10081.9
		78.3	10078.8
		78.15	10108.8
		78	9890.67
		77.85	9959.14
		77.7	10056.3
		77.55	9968.16
		77.4	10160
		77.25	10303.2
		77.1	10095
		76.95	10095
		76.8	10247.8
		76.65	10166.7
		76.5	10506.1
		76.35	10534.2
		76.2	10590.5
		76.05	10691.1
		75.9	10631.8
		75.75	10540.9
		75.6	10488.4
		75.45	10725
		75.3	10704.5
		75.15	10604.3
		75	10971.4
		74.85	10938.8
		74.7	10925.4
		74.55	10986.5
		74.4	10939.5
		74.25	11278
		74.1	11505.1
		73.95	11619.3
		73.8	11577.2
		73.65	11991.6
		73.5	11941
		73.35	12028.8
		73.2	12210
		73.05	12020.7
		72.9	11983.1
		72.75	12224
		72.6	12191.3
		72.45	12332.2
		72.3	12441.5
		72.15	12616.3
		72	12570.7
		71.85	12351.2
		71.7	12203.8
		71.55	12377.9
		71.4	12491.4
		71.25	12510.6
		71.1	12378.1
		70.95	12063.7
		70.8	12104.7
		70.65	12006.1
		70.5	12388.8
		70.35	12812.4
		70.2	13031.2
		70.05	12815.5
		69.9	12944
		69.75	12980.9
		69.6	13388.5
		69.45	13508.7
		69.3	13893.3
		69.15	14271.3
		69	14661.4
		68.85	15105.1
		68.7	15584
		68.55	15773.4
		68.4	16138.4
		68.25	16161.8
		68.1	16486
		67.95	17166
		67.8	17836.8
		67.65	18389.5
		67.5	18619.4
		67.35	18821.6
		67.2	18748.1
		67.05	18657.3
		66.9	18582.6
		66.75	18747.7
		66.6	18260.5
		66.45	17704.9
		66.3	17015.6
		66.15	15881.3
		66	14834.8
		65.85	13818.2
		65.7	12406.7
		65.55	11185.4
		65.4	10350.4
		65.25	9726.09
		65.1	9238.25
		64.95	8613.83
		64.8	7983.16
		64.65	7864.17
		64.5	7652.1
		64.35	7326.83
		64.2	7205.42
		64.05	7211.5
		63.9	7170.47
		63.75	7125
		63.6	6834.65
		63.45	6726.55
		63.3	6843.78
		63.15	6726.14
		63	6662.1
		62.85	6413.78
		62.7	6190.42
		62.55	6208.39
		62.4	6162.06
		62.25	6179.57
		62.1	6196.22
		61.95	6143.2
		61.8	6133.5
		61.65	6079.82
		61.5	6287.12
		61.35	6258.74
		61.2	6142.61
		61.05	6117.81
		60.9	6017.86
		60.75	5935.21
		60.6	5806.05
		60.45	6093.47
		60.3	6109.34
		60.15	5963.84
		60	5916.58
		59.85	6045.42
		59.7	6116.17
		59.55	6031.29
		59.4	6066.92
		59.25	5900.75
		59.1	5742.33
		58.95	5889.15
		58.8	6133.66
		58.65	6065.98
		58.5	5982.25
		58.35	5802.66
		58.2	5875.46
		58.05	6052.15
		57.9	5895.25
		57.75	6076.59
		57.6	6084.47
		57.45	6091.41
		57.3	6049.77
		57.15	5939.95
		57	5966.41
		56.85	5993
		56.7	5789.13
		56.55	5851.13
		56.4	5769.83
		56.25	5808.68
		56.1	6009.03
		55.95	5790.7
		55.8	5582.59
		55.65	5762.65
		55.5	5826.69
		55.35	5735.6
		55.2	5648.9
		55.05	5706.27
		54.9	5718.55
		54.75	5571.28
		54.6	5495.26
		54.45	5386.9
		54.3	5441.22
		54.15	5333.08
		54	5363.65
		53.85	5346.76
		53.7	5433.82
		53.55	5529.88
		53.4	5554.47
		53.25	5518.88
		53.1	5418.88
		52.95	5512.98
		52.8	5355.19
		52.65	5250.03
		52.5	5303.56
		52.35	5512.85
		52.2	5601.3
		52.05	5681.35
		51.9	5501.87
		51.75	5466.56
		51.6	5506.02
		51.45	5464.23
		51.3	5512.75
		51.15	5678.48
		51	5810.34
		50.85	5888.11
		50.7	5818.4
		50.55	5796.99
		50.4	5646.34
		50.25	5661.2
		50.1	5754.8
		49.95	5516.51
		49.8	5743.15
		49.65	5776.4
		49.5	5707.63
		49.35	5666.03
		49.2	5671.37
		49.05	5878.26
		48.9	5989.82
		48.75	5860.79
		48.6	5718.06
		48.45	5706.58
		48.3	5668.25
		48.15	5755.73
		48	5701.94
		47.85	5546.21
		47.7	5438.19
		47.55	5376.39
		47.4	5309.14
		47.25	5509.31
		47.1	5536.94
		46.95	5395.06
		46.8	5390.11
		46.65	5467.94
		46.5	5364.41
		46.35	5297.35
		46.2	5532.67
		46.05	5608.03
		45.9	5691.86
		45.75	5649.71
		45.6	5708.24
		45.45	6150.37
		45.3	6497.9
		45.15	6823.53
		45	7517.45
		44.85	8036.79
		44.7	8370.19
		44.55	8568.32
		44.4	8662.05
		44.25	8712.27
		44.1	8648.99
		43.95	8186.96
		43.8	7723.1
		43.65	7178.88
		43.5	6797.98
		43.35	6722.45
		43.2	6783.37
		43.05	6813.35
		42.9	6939.26
		42.75	7353.24
		42.6	8023.99
		42.45	8620.38
		42.3	9111.22
		42.15	9460.29
		42	9746.52
		41.85	9735.08
		41.7	9336.16
		41.55	8745.5
		41.4	8155.6
		41.25	7577.44
		41.1	6852.51
		40.95	6122.37
		40.8	5649.14
		40.65	5266.18
		40.5	4833.01
		40.35	4653.55
		40.2	4688.41
		40.05	4599.47
		39.9	4393.95
		39.75	4174.35
		39.6	4002.84
		39.45	4126.2
		39.3	4090.76
		39.15	4027.88
		39	4028.94
		38.85	3874.42
		38.7	3720.14
		38.55	3780.69
		38.4	3702.7
		38.25	3617.35
		38.1	3729.19
		37.95	3648.92
		37.8	3617.17
		37.65	3621.81
		37.5	3605.83
		37.35	3488.97
		37.2	3514.75
		37.05	3435.74
		36.9	3442.02
		36.75	3457.76
		36.6	3405.81
		36.45	3474.63
		36.3	3505.47
		36.15	3410.18
		36	3306.46
		35.85	3377.22
		35.7	3332.47
		35.55	3311.89
		35.4	3137.68
		35.25	3044.85
		35.1	3228.15
		34.95	3173.37
		34.8	3077.39
		34.65	3093.49
		34.5	3167.35
		34.35	3283.73
		34.2	3193.32
		34.05	3137.87
		33.9	3041.61
		33.75	3149.43
		33.6	3142.81
		33.45	3075.65
		33.3	3114.69
		33.15	3184.83
		33	3173.27
		32.85	3130.79
		32.7	3063.27
		32.55	2962.95
		32.4	2954.47
		32.25	3151.41
		32.1	3150.97
		31.95	3128.9
		31.8	3092.82
		31.65	3154.6
		31.5	3187.93
		31.35	3094.96
		31.2	3132.87
		31.05	3299.4
		30.9	3378.33
		30.75	3300.91
		30.6	3274.13
		30.45	3414.12
		30.3	3444.51
		30.15	3440.75
		30	3453
		29.85	3640.7
		29.7	3820.72
		29.55	3899.91
		29.4	3998.87
		29.25	4537.19
		29.1	5039.19
		28.95	5609.51
		28.8	6326.12
		28.65	7180.11
		28.5	8081.87
		28.35	9043.88
		28.2	10073.3
		28.05	11305.5
		27.9	12368.2
		27.75	13735.6
		27.6	15277.1
		27.45	16306.7
		27.3	17360.4
		27.15	18191.2
		27	19232.6
		26.85	19801.4
		26.7	20097.6
		26.55	19935.1
		26.4	19135.3
		26.25	18403
		26.1	17165.9
		25.95	15436.6
		25.8	13905.9
		25.65	11980.7
		25.5	10368.6
		25.35	9015.59
		25.2	7624.12
		25.05	6539.39
		24.9	5804.17
		24.75	5159.53
		24.6	4597.71
		24.45	4403.35
		24.3	4255.69
		24.15	4277.58
		24	4135.29
		23.85	4136.23
		23.7	4121.41
		23.55	4131.88
		23.4	4014.06
		23.25	3974.39
		23.1	3954.16
		22.95	4118.1
		22.8	4347.04
		22.65	4316.52
		22.5	4329.55
		22.35	4345.58
		22.2	4248.86
		22.05	4169.66
		21.9	4331.73
		21.75	4470.37
		21.6	4362.91
		21.45	4307.03
		21.3	4276.2
		21.15	4254.46
		21	4188.37
		20.85	3974.46
		20.7	3960.82
		20.55	3652.04
		20.4	3304.82
		20.25	3275.25
		20.1	3137.98
		19.95	2960.54
		19.8	2758.93
		19.65	2645.89
		19.5	2461.05
		19.35	2311.8
		19.2	2213.27
		19.05	2259.44
		18.9	2244.09
		18.75	2217.32
		18.6	2066.07
		18.45	1985.72
		18.3	2053.12
		18.15	2044.3
		18	1949.27
		17.85	1932.15
		17.7	1891.63
		17.55	2002.05
		17.4	2013.65
		17.25	1852.99
		17.1	1875.87
		16.95	1916.42
		16.8	1794.68
		16.65	1788.16
		16.5	1758.73
		16.35	1704.81
		16.2	1640.65
		16.05	1539.45
		15.9	1592.18
		15.75	1595.58
		15.6	1613.84
		15.45	1629.46
		15.3	1647.16
		15.15	1620.01
		15	1535.39
		14.85	1487.27
		14.7	1503.7
		14.55	1534.21
		14.4	1579.3
		14.25	1548.39
		14.1	1655.14
		13.95	1613.38
		13.8	1568.23
		13.65	1604.03
		13.5	1721.55
		13.35	1764.89
		13.2	1729.07
		13.05	1903.85
		12.9	1882.32
		12.75	1970.98
		12.6	2057.77
		12.45	2195.03
		12.3	2249.49
		12.15	2344.79
		12	2456
		11.85	2567.34
		11.7	2658.04
		11.55	2687.8
		11.4	2743.05
		11.25	2799.25
		11.1	3166.14
		10.95	3145.71
		10.8	3222.95
		10.65	3399.3
		10.5	3301.06
		10.35	3340.26
		10.2	3462.28
		10.05	3519.92
		9.9	3515.44
		9.75	3634.84
		9.6	3555.21
		9.45	3678.76
		9.3	3607.36
		9.15	3587.87
		9	3697.28
		8.85	3799.78
		8.7	3799.26
		8.55	3820.41
		8.4	4055.26
		8.25	4049.96
		8.1	4110.47
		7.95	4069.04
		7.8	4353
		7.65	4369.2
		7.5	4529.91
		7.35	4711.69
		7.2	4849.79
		7.05	5029.12
		6.9	4909.76
		6.75	4860.11
		6.6	5047.35
		6.45	5180.09
		6.3	5180.39
		6.15	5241.51
		6	5352.61
		5.85	5251.42
		5.7	5093.13
		5.55	5104.89
		5.4	5081.49
		5.25	5158.22
		5.1	5120.62
		4.95	5196.35
		4.8	5400.04
		4.65	5308.4
		4.5	5380.98
		4.35	5556.25
		4.2	5616
		4.05	5799.35
		3.9	6034.71
		3.75	6191.41
		3.6	6243.79
		3.45	6406.92
		3.3	6458.98
		3.15	6522.09
		3	6450.59
		2.85	6435.46
		2.7	6231.31
		2.55	6092
		2.4	6210.42
		2.25	6321.66
		2.1	6247
		1.95	6323.96
		1.8	6327.24
		1.65	6217.6
		1.5	5681.88
		1.35	4948.08
		1.2	4507.53
		1.05	3862.09
		0.9	3137.06
		0.75	2374.86
		0.6	1644.51
		0.45	1154.18
		0.3	767.197
		0.15	500.219
		-2.12992e-10	306.853
		-0.15	144.495
		-0.3	102.825
		-0.45	72.4098
		-0.6	40.1204
		-0.75	25.2461
		-0.9	25.4275
		-1.05	29.5436
		-1.2	30.1517
		-1.35	16.2753
		-1.5	11.1459
		-1.65	8.53237
		-1.8	8.35301
		-1.95	13.4191
		-2.1	8.14028
		-2.25	12.7978
		-2.4	19.4249
		-2.55	16.8959
		-2.7	23.4156
		-2.85	19.0778
		-3	19.1378
		-3.15	20.724
		-3.3	12.6511
		-3.45	10.2097
		-3.6	15.9382
		-3.75	15.7462
