# Supplementary material for: Exploiting hot electrons from a plasmon nanohybrid system for the photoelectroreduction of CO2
Source: Commun Chem. 2024 Mar 20;7:59. doi: 10.1038/s42004-024-01149-8 (PMC10954701; doi:10.1038/s42004-024-01149-8)
Supplement: Supplementary file 3 — Supplementary Data 1 [file 42004_2024_1149_MOESM3_ESM.zip › Source data/Figure 4D.xlsx]

## Sheet: Sheet1
0	-0.5079	-0.48257	-0.45724	-0.43191	-0.4079	-0.38257	-0.35724	-0.33191	-0.3079	-0.28257	-0.2559	-0.23192	-0.20791	-0.18258	-0.15725	-0.13324	-0.10791	-0.08258	-0.05725	-0.03325	-0.00792	0.01741	0.04277	0.0681	0.09208	0.11744	0.14276	0.16809	0.1921	0.21875	0.24276	0.26809	0.29342	0.31875	0.34276	0.36943	0.39341	0.41742	0.44275	0.46808	0.49209	0.51742	0.54275	0.56676	0.59208	0.61741	0.64277	0.66675	0.69208
5010	1.0701e-05	-1.17027e-05	6.70173e-06	-1.48702e-05	2.92194e-06	-7.95515e-06	4.76896e-06	2.11718e-06	-3.2314e-05	-3.80271e-05	-1.56018e-06	-1.02441e-05	-1.54365e-05	7.54241e-06	-2.27375e-05	2.29695e-06	2.21782e-05	3.28036e-05	-1.21984e-05	1.94672e-05	5.5275e-05	8.73848e-05	0.00011029	9.80189e-05	0.000108789	0.000118385	6.76554e-05	9.30497e-05	4.67795e-05	4.23298e-05	4.10298e-05	7.34785e-05	3.26884e-05	6.2585e-05	7.51903e-05	4.17249e-05	4.9428e-05	3.08103e-05	4.60757e-05	2.54119e-05	4.89767e-05	2.90508e-05	2.87504e-05	3.56253e-05	4.0981e-05	2.20027e-05	-5.98857e-07	3.6126e-05	4.63034e-05
5025	3.0023e-06	3.02309e-06	1.13103e-05	-5.36123e-06	1.01898e-05	-3.38304e-06	-1.2222e-06	-9.82978e-08	-2.86057e-05	-3.39644e-05	-1.42951e-05	-2.61358e-06	-3.3798e-05	3.57591e-06	-1.42468e-05	4.64623e-06	2.70439e-05	3.82237e-05	6.57454e-06	1.85437e-05	6.11554e-05	0.00010366	0.00011914	0.000104914	0.000115692	0.000117649	8.05438e-05	0.000101794	5.24671e-05	5.22448e-05	6.28386e-05	9.54544e-05	4.09227e-05	6.37131e-05	8.61174e-05	5.13726e-05	5.98932e-05	4.27288e-05	5.75606e-05	3.79206e-05	5.80829e-05	3.29071e-05	5.18969e-05	4.17789e-05	4.56343e-05	2.00723e-05	1.62308e-05	3.70444e-05	4.77688e-05
5040	4.21072e-07	-3.23126e-07	1.73541e-05	-1.31094e-05	2.09816e-05	5.11145e-06	-8.11977e-07	6.50527e-06	-3.08173e-05	-3.47448e-05	-1.21272e-05	-1.05174e-05	-2.51797e-05	1.1128e-05	-1.19917e-05	-1.14777e-06	2.53756e-05	3.69228e-05	1.48644e-05	2.18756e-05	5.73694e-05	0.000105889	0.000123103	0.000112676	0.000123802	0.000120624	8.70102e-05	0.000104985	5.69662e-05	5.31807e-05	6.8836e-05	9.32265e-05	4.48889e-05	7.63259e-05	8.26824e-05	5.17067e-05	6.04017e-05	4.12632e-05	6.07487e-05	3.95274e-05	5.75046e-05	3.18886e-05	5.21787e-05	4.20921e-05	3.88541e-05	2.46459e-05	1.38096e-05	3.78095e-05	4.97357e-05
5055	7.36734e-06	-4.10774e-06	1.65783e-05	-5.38417e-06	1.49187e-05	-1.86563e-06	-2.99035e-06	-1.36502e-06	-2.80826e-05	-2.99139e-05	-8.21472e-06	-9.57918e-06	-1.9736e-05	6.64946e-06	-1.19341e-05	-1.24291e-06	1.74975e-05	3.17232e-05	6.92221e-06	1.61128e-05	4.99101e-05	9.75769e-05	0.000119255	0.000105015	0.000114526	0.000116932	8.52159e-05	9.38245e-05	5.46498e-05	5.64278e-05	6.22696e-05	8.34274e-05	4.1738e-05	6.66765e-05	8.19391e-05	4.61372e-05	5.96438e-05	3.64906e-05	5.19348e-05	3.86019e-05	5.83797e-05	3.28094e-05	4.18034e-05	4.12509e-05	4.10941e-05	2.15784e-05	1.53024e-05	3.05994e-05	4.71324e-05
5070	7.78843e-07	-7.02536e-06	4.77643e-06	-1.05464e-05	1.32226e-05	-1.3984e-06	-1.29945e-05	-4.51671e-06	-2.67262e-05	-3.74154e-05	-1.4553e-05	-1.26352e-05	-2.03253e-05	1.72391e-06	-1.30392e-05	-1.63255e-07	1.57374e-05	2.91031e-05	4.81963e-06	1.5813e-05	4.75419e-05	9.69473e-05	0.000118517	0.000103361	0.000118295	0.000114801	7.76466e-05	8.5257e-05	5.19997e-05	4.48228e-05	5.85071e-05	8.0587e-05	3.16578e-05	6.42163e-05	7.49164e-05	4.27385e-05	4.53694e-05	3.39992e-05	5.15527e-05	3.49897e-05	5.76026e-05	2.95005e-05	3.97296e-05	3.77715e-05	3.15201e-05	1.76891e-05	9.54798e-06	2.95127e-05	4.21843e-05
5085	1.22116e-06	-5.98352e-06	1.31834e-05	-9.38645e-06	1.54359e-05	-9.83953e-07	-7.59097e-06	-2.09394e-06	-2.65035e-05	-2.95578e-05	-1.41478e-05	-1.14929e-05	-2.48112e-05	4.1776e-06	-8.70684e-06	3.54909e-06	1.05069e-05	2.86774e-05	1.11336e-06	1.30935e-05	5.0651e-05	9.58588e-05	0.000117508	0.000112168	0.000119362	0.000119227	9.21763e-05	9.42038e-05	5.38009e-05	5.20799e-05	6.08205e-05	8.3151e-05	4.22154e-05	7.03586e-05	7.80956e-05	5.07376e-05	5.50001e-05	3.77106e-05	5.17923e-05	3.30353e-05	5.96072e-05	3.3278e-05	4.43254e-05	4.57954e-05	3.84993e-05	2.52217e-05	1.51734e-05	3.90092e-05	4.70193e-05
5100	6.39533e-06	-2.20773e-06	1.19964e-05	-8.33475e-06	1.44015e-05	-1.45679e-06	-1.02376e-05	-3.09612e-06	-2.77571e-05	-3.09596e-05	-1.1163e-05	-4.24947e-06	-2.13759e-05	7.04898e-06	-1.42825e-05	5.32091e-07	1.4924e-05	3.0789e-05	-1.89767e-06	7.30946e-06	4.87295e-05	9.50348e-05	0.000118934	0.000106794	0.000118939	0.000115613	8.71741e-05	9.45428e-05	5.40954e-05	5.4325e-05	6.09198e-05	8.12931e-05	3.79801e-05	6.43277e-05	7.69583e-05	4.99762e-05	5.85281e-05	3.75273e-05	5.10342e-05	4.24133e-05	5.79724e-05	2.92163e-05	4.63824e-05	3.9863e-05	3.9871e-05	2.38764e-05	1.04431e-05	3.63679e-05	4.67533e-05
5115	2.19661e-06	-2.66618e-07	9.82042e-06	-1.18825e-05	7.65333e-06	5.03294e-07	-1.30584e-05	2.43652e-06	-3.05424e-05	-3.56078e-05	-1.05264e-05	-1.30643e-05	-1.78772e-05	4.75184e-06	-1.36742e-05	-5.02339e-06	1.43573e-05	2.8911e-05	9.88517e-07	9.52408e-06	5.18718e-05	0.000104844	0.000119349	0.000105559	0.000115746	0.000118827	8.36337e-05	9.03222e-05	5.50145e-05	6.17509e-05	6.46871e-05	8.13298e-05	4.14714e-05	7.06271e-05	7.42189e-05	5.0806e-05	5.53839e-05	4.53904e-05	6.11204e-05	4.14489e-05	6.01729e-05	3.66105e-05	3.99015e-05	4.24937e-05	3.61714e-05	2.66193e-05	1.7368e-05	4.16552e-05	4.45223e-05
5130	2.822e-06	-3.32608e-06	8.29648e-06	-8.39238e-06	1.10216e-05	-3.37056e-06	-2.16003e-06	-1.58725e-06	-2.94199e-05	-2.69831e-05	-7.82536e-06	-1.3515e-05	-2.7193e-05	1.05377e-05	-1.45289e-05	-5.47516e-06	1.01021e-05	2.50506e-05	-5.78174e-06	5.29792e-06	4.76215e-05	9.46733e-05	0.00011441	0.000108991	0.000112737	0.000110811	7.95084e-05	0.000101594	5.31915e-05	4.4412e-05	6.20713e-05	7.55656e-05	3.53428e-05	6.7168e-05	7.21653e-05	3.96594e-05	5.30677e-05	3.22588e-05	5.45749e-05	4.36937e-05	5.22838e-05	3.20415e-05	3.90281e-05	3.90106e-05	3.90281e-05	1.50345e-05	1.82459e-05	3.4359e-05	4.60375e-05
5145	6.06401e-06	-5.67672e-06	6.23557e-06	-5.25179e-07	1.70051e-05	-9.99819e-07	-2.96812e-06	6.51887e-06	-2.22615e-05	-2.81829e-05	-8.27904e-06	-2.39151e-06	-1.88797e-05	7.99013e-06	-5.27774e-06	-5.74854e-06	1.05072e-05	2.17584e-05	-3.84385e-06	1.25189e-05	5.36549e-05	0.00010184	0.00012702	0.000117943	0.000123772	0.000119687	8.3501e-05	0.000100253	6.13696e-05	5.1324e-05	6.82561e-05	8.05682e-05	3.89396e-05	7.18574e-05	7.54012e-05	5.27693e-05	5.68852e-05	3.94295e-05	5.71494e-05	3.71024e-05	6.33958e-05	3.56326e-05	3.79311e-05	4.10744e-05	3.93039e-05	2.96853e-05	2.07158e-05	3.84903e-05	4.55073e-05
5160	7.62138e-06	-3.06164e-06	4.22409e-06	-8.43516e-06	1.45126e-05	-3.51276e-06	-1.0951e-06	-4.53055e-06	-2.46975e-05	-2.55445e-05	-1.06072e-05	-5.03247e-06	-2.17126e-05	1.18295e-05	-1.1234e-05	-6.20951e-06	8.7276e-06	2.38427e-05	-2.29297e-06	1.49053e-05	4.33166e-05	0.000101119	0.000123893	0.000104585	0.000116002	0.000120517	8.79441e-05	9.87382e-05	5.84725e-05	5.73334e-05	6.30795e-05	8.43638e-05	4.0179e-05	7.13352e-05	8.05821e-05	5.19627e-05	5.24856e-05	4.29725e-05	5.68009e-05	4.12026e-05	5.55458e-05	3.48937e-05	4.03921e-05	3.99215e-05	4.23961e-05	2.42484e-05	1.61952e-05	4.09089e-05	4.63551e-05
5175	8.01064e-07	-5.34396e-07	6.48149e-06	-4.45759e-06	1.09706e-05	-5.50443e-06	-5.83638e-06	-5.31349e-07	-2.22131e-05	-2.82317e-05	-1.25588e-05	-6.36907e-06	-1.69091e-05	5.29928e-06	-1.45913e-05	-5.4923e-06	9.27458e-06	1.69334e-05	-2.99993e-06	1.60891e-05	5.02028e-05	0.000101038	0.000124749	0.000112363	0.000118801	0.000116583	9.03451e-05	9.82216e-05	5.81468e-05	5.7798e-05	7.08579e-05	7.77399e-05	4.30578e-05	7.21077e-05	7.96797e-05	5.14973e-05	6.08956e-05	3.84624e-05	5.61592e-05	3.79778e-05	6.37606e-05	3.52902e-05	4.04281e-05	4.19705e-05	4.21607e-05	2.34711e-05	1.63838e-05	4.14964e-05	4.79722e-05
5190	6.63355e-06	-7.06391e-06	3.90597e-06	-4.2253e-06	1.03997e-05	-6.89374e-06	-4.86392e-06	-3.46779e-06	-2.4099e-05	-2.49684e-05	-1.38789e-05	-2.3738e-06	-1.86562e-05	5.95095e-06	-6.59181e-06	-1.11026e-05	5.94807e-06	2.26926e-05	-9.81173e-07	1.2103e-05	5.31103e-05	0.000104836	0.000127578	0.00010932	0.000118194	0.000119175	9.1404e-05	9.6544e-05	5.76968e-05	5.86601e-05	6.28111e-05	8.14139e-05	3.33892e-05	6.6693e-05	7.65342e-05	4.76062e-05	5.38692e-05	3.884e-05	5.52009e-05	4.23588e-05	6.15303e-05	3.39233e-05	4.09377e-05	3.66785e-05	4.54164e-05	2.526e-05	1.69814e-05	3.80027e-05	4.11495e-05
5205	-3.24714e-06	-2.92953e-06	4.59285e-06	-6.20438e-07	9.37085e-06	-7.24798e-06	-9.43325e-06	-2.42578e-06	-2.15971e-05	-2.81916e-05	-7.53866e-06	-5.27445e-06	-2.41656e-05	1.05861e-05	-6.70116e-06	-7.99205e-06	1.81033e-06	1.37991e-05	-1.27529e-05	3.95806e-06	4.21363e-05	8.9974e-05	0.000121059	0.000105477	0.000108197	0.000116826	8.41323e-05	8.68085e-05	4.69796e-05	5.25679e-05	6.24913e-05	8.1371e-05	3.48512e-05	6.62705e-05	7.117e-05	4.23877e-05	4.8871e-05	3.5377e-05	4.92471e-05	3.62045e-05	5.83466e-05	3.62908e-05	4.10555e-05	4.3576e-05	3.78096e-05	2.30688e-05	1.05165e-05	4.02136e-05	4.71778e-05
5220	7.72633e-06	-5.20019e-06	1.18284e-05	-3.12665e-06	1.27015e-05	-1.79988e-06	-3.07332e-06	4.57423e-06	-1.3062e-05	-2.42879e-05	-3.69776e-06	4.38276e-06	-9.07347e-06	1.3462e-05	-8.79951e-06	-1.14826e-05	1.92728e-06	1.59029e-05	-7.62906e-06	4.49504e-06	3.94583e-05	9.10474e-05	0.00012071	0.000114216	0.000119734	0.000115401	8.64532e-05	9.79307e-05	5.1097e-05	5.74607e-05	6.41978e-05	8.55392e-05	3.80546e-05	6.80644e-05	7.39452e-05	4.98431e-05	5.82786e-05	4.06599e-05	4.89697e-05	4.2692e-05	5.79577e-05	3.71158e-05	4.59888e-05	4.32965e-05	4.20268e-05	2.94954e-05	1.77021e-05	2.86236e-05	4.51638e-05
5235	1.40936e-05	5.53769e-06	3.51516e-06	2.35696e-06	1.46232e-05	-1.2741e-06	-1.17335e-06	2.5483e-06	-1.15561e-05	-2.09775e-05	-1.07531e-05	-1.98403e-07	-1.41865e-05	1.12451e-05	-3.80727e-06	-3.36774e-06	4.04716e-06	1.97869e-05	-2.6578e-06	1.52247e-05	5.01918e-05	0.000102467	0.000129933	0.000116428	0.0001234	0.000119694	9.43217e-05	0.000100508	5.59095e-05	6.2899e-05	6.34881e-05	8.48189e-05	4.64625e-05	6.98448e-05	7.83794e-05	5.29437e-05	5.7416e-05	4.32053e-05	5.76893e-05	4.63775e-05	6.38269e-05	4.04445e-05	4.97302e-05	4.5188e-05	5.0022e-05	2.77467e-05	1.75721e-05	4.36289e-05	4.70057e-05
5250	1.07901e-05	3.51723e-06	7.628e-06	1.72217e-06	1.64443e-05	-1.07768e-05	4.31681e-06	3.95079e-06	-1.3403e-05	-2.16549e-05	-3.13002e-06	2.7264e-06	-1.15576e-05	1.26389e-05	-1.72514e-06	-3.37853e-06	8.81946e-06	1.2906e-05	7.86894e-07	1.64983e-05	4.42678e-05	0.000103027	0.000127162	0.000120136	0.0001286	0.000118452	9.50946e-05	0.000100826	5.89221e-05	6.09736e-05	6.95705e-05	8.30737e-05	4.40164e-05	7.05581e-05	7.47899e-05	5.0635e-05	5.49961e-05	3.99373e-05	5.97424e-05	4.59444e-05	6.28367e-05	3.85767e-05	4.27064e-05	4.20592e-05	4.91052e-05	2.69134e-05	2.08146e-05	4.256e-05	4.12803e-05
5265	6.95494e-06	3.12985e-07	3.01759e-06	-9.22749e-07	1.03386e-05	-3.37622e-06	-2.26604e-06	-7.12704e-07	-1.75371e-05	-2.20332e-05	-8.30294e-06	-6.91343e-06	-9.68254e-06	1.10684e-05	-4.8345e-06	-7.70246e-06	-8.21662e-07	1.56181e-05	-6.52352e-06	7.78659e-06	5.21617e-05	0.000101921	0.000135993	0.00011683	0.000128301	0.000120697	0.000100756	0.00010343	6.03406e-05	6.25886e-05	6.82286e-05	8.35498e-05	4.3842e-05	7.42929e-05	7.2208e-05	4.80793e-05	5.81915e-05	4.22795e-05	5.76996e-05	4.23184e-05	5.97949e-05	3.71482e-05	4.2912e-05	4.82572e-05	4.24905e-05	2.65204e-05	1.92572e-05	4.0288e-05	4.55021e-05
5280	4.92517e-06	-7.24687e-07	6.94046e-06	4.81596e-06	9.60746e-06	-4.88792e-06	-8.03286e-07	1.09934e-07	-1.66377e-05	-2.58019e-05	-4.63182e-06	2.4622e-06	-1.43593e-05	1.09255e-05	-7.72374e-06	-4.82922e-06	-2.54758e-06	8.56028e-06	-9.11996e-06	5.89272e-06	4.86852e-05	9.9437e-05	0.000125078	0.000111766	0.000127064	0.000110349	8.20623e-05	9.69707e-05	5.50079e-05	5.889e-05	6.06444e-05	8.25337e-05	4.34252e-05	7.03148e-05	7.2952e-05	3.92251e-05	5.26405e-05	4.13761e-05	4.87566e-05	4.3151e-05	6.20112e-05	3.24351e-05	4.34174e-05	3.82904e-05	4.3204e-05	3.08607e-05	2.3756e-05	3.87093e-05	4.52209e-05
5295	1.12026e-05	3.94521e-06	9.32532e-06	-5.99899e-06	1.67316e-05	-1.33128e-06	-2.97717e-06	-5.6285e-06	-1.55883e-05	-2.6332e-05	-1.28398e-05	7.46125e-06	-8.51993e-06	1.24776e-05	-6.91379e-06	-3.29601e-06	8.66771e-06	1.09215e-05	-6.83407e-06	1.02338e-05	5.03258e-05	0.000107353	0.000136645	0.000118603	0.000130157	0.000118359	0.000102228	0.00010261	6.01923e-05	5.91934e-05	7.2102e-05	8.87016e-05	4.45164e-05	7.34993e-05	7.53556e-05	4.52293e-05	5.84357e-05	3.97634e-05	5.45204e-05	4.71153e-05	6.24559e-05	4.58675e-05	5.10096e-05	4.56255e-05	4.84602e-05	3.223e-05	2.25242e-05	4.25535e-05	4.80241e-05
5310	1.29538e-05	-2.01525e-06	1.36589e-05	1.14047e-06	2.30616e-05	2.00707e-06	-2.40841e-06	-1.2012e-06	-1.06963e-05	-1.71747e-05	-1.14333e-05	1.40914e-06	-1.22559e-05	1.32355e-05	-3.22809e-06	-6.12639e-06	3.025e-06	8.5876e-06	-7.49793e-06	1.41122e-05	4.98516e-05	0.000103949	0.000136769	0.000116273	0.000131281	0.000114344	9.3622e-05	0.000100322	5.88676e-05	6.20792e-05	6.92196e-05	8.66162e-05	3.81982e-05	6.88093e-05	7.78477e-05	4.62694e-05	6.10227e-05	4.663e-05	5.77114e-05	4.48234e-05	6.53114e-05	4.20896e-05	4.5345e-05	3.94956e-05	5.00607e-05	3.36715e-05	2.42644e-05	3.7959e-05	5.23343e-05
5325	1.35528e-05	2.13453e-06	-1.99224e-06	-8.67706e-06	1.02941e-05	-7.94653e-06	-2.59794e-06	-6.31018e-06	-2.45703e-05	-2.15488e-05	-1.25639e-05	-7.73384e-06	-1.80494e-05	1.12603e-05	-7.07124e-06	-1.28991e-05	-2.43771e-08	1.16415e-05	-6.84376e-06	1.6733e-05	5.43419e-05	0.00010886	0.000135835	0.000117315	0.0001265	0.000114403	9.40059e-05	9.63326e-05	5.50998e-05	6.09541e-05	7.01205e-05	7.54312e-05	3.82638e-05	7.85855e-05	7.25319e-05	4.56243e-05	5.55531e-05	4.3521e-05	5.3354e-05	4.7689e-05	6.64751e-05	3.50868e-05	3.4232e-05	4.61595e-05	4.91824e-05	3.02618e-05	1.97802e-05	3.64253e-05	4.90519e-05
5340	4.17883e-06	-1.20583e-06	4.42147e-10	-9.62571e-06	1.32237e-05	-6.38318e-06	-1.16492e-05	-1.26896e-05	-2.19969e-05	-3.46134e-05	-4.75412e-06	-4.9743e-06	-2.01895e-05	1.29513e-05	-1.1496e-05	-2.06282e-06	-1.75218e-06	1.06773e-05	-2.13033e-05	4.54104e-06	3.77868e-05	9.6628e-05	0.00012602	0.000108466	0.000113502	0.000102532	7.93075e-05	0.000100723	4.96921e-05	4.71649e-05	6.48534e-05	7.85836e-05	3.52472e-05	7.36156e-05	6.59127e-05	4.22326e-05	5.31795e-05	4.58691e-05	5.10975e-05	4.15567e-05	6.10649e-05	3.14541e-05	2.96492e-05	4.77058e-05	4.2126e-05	2.67824e-05	9.84907e-06	3.63788e-05	4.37716e-05
5355	7.88014e-06	3.73452e-06	1.79142e-05	1.35225e-06	1.70155e-05	-3.26453e-06	-1.63842e-07	1.96121e-06	-2.95504e-05	-3.45953e-05	-9.28861e-06	-5.75599e-06	-1.5101e-05	1.72208e-05	-1.39324e-05	-1.12945e-05	8.32503e-07	1.42527e-05	-1.74459e-05	-1.73033e-07	5.11818e-05	0.00011695	0.000130463	0.000127005	0.000129249	0.000120015	9.72976e-05	0.000100624	4.30669e-05	5.76793e-05	6.77948e-05	8.68869e-05	4.07059e-05	7.54897e-05	7.84432e-05	4.74989e-05	5.72076e-05	3.89394e-05	6.51424e-05	4.12782e-05	6.51368e-05	3.12846e-05	4.31739e-05	4.51965e-05	4.10121e-05	3.20436e-05	1.77295e-05	3.86066e-05	4.47989e-05
5370	1.34351e-05	1.10859e-05	1.2751e-05	-1.38866e-06	7.4376e-06	-6.20119e-06	3.74234e-06	-1.6277e-06	-1.98002e-05	-2.1996e-05	-6.5487e-06	1.06669e-05	-8.99876e-06	1.32437e-05	-7.6192e-06	-1.68946e-06	3.25903e-06	2.12842e-06	-1.05755e-05	7.8849e-06	5.54311e-05	0.000114912	0.000141912	0.000124085	0.00013771	0.000120267	0.000102183	0.000105815	6.36383e-05	6.28728e-05	7.58179e-05	8.83757e-05	4.34189e-05	7.63956e-05	8.41643e-05	5.29427e-05	5.88734e-05	4.87599e-05	6.00458e-05	5.31783e-05	7.39281e-05	4.82074e-05	5.21708e-05	5.00141e-05	5.12158e-05	3.61824e-05	2.81989e-05	4.17964e-05	5.23361e-05
5385	6.36232e-06	4.1122e-06	-1.42477e-06	-3.40509e-06	1.90405e-05	-9.30371e-06	-1.01752e-06	-1.16004e-05	-2.24689e-05	-2.34205e-05	-8.35496e-06	2.87513e-06	-1.07964e-05	3.75438e-06	-8.38192e-06	-1.68859e-05	-6.45955e-07	-3.07529e-06	-1.52645e-05	1.04461e-05	6.14751e-05	0.000109651	0.000135794	0.000126688	0.000136685	0.000113994	9.46331e-05	0.000104969	5.60705e-05	5.90493e-05	6.71732e-05	8.04527e-05	3.56511e-05	7.78328e-05	7.18132e-05	4.3728e-05	5.74012e-05	4.54939e-05	6.05591e-05	4.3152e-05	6.57988e-05	3.54123e-05	4.38254e-05	3.64668e-05	4.61298e-05	2.99963e-05	2.19376e-05	4.25783e-05	4.8399e-05
5400	4.71603e-06	-1.97247e-06	3.73768e-06	-1.06038e-05	8.30139e-06	-1.80412e-05	-9.94409e-06	-4.55189e-06	-2.93621e-05	-3.60019e-05	-1.85065e-05	-1.20534e-05	-1.58739e-05	1.19578e-06	-9.5913e-06	-1.73751e-05	-2.01435e-06	3.52979e-06	-8.70203e-06	9.35356e-06	5.78481e-05	0.000113551	0.000127309	0.000115485	0.000118887	0.000107334	9.04364e-05	9.63791e-05	4.63675e-05	4.84685e-05	6.44889e-05	7.71716e-05	2.61175e-05	6.19328e-05	5.9649e-05	4.14276e-05	4.6421e-05	3.64712e-05	4.53744e-05	4.74388e-05	6.48397e-05	2.74771e-05	4.1555e-05	3.95592e-05	4.19326e-05	2.80586e-05	4.0761e-06	3.63352e-05	4.76189e-05
[truncated: 20 more columns]
