# Supplementary material for: Exploiting hot electrons from a plasmon nanohybrid system for the photoelectroreduction of CO2
Source: Commun Chem. 2024 Mar 20;7:59. doi: 10.1038/s42004-024-01149-8 (PMC10954701; doi:10.1038/s42004-024-01149-8)
Supplement: Supplementary file 3 — Supplementary Data 1 [file 42004_2024_1149_MOESM3_ESM.zip › Source data/Figure 2A.xlsx]

## Sheet: Sheet1
	NiO-Au	NiO-Au-Re catalyst	NiO	Au
Wavelength (nm)	Absorbance (a.u.)	Absorbance (a.u.)	Absorbance (a.u.)	Absorbance (a.u.)
700	0.41678	0.30936	0.19922	-0.00225
699	0.41749	0.31019	0.1994	-0.00227
698	0.41814	0.31091	0.19952	-0.00211
697	0.41876	0.31173	0.1997	-0.00217
696	0.41947	0.31256	0.19975	-0.00204
695	0.42003	0.31328	0.19981	-0.00208
694	0.42083	0.31389	0.19989	-0.00194
693	0.42142	0.3149	0.20001	-0.00197
692	0.42212	0.31561	0.2002	-0.00187
691	0.4228	0.31646	0.20018	-0.00191
690	0.42333	0.31725	0.20032	-0.00173
689	0.42402	0.31811	0.20034	-0.00175
688	0.42462	0.31894	0.20042	-0.00172
687	0.42529	0.31962	0.20045	-0.00164
686	0.42579	0.32053	0.20056	-0.0017
685	0.42656	0.32148	0.20068	-0.00167
684	0.42701	0.32205	0.20066	-0.00161
683	0.42758	0.32298	0.20065	-0.00154
682	0.42825	0.32389	0.20084	-0.00148
681	0.42884	0.32447	0.20079	-0.00152
680	0.42926	0.32535	0.2009	-0.0013
679	0.42987	0.32637	0.20102	-0.00141
678	0.43043	0.32732	0.20099	-0.00129
677	0.43096	0.32795	0.20092	-0.00123
676	0.4314	0.32869	0.20096	-0.00122
675	0.43189	0.32948	0.20093	-0.00111
674	0.43235	0.33047	0.201	-0.00103
673	0.4328	0.3314	0.20089	-0.00104
672	0.43335	0.33216	0.20092	-0.00102
671	0.4337	0.33291	0.20093	-0.000872348
670	0.43426	0.33392	0.20093	-0.000796207
669	0.43462	0.33495	0.20084	-0.000668448
668	0.43503	0.33566	0.20075	-0.000568156
667	0.43544	0.33642	0.2007	-0.000435046
666	0.43586	0.33733	0.20071	-0.00034188
665	0.43633	0.33828	0.20063	-0.000233632
664	0.43668	0.3393	0.20054	-0.000183864
663	0.4371	0.34015	0.20048	1.35741e-05
662	0.43748	0.3408	0.20046	8.78732e-05
661	0.43775	0.34173	0.20035	0.00026806
660	0.43812	0.34265	0.20032	0.000446425
659	0.43859	0.34362	0.2003	0.000627761
658	0.43893	0.34448	0.20024	0.000759539
657	0.43924	0.34535	0.20006	0.00107
656	0.43953	0.34633	0.19999	0.00115
655	0.43994	0.34734	0.19992	0.00137
654	0.44031	0.34816	0.19993	0.00159
653	0.44069	0.34913	0.19971	0.00189
652	0.44116	0.35008	0.19976	0.00213
651	0.44144	0.351	0.19961	0.00236
650	0.44195	0.35201	0.19963	0.00257
649	0.44231	0.35298	0.19947	0.00304
648	0.44277	0.35392	0.19947	0.00322
647	0.44328	0.35504	0.19951	0.00362
646	0.44381	0.35601	0.19943	0.00396
645	0.44435	0.35707	0.19947	0.00434
644	0.44482	0.35812	0.19944	0.00469
643	0.44543	0.35917	0.19941	0.00516
642	0.44588	0.36019	0.19933	0.0055
641	0.44659	0.3614	0.19945	0.00602
640	0.44726	0.36247	0.19947	0.00649
639	0.44773	0.36359	0.19946	0.00693
638	0.44832	0.36463	0.19941	0.0074
637	0.44901	0.36571	0.19943	0.00801
636	0.44973	0.36703	0.19956	0.00847
635	0.45042	0.36801	0.19955	0.00915
634	0.45122	0.36923	0.1996	0.00971
633	0.45188	0.37035	0.19967	0.01033
632	0.45277	0.37157	0.19979	0.01096
631	0.45336	0.37264	0.19968	0.01164
630	0.45429	0.37388	0.19988	0.01229
629	0.45506	0.37509	0.1999	0.01308
628	0.45599	0.37631	0.20011	0.01361
627	0.45669	0.37752	0.20013	0.01453
626	0.45768	0.37871	0.20026	0.01527
625	0.45865	0.38003	0.2004	0.01612
624	0.45946	0.38124	0.2005	0.01694
623	0.46045	0.38253	0.20066	0.01776
622	0.46131	0.3838	0.20074	0.01858
621	0.46235	0.38516	0.20092	0.01955
620	0.46335	0.38632	0.20108	0.02045
619	0.46437	0.38772	0.20119	0.02143
618	0.46539	0.38895	0.20136	0.0225
617	0.46664	0.39039	0.20163	0.02339
616	0.46756	0.3916	0.20166	0.02436
615	0.46869	0.39302	0.20198	0.02552
614	0.46983	0.3944	0.20214	0.02652
613	0.47093	0.39585	0.20235	0.02766
612	0.47216	0.39711	0.20248	0.02872
611	0.4733	0.39848	0.20269	0.02986
610	0.47435	0.39984	0.20291	0.031
609	0.47559	0.40125	0.20315	0.03226
608	0.47682	0.40267	0.20339	0.03343
607	0.47799	0.40412	0.20354	0.0347
606	0.47926	0.40571	0.2039	0.0359
605	0.48035	0.40706	0.20386	0.03718
604	0.48156	0.40849	0.20423	0.03841
603	0.48261	0.40977	0.20428	0.03978
602	0.48393	0.41136	0.20457	0.04103
601	0.4852	0.41266	0.20478	0.04254
600	0.48615	0.41395	0.20485	0.04377
599	0.48713	0.41529	0.20493	0.04531
598	0.48823	0.41677	0.20525	0.0466
597	0.48919	0.41786	0.20511	0.04812
596	0.48997	0.41918	0.20521	0.04953
595	0.49102	0.42048	0.20538	0.05112
594	0.49188	0.42175	0.20541	0.05253
593	0.49274	0.42287	0.20557	0.05409
592	0.49347	0.42402	0.20554	0.05554
591	0.49425	0.42519	0.20567	0.05714
590	0.49481	0.42616	0.20544	0.05871
589	0.4955	0.42725	0.20543	0.0603
588	0.49617	0.42837	0.20548	0.06166
587	0.49677	0.42932	0.20553	0.06338
586	0.49748	0.43042	0.20552	0.06486
585	0.498	0.43137	0.2053	0.06652
584	0.49865	0.43235	0.20542	0.06806
583	0.49931	0.43331	0.20545	0.06964
582	0.49973	0.43424	0.20532	0.07102
581	0.50027	0.43504	0.20522	0.07263
580	0.50089	0.43599	0.20525	0.07406
579	0.50135	0.43678	0.20511	0.07572
578	0.50189	0.43735	0.20517	0.07726
577	0.50237	0.43811	0.20493	0.07872
576	0.50288	0.43887	0.20497	0.07999
575	0.50336	0.43972	0.20492	0.08152
574	0.50393	0.44029	0.20495	0.08286
573	0.5043	0.44101	0.20497	0.08428
572	0.50471	0.44133	0.20483	0.08553
571	0.50517	0.44197	0.20488	0.0868
570	0.50552	0.44235	0.20478	0.08807
569	0.50617	0.44392	0.20661	0.08919
568	0.50655	0.44439	0.20659	0.09034
567	0.50686	0.44456	0.20654	0.09144
566	0.5073	0.4449	0.20652	0.09253
565	0.50776	0.44521	0.20667	0.09349
564	0.50808	0.44547	0.20674	0.09444
563	0.50859	0.4458	0.20685	0.09533
562	0.50888	0.44585	0.20693	0.096
561	0.50918	0.44598	0.20698	0.09691
560	0.50947	0.44607	0.20702	0.09748
559	0.50972	0.44614	0.20709	0.09822
558	0.50989	0.44606	0.20715	0.09883
557	0.51026	0.44612	0.20735	0.09934
556	0.51039	0.44589	0.20737	0.09983
555	0.51047	0.44569	0.20753	0.10026
554	0.51056	0.4454	0.20753	0.10058
553	0.51071	0.44522	0.20766	0.10091
552	0.51072	0.44488	0.20777	0.10116
551	0.51054	0.44444	0.20777	0.10129
550	0.51072	0.44423	0.20796	0.1013
549	0.51062	0.44365	0.20809	0.10143
548	0.51063	0.44315	0.20816	0.10145
547	0.51046	0.44274	0.20824	0.1013
546	0.51036	0.44212	0.2084	0.1012
545	0.5101	0.44128	0.20851	0.10101
544	0.50983	0.44047	0.20846	0.10095
543	0.50948	0.43968	0.2086	0.10067
542	0.50945	0.43904	0.20864	0.10038
541	0.50946	0.43851	0.20897	0.10006
540	0.50915	0.43763	0.20905	0.09968
539	0.50897	0.43708	0.20941	0.09922
538	0.50856	0.43596	0.20937	0.09879
537	0.50816	0.43525	0.20964	0.0982
536	0.50769	0.43424	0.20976	0.09769
535	0.50741	0.43346	0.20996	0.09723
534	0.50701	0.43264	0.21016	0.09654
533	0.50653	0.43159	0.21032	0.09592
532	0.50589	0.43068	0.21054	0.0952
531	0.50542	0.42967	0.21065	0.0945
530	0.50491	0.42864	0.2109	0.09386
529	0.50434	0.42753	0.2109	0.09313
528	0.50364	0.42642	0.21111	0.09226
527	0.50301	0.42537	0.21132	0.09145
526	0.50226	0.42429	0.21152	0.0907
525	0.50163	0.42309	0.21161	0.08975
524	0.50095	0.42205	0.21192	0.08896
523	0.50025	0.42072	0.21203	0.08797
522	0.49954	0.4196	0.21223	0.08716
521	0.4987	0.41839	0.21249	0.08626
520	0.49784	0.41734	0.21265	0.08542
519	0.49719	0.41614	0.2129	0.08431
518	0.49631	0.41493	0.2131	0.08355
517	0.4955	0.41362	0.21327	0.08242
516	0.49486	0.41229	0.21349	0.08145
515	0.49381	0.41104	0.21368	0.08055
514	0.49302	0.40974	0.21381	0.07961
513	0.49212	0.40851	0.21402	0.07865
512	0.49135	0.40734	0.21418	0.07776
511	0.49057	0.40614	0.21453	0.07671
510	0.48966	0.40486	0.2146	0.07575
509	0.48887	0.40368	0.21479	0.07478
508	0.4881	0.40249	0.21513	0.07382
507	0.48737	0.40131	0.2152	0.07305
506	0.48674	0.4003	0.21561	0.07202
505	0.48611	0.39921	0.21585	0.07125
504	0.48549	0.39807	0.21606	0.07032
503	0.48481	0.39706	0.21617	0.06947
502	0.48436	0.39604	0.21656	0.06871
501	0.48383	0.39503	0.21658	0.06785
500	0.48341	0.39403	0.21692	0.06708
499	0.48305	0.39336	0.21707	0.06636
498	0.48269	0.39249	0.21733	0.06573
497	0.4823	0.39177	0.21751	0.0649
496	0.4821	0.39095	0.21763	0.06426
495	0.48203	0.39036	0.21798	0.06365
494	0.48197	0.38973	0.21804	0.06304
493	0.48186	0.38923	0.21829	0.06234
492	0.48192	0.3888	0.21856	0.06181
491	0.48207	0.38823	0.21868	0.06126
490	0.48215	0.38784	0.21892	0.06079
489	0.48228	0.38756	0.21913	0.06021
488	0.48259	0.3873	0.2193	0.05969
487	0.48279	0.387	0.21956	0.05922
486	0.4831	0.387	0.21966	0.05898
485	0.4835	0.38676	0.2198	0.05844
484	0.48414	0.38678	0.22014	0.05806
483	0.48442	0.38659	0.22022	0.05763
482	0.48502	0.38665	0.22034	0.05732
481	0.4855	0.38651	0.22056	0.05698
480	0.48601	0.3867	0.22085	0.05659
479	0.4866	0.38666	0.22087	0.05638
478	0.48741	0.38697	0.22114	0.05604
477	0.48795	0.38703	0.2212	0.05571
476	0.48863	0.38719	0.22132	0.05538
475	0.4894	0.38742	0.22146	0.05524
474	0.48994	0.38765	0.22157	0.05492
473	0.49073	0.38795	0.22172	0.05478
472	0.49142	0.38814	0.22182	0.05452
471	0.49225	0.38858	0.22188	0.05433
470	0.49292	0.38882	0.22206	0.05415
469	0.49385	0.38925	0.22211	0.05393
468	0.49446	0.38953	0.22219	0.05387
467	0.49533	0.39001	0.22237	0.05379
466	0.49606	0.39026	0.22233	0.05372
465	0.49697	0.39068	0.22242	0.05352
464	0.49777	0.39099	0.22239	0.05342
463	0.49855	0.39151	0.22245	0.05333
462	0.49945	0.39193	0.22251	0.05314
461	0.50022	0.39229	0.22251	0.0532
460	0.501	0.39286	0.2226	0.05316
459	0.5019	0.39329	0.22255	0.05331
458	0.50288	0.39385	0.22257	0.05315
457	0.50366	0.39445	0.22254	0.05325
456	0.50453	0.395	0.2225	0.05329
455	0.50522	0.39558	0.22252	0.05345
454	0.50628	0.39623	0.22265	0.05348
453	0.50716	0.39682	0.22261	0.05365
452	0.50788	0.39724	0.22233	0.05364
451	0.50875	0.39801	0.2225	0.05398
450	0.50953	0.39842	0.22243	0.05399
449	0.5103	0.39918	0.22229	0.05417
448	0.51124	0.39984	0.2222	0.05431
447	0.51219	0.40078	0.22227	0.05463
446	0.51305	0.40144	0.22225	0.05476
445	0.51397	0.40215	0.22224	0.05509
444	0.51455	0.40283	0.22215	0.05535
443	0.51544	0.40341	0.222	0.05562
442	0.51609	0.40433	0.222	0.05578
441	0.51706	0.40511	0.22189	0.0562
440	0.51787	0.4061	0.22196	0.05636
439	0.51876	0.4069	0.22191	0.05683
438	0.51934	0.40769	0.22181	0.05696
437	0.52016	0.40858	0.22182	0.05735
436	0.52078	0.40947	0.22175	0.05765
435	0.5216	0.41053	0.22177	0.05798
434	0.52222	0.41144	0.22167	0.05823
433	0.52297	0.4122	0.22157	0.05868
432	0.52367	0.41333	0.22165	0.05892
431	0.52405	0.41405	0.22152	0.05917
430	0.52476	0.41521	0.22156	0.05956
429	0.52521	0.41598	0.22149	0.05983
428	0.52576	0.41715	0.22144	0.05998
427	0.52626	0.41812	0.22164	0.06055
426	0.52677	0.41925	0.22153	0.06071
425	0.52701	0.42023	0.22148	0.06108
424	0.52752	0.4213	0.2214	0.06126
423	0.52789	0.42245	0.22168	0.06158
422	0.52797	0.42331	0.22151	0.0619
421	0.52835	0.42473	0.22169	0.0621
420	0.52836	0.42571	0.2216	0.06225
419	0.52855	0.42689	0.2217	0.06252
418	0.52873	0.42799	0.22175	0.06282
417	0.52875	0.42929	0.2219	0.063
416	0.5288	0.43051	0.22194	0.06318
415	0.52883	0.43169	0.22194	0.06348
414	0.52873	0.43294	0.22204	0.06349
413	0.52871	0.4342	0.22221	0.06378
412	0.52856	0.43515	0.22233	0.06401
411	0.52825	0.43631	0.22225	0.06419
410	0.52828	0.4374	0.22262	0.06435
409	0.52815	0.43846	0.22273	0.06457
408	0.52793	0.43947	0.22293	0.06471
407	0.52754	0.44017	0.22285	0.06496
406	0.52743	0.44119	0.22314	0.06509
405	0.52738	0.44191	0.22348	0.06511
404	0.52708	0.44249	0.2235	0.06553
403	0.52689	0.44302	0.2237	0.06566
402	0.52679	0.44349	0.22405	0.06583
401	0.52654	0.44389	0.22429	0.066
400	0.52659	0.44411	0.2246	0.06609
399	0.52628	0.44437	0.22482	0.06641
398	0.52637	0.44428	0.22507	0.06663
397	0.52637	0.44449	0.22547	0.06694
396	0.52655	0.44435	0.22575	0.06698
395	0.52687	0.4442	0.22613	0.06741
394	0.52693	0.444	0.22631	0.06736
393	0.5272	0.44386	0.22673	0.06788
392	0.52738	0.44334	0.22695	0.06798
391	0.5277	0.44321	0.22729	0.06824
390	0.52819	0.44295	0.22745	0.06853
389	0.52873	0.44255	0.22782	0.06871
388	0.52921	0.44223	0.22808	0.06908
387	0.52981	0.44193	0.22825	0.06934
386	0.53079	0.44194	0.22863	0.06964
385	0.53153	0.44164	0.22885	0.06971
384	0.53265	0.4414	0.22933	0.07014
383	0.53346	0.44114	0.22948	0.07039
382	0.53459	0.44083	0.22962	0.07055
381	0.53571	0.44067	0.22978	0.07093
380	0.53722	0.44052	0.22998	0.07113
379	0.53853	0.44065	0.2303	0.07135
378	0.54	0.44053	0.23048	0.07162
377	0.54152	0.44061	0.23055	0.07175
376	0.54334	0.44075	0.23065	0.07202
375	0.54501	0.44097	0.2309	0.07221
374	0.54698	0.44125	0.23099	0.07235
373	0.54902	0.44174	0.23123	0.07252
372	0.55085	0.44203	0.23138	0.0728
371	0.55293	0.44271	0.23145	0.0731
370	0.55536	0.44321	0.23145	0.07338
369	0.55758	0.44379	0.23161	0.07379
368	0.55979	0.44465	0.23177	0.07399
367	0.56199	0.44528	0.23174	0.07441
366	0.56426	0.44623	0.23164	0.0748
365	0.56643	0.44707	0.23139	0.07504
364	0.56906	0.44818	0.2317	0.07545
363	0.57106	0.44911	0.23145	0.07548
362	0.57353	0.45046	0.23154	0.07619
361	0.57572	0.4515	0.23141	0.07649
360	0.57797	0.45277	0.23122	0.07723
359	0.58029	0.45398	0.23107	0.07736
358	0.58249	0.45553	0.23101	0.078
357	0.58427	0.45677	0.23092	0.07828
356	0.58641	0.45819	0.23077	0.07886
355	0.58791	0.45924	0.23055	0.0792
354	0.58928	0.46075	0.23025	0.07983
353	0.59116	0.46213	0.23022	0.08006
352	0.59181	0.46356	0.22996	0.08061
351	0.59277	0.46452	0.2295	0.08081
350	0.59336	0.46575	0.22921	0.08152
