# Supplementary material for: Exploiting hot electrons from a plasmon nanohybrid system for the photoelectroreduction of CO2
Source: Commun Chem. 2024 Mar 20;7:59. doi: 10.1038/s42004-024-01149-8 (PMC10954701; doi:10.1038/s42004-024-01149-8)
Supplement: Supplementary file 3 — Supplementary Data 1 [file 42004_2024_1149_MOESM3_ESM.zip › Source data/Figure 4C.xlsx]

## Sheet: Sheet1
	NiO-Au-Re Catalyst
Delay time (ps)	ΔA (mOD) (Scatter)	ΔA (mOD) (Fitted)
-0.50988	-1.62427e-05	0
-0.45787	-1.95879e-06	5.75444e-18
-0.40721	1.47825e-05	2.20462e-15
-0.3552	-7.80244e-06	5.05034e-13
-0.30587	-7.68219e-06	4.73159e-11
-0.25653	-2.65308e-05	2.44467e-09
-0.20722	-2.70406e-05	6.99086e-08
-0.15653	-2.45654e-05	1.19717e-06
-0.1072	2.14976e-05	1.06644e-05
-0.05654	9.52256e-05	5.67901e-05
-0.0072	0.000148778	0.000171207
0.04346	0.000312607	0.000328599
0.09279	0.000460653	0.000425679
0.14213	0.000421453	0.000432744
0.19279	0.00039313	0.000392563
0.24345	0.000336847	0.000346561
0.29279	0.000305187	0.000307885
0.34347	0.000267474	0.000274951
0.39413	0.000245968	0.00024778
0.44212	0.000229133	0.000226378
0.49413	0.000210859	0.000207075
0.54478	0.00020187	0.00019145
0.59412	0.000175736	0.000178692
0.64214	0.000161187	0.000168187
0.6928	0.000156774	0.000158781
0.74213	0.000170166	0.000150982
0.79279	0.000135261	0.00014412
0.84345	0.000147195	0.000138209
0.89146	0.000136525	0.000133331
0.94347	0.000131004	0.0001287
0.99413	0.000129675	0.000124728
1.0928	0.000121267	0.000118179
1.1928	0.000114211	0.000112724
1.2928	0.000105715	0.000108102
1.39279	9.61791e-05	0.000104071
1.49012	9.92462e-05	0.000100562
1.59146	0.000103096	9.72322e-05
1.69146	9.03236e-05	9.41971e-05
1.79679	8.77151e-05	9.12129e-05
1.8928	9.18918e-05	8.86497e-05
1.99279	9.26398e-05	8.61149e-05
2.09414	8.03271e-05	8.36689e-05
2.19546	8.57985e-05	8.13344e-05
2.29545	7.6608e-05	7.91294e-05
2.3928	7.48323e-05	7.70703e-05
2.49412	6.17642e-05	7.50132e-05
2.59546	6.65509e-05	7.30384e-05
2.69414	6.64774e-05	7.1191e-05
2.79146	6.1121e-05	6.94383e-05
2.89146	6.88028e-05	6.77063e-05
2.9928	6.09428e-05	6.6019e-05
3.0928	6.47562e-05	6.44185e-05
3.19012	6.02985e-05	6.29196e-05
3.29147	5.93119e-05	6.14182e-05
3.39146	5.75712e-05	5.99939e-05
3.49278	5.55187e-05	5.86062e-05
3.5928	5.68679e-05	5.72889e-05
3.6928	5.75861e-05	5.60223e-05
3.79145	5.45936e-05	5.48201e-05
3.89279	5.30526e-05	5.36322e-05
3.99147	5.30378e-05	5.25198e-05
4.09146	4.71152e-05	5.14353e-05
4.19146	4.25519e-05	5.03921e-05
4.29145	5.497e-05	4.93887e-05
4.39145	4.59233e-05	4.84236e-05
4.49012	5.50128e-05	4.75074e-05
4.59279	5.14686e-05	4.65907e-05
4.69279	4.59758e-05	4.57324e-05
4.79146	4.35393e-05	4.49176e-05
4.89145	4.74221e-05	4.41231e-05
4.9928	4.69487e-05	4.33489e-05
5.4928	3.28052e-05	3.99456e-05
5.99146	4.07148e-05	3.71509e-05
6.49147	3.52399e-05	3.48434e-05
6.99012	3.80025e-05	3.29485e-05
7.4928	3.89059e-05	3.13765e-05
7.99146	3.90869e-05	3.0093e-05
8.49146	3.09445e-05	2.90334e-05
8.99147	3.4683e-05	2.8161e-05
9.49279	4.35031e-05	2.74412e-05
9.99145	4.13766e-05	2.68518e-05
10.4928	3.1568e-05	2.6364e-05
10.9928	2.99481e-05	2.59636e-05
11.4888	3.42242e-05	2.56364e-05
11.9928	4.67148e-05	2.53627e-05
12.4901	2.79893e-05	2.51404e-05
12.9915	3.33139e-05	2.49559e-05
13.4915	4.03351e-05	2.48045e-05
13.9915	4.01259e-05	2.46798e-05
14.4928	3.46529e-05	2.45769e-05
14.9928	2.63694e-05	2.44925e-05
15.9888	3.64263e-05	2.43662e-05
16.9928	2.31273e-05	2.42799e-05
17.9928	2.39887e-05	2.42217e-05
18.9928	2.97645e-05	2.41822e-05
19.9915	4.18145e-05	2.41555e-05
24.9928	2.72614e-05	2.41074e-05
29.9928	2.92439e-05	2.41005e-05
34.9955	4.00024e-05	2.40995e-05
39.9928	3.85188e-05	2.40994e-05
44.9941	3.21916e-05	2.40993e-05
49.9941	2.5778e-05	2.40993e-05
59.9901	3.64676e-05	2.40993e-05
69.9928	2.66012e-05	2.40993e-05
79.9928	2.64231e-05	2.40993e-05
89.9941	2.72806e-05	2.40993e-05
99.9928	2.55293e-05	2.40993e-05
199.994	2.32449e-05	2.40993e-05
300.006	1.12301e-05	2.40993e-05
400.006	1.21111e-05	2.40993e-05
500.005	8.00395e-06	2.40993e-05
600.005	1.49291e-05	2.40993e-05
700.003	2.19621e-05	2.40993e-05
799.995	1.82278e-05	2.40993e-05
899.993	1.40188e-05	2.40993e-05
1000	6.79449e-06	2.40993e-05
