# Supplementary material for: Exploiting hot electrons from a plasmon nanohybrid system for the photoelectroreduction of CO2
Source: Commun Chem. 2024 Mar 20;7:59. doi: 10.1038/s42004-024-01149-8 (PMC10954701; doi:10.1038/s42004-024-01149-8)
Supplement: Supplementary file 3 — Supplementary Data 1 [file 42004_2024_1149_MOESM3_ESM.zip › Source data/Figure 4B.xlsx]

## Sheet: Sheet1
0	-0.50988	-0.45787	-0.40721	-0.3552	-0.30587	-0.25653	-0.20722	-0.15653	-0.1072	-0.05654	-0.0072	0.04346	0.09279	0.14213	0.19279	0.24345	0.29279	0.34347	0.39413	0.44212	0.49413	0.54478	0.59412	0.64214	0.6928	0.74213	0.79279	0.84345	0.89146	0.94347	0.99413	1.0928	1.1928	1.2928	1.39279	1.49012	1.59146	1.69146	1.79679	1.8928	1.99279	2.09414	2.19546	2.29545	2.3928	2.49412	2.59546	2.69414	2.79146
4404.99	-2.69084e-05	-2.05184e-05	7.90929e-06	3.78574e-06	2.66586e-06	-1.40053e-05	2.31953e-05	6.47589e-05	0.000100076	0.000129022	0.000154468	0.000316168	0.00047989	0.00041273	0.000386106	0.000336768	0.000303902	0.000265308	0.000240779	0.000230721	0.000212756	0.000204524	0.000177448	0.000173858	0.00015845	0.000174556	0.000135427	0.000163258	0.000139902	0.000137028	0.000129034	0.000127808	0.000122343	0.000113202	0.000108663	0.000111874	0.000112873	9.82307e-05	0.00010003	9.08908e-05	9.56121e-05	8.71095e-05	9.6754e-05	8.55785e-05	7.87713e-05	7.13392e-05	6.88451e-05	7.17076e-05	6.90002e-05
4419.99	-2.27063e-05	-3.57892e-05	-1.25039e-05	-1.5477e-05	-9.95462e-06	-3.01057e-05	2.76219e-06	4.15137e-05	8.39849e-05	0.000125819	0.000157059	0.000318772	0.0004787	0.000417231	0.00039352	0.000330189	0.000304592	0.000262974	0.000242668	0.00022927	0.000214636	0.000211005	0.000181432	0.000167085	0.000165746	0.000172055	0.000135921	0.000161705	0.000139345	0.000131904	0.000121781	0.000121757	0.00011464	0.000111303	0.000107265	0.00010717	0.000107219	9.73968e-05	9.17983e-05	8.43542e-05	9.60999e-05	7.82393e-05	8.94579e-05	7.50486e-05	7.70977e-05	6.84768e-05	6.57642e-05	7.02613e-05	6.99207e-05
4434.99	-8.97792e-06	-2.69159e-05	-1.78431e-05	-2.26903e-05	-2.30429e-05	-3.41677e-05	-7.47904e-06	2.76523e-05	7.74559e-05	0.000118313	0.000151469	0.00031461	0.000472423	0.000422754	0.000387519	0.000327767	0.000302453	0.00026995	0.000237178	0.000232365	0.000210626	0.000211252	0.000177379	0.000167217	0.000160151	0.000166358	0.000140111	0.000155489	0.00013509	0.000134868	0.000130338	0.000127707	0.0001155	0.00011244	0.000105064	0.000106859	0.000108512	9.48236e-05	9.67387e-05	9.0864e-05	9.40079e-05	8.22687e-05	9.40231e-05	8.36803e-05	7.79537e-05	7.00612e-05	6.78194e-05	7.15793e-05	6.93109e-05
4449.99	8.91688e-06	-6.37996e-06	-2.59383e-06	-1.56071e-05	-1.36808e-05	-3.0105e-05	-1.50631e-05	1.76752e-05	6.88418e-05	0.00011824	0.000152492	0.000316514	0.000471593	0.000432938	0.000395344	0.00033908	0.000310044	0.000270424	0.000251167	0.000231669	0.000212347	0.000210591	0.000179152	0.000168178	0.000159925	0.000177584	0.00013734	0.000160629	0.000139269	0.000135647	0.000131955	0.00012652	0.000116473	0.000113143	0.000101516	0.000106419	0.000110226	9.82249e-05	9.5648e-05	8.92084e-05	9.32905e-05	8.41094e-05	9.29885e-05	7.90258e-05	7.96997e-05	7.18147e-05	7.27506e-05	7.06911e-05	6.4299e-05
4464.99	4.85175e-06	1.43838e-06	2.02987e-06	-1.46034e-05	-1.68264e-05	-3.55185e-05	-2.09062e-05	6.99582e-08	5.82566e-05	0.000109489	0.000152725	0.000315802	0.000470219	0.000430367	0.000391258	0.000337617	0.000307001	0.000268406	0.000250389	0.000231993	0.000214625	0.000205931	0.000180841	0.000166261	0.0001558	0.000163292	0.000143676	0.000154177	0.000138051	0.000134549	0.00013083	0.000123206	0.000116384	0.000107843	0.000101118	0.00010632	0.000105192	9.57218e-05	9.10506e-05	9.05549e-05	9.66543e-05	8.18348e-05	8.67294e-05	8.2664e-05	7.5214e-05	6.1663e-05	7.51607e-05	7.2762e-05	6.59903e-05
4479.99	4.60367e-07	2.81763e-06	3.89032e-06	-1.40611e-05	-1.38719e-05	-3.30344e-05	-2.2753e-05	-7.3211e-06	4.40079e-05	0.000105267	0.000153198	0.000311922	0.00046214	0.000424281	0.000393198	0.000333865	0.000308758	0.000268137	0.000248845	0.000230756	0.000213066	0.000207726	0.000179118	0.000165559	0.000158929	0.000166234	0.000137347	0.000153063	0.000131859	0.000135107	0.000124039	0.000126516	0.000113873	0.00010612	9.66358e-05	0.000104539	0.000107831	9.48292e-05	8.62932e-05	8.96879e-05	9.25815e-05	8.29259e-05	9.19891e-05	7.82889e-05	7.5531e-05	6.56516e-05	6.97574e-05	6.66516e-05	6.82058e-05
4494.99	-2.10055e-06	6.99992e-06	1.6118e-05	-8.93727e-06	-8.49092e-06	-2.52435e-05	-2.58509e-05	-1.13339e-05	3.74183e-05	9.98104e-05	0.000154535	0.000319067	0.000468816	0.000434661	0.000397465	0.000343431	0.000312608	0.000270649	0.000251425	0.000235734	0.000218041	0.000210577	0.000180628	0.00016963	0.000158841	0.000168579	0.000141	0.000154057	0.000139594	0.000139089	0.000127518	0.000126898	0.000120076	0.000108604	9.70566e-05	0.000109178	0.000109003	9.53003e-05	9.7948e-05	9.10242e-05	9.07777e-05	8.10818e-05	9.36954e-05	8.33451e-05	7.68473e-05	6.38853e-05	6.84401e-05	7.19776e-05	6.75499e-05
4509.99	-1.62427e-05	-1.95879e-06	1.47825e-05	-7.80244e-06	-7.68219e-06	-2.65308e-05	-2.70406e-05	-2.45654e-05	2.14976e-05	9.52256e-05	0.000148778	0.000312607	0.000460653	0.000421453	0.00039313	0.000336847	0.000305187	0.000267474	0.000245968	0.000229133	0.000210859	0.00020187	0.000175736	0.000161187	0.000156774	0.000170166	0.000135261	0.000147195	0.000136525	0.000131004	0.000129675	0.000121267	0.000114211	0.000105715	9.61791e-05	9.92462e-05	0.000103096	9.03236e-05	8.77151e-05	9.18918e-05	9.26398e-05	8.03271e-05	8.57985e-05	7.6608e-05	7.48323e-05	6.17642e-05	6.65509e-05	6.64774e-05	6.1121e-05
4524.99	-2.1307e-05	-8.47414e-06	1.40935e-05	-3.99085e-06	-5.60376e-06	-1.98823e-05	-2.40242e-05	-2.43784e-05	1.8578e-05	8.71065e-05	0.000159078	0.000317276	0.00046461	0.000441908	0.000408954	0.000349368	0.000321208	0.000277383	0.000251437	0.000240187	0.000216553	0.000213381	0.000180944	0.000168535	0.000164144	0.000171366	0.000142257	0.000152023	0.000140548	0.000133617	0.000128116	0.000127624	0.00012011	0.000112062	9.94371e-05	0.00010916	0.000102543	9.85735e-05	9.55584e-05	9.39313e-05	9.52957e-05	8.44687e-05	8.64819e-05	8.00136e-05	7.68594e-05	6.12153e-05	7.07917e-05	7.09723e-05	6.67225e-05
4539.99	-1.47917e-05	-1.03419e-05	9.78866e-06	-2.00086e-06	-1.54938e-06	-1.2357e-05	-1.67535e-05	-2.60238e-05	1.15596e-05	8.74605e-05	0.000157106	0.000322471	0.000466216	0.000444121	0.00040494	0.000349596	0.000318738	0.000277532	0.000253284	0.000236761	0.000219503	0.000210046	0.00018505	0.000168238	0.000159033	0.000168247	0.000140326	0.000150634	0.000142738	0.00013926	0.00013	0.000123709	0.000115046	0.000110675	9.51428e-05	0.000111361	0.000109656	9.30518e-05	9.5635e-05	9.15438e-05	9.11786e-05	8.48203e-05	8.56739e-05	8.38298e-05	7.63418e-05	6.40477e-05	7.19208e-05	7.30419e-05	6.28066e-05
4554.99	-1.76704e-05	-1.461e-05	-9.01762e-07	-8.25971e-06	8.97847e-07	-1.20152e-05	-1.57871e-05	-2.92541e-05	1.60837e-06	7.60969e-05	0.000147569	0.000321001	0.000462174	0.000442339	0.00040076	0.000349516	0.000315144	0.000275854	0.00025332	0.000233733	0.000215765	0.000204822	0.000180447	0.000167799	0.000160507	0.000166608	0.000139967	0.000146351	0.000141806	0.000134305	0.000132883	0.000125516	0.000116945	0.000108312	9.60092e-05	0.00010122	0.000103731	9.87847e-05	9.07997e-05	9.07614e-05	9.3515e-05	7.98616e-05	8.92347e-05	8.14487e-05	7.32451e-05	6.60522e-05	7.33979e-05	7.32896e-05	6.49828e-05
4569.99	-4.50832e-06	-1.43949e-05	-1.06628e-06	-5.22773e-06	2.07275e-06	-9.59806e-06	-1.19137e-05	-2.73007e-05	-3.79288e-06	7.29565e-05	0.000153829	0.000322476	0.000460291	0.000441259	0.000402081	0.000344285	0.000317683	0.000273097	0.000253162	0.000238584	0.000218393	0.000208529	0.00018464	0.00016851	0.000159208	0.000171033	0.000139626	0.000143492	0.000138598	0.000136215	0.000132871	0.000123236	0.000118192	0.000108273	9.69062e-05	0.000102026	0.000101863	9.35774e-05	9.26546e-05	9.28946e-05	9.23899e-05	8.5224e-05	8.45656e-05	7.71177e-05	7.8515e-05	6.38661e-05	6.79571e-05	7.1111e-05	6.21244e-05
4584.99	-5.88146e-06	-1.04024e-05	-2.5993e-06	-1.37493e-05	-2.2201e-06	-7.0699e-06	-1.85226e-06	-2.43207e-05	-4.60603e-06	6.75316e-05	0.000153091	0.000320274	0.000460958	0.000441338	0.00040249	0.000350746	0.000317952	0.000276122	0.000253682	0.000235102	0.000217086	0.00020707	0.000180127	0.000167953	0.000158665	0.000166424	0.000137585	0.000147345	0.00013777	0.000137179	0.00012684	0.000121198	0.00011559	0.00011024	9.50336e-05	0.000103861	0.000101232	9.52381e-05	8.92793e-05	9.10772e-05	8.80322e-05	8.01865e-05	8.54122e-05	7.9799e-05	7.28681e-05	6.12774e-05	6.83647e-05	7.1808e-05	6.27375e-05
4599.99	-1.02434e-05	-6.32752e-06	-2.68558e-06	-1.65788e-05	-7.97072e-06	-5.18078e-06	-1.19416e-06	-2.26316e-05	-1.58254e-05	6.04074e-05	0.000150576	0.000321197	0.000457677	0.000439614	0.000400329	0.000346574	0.000315467	0.000269898	0.000251263	0.000232909	0.000214566	0.00020611	0.000179092	0.000163555	0.000161856	0.000163355	0.000136421	0.000143089	0.000137194	0.000131097	0.00012524	0.000120874	0.000108949	0.000103803	9.07875e-05	0.0001019	0.000100793	9.28963e-05	9.23782e-05	8.78118e-05	8.81596e-05	8.18029e-05	7.89104e-05	7.49039e-05	7.44543e-05	6.11365e-05	6.57099e-05	6.37866e-05	5.9485e-05
4614.99	-9.62286e-06	1.11766e-06	4.45505e-07	-1.23782e-05	-4.96408e-06	-5.77328e-06	3.56785e-06	-2.00886e-05	-1.11972e-05	5.59153e-05	0.000149533	0.000322861	0.000456524	0.000441684	0.000398719	0.00034579	0.000312647	0.000271816	0.000249451	0.000231092	0.000212237	0.000203709	0.000176768	0.000166777	0.000157689	0.000164504	0.000137277	0.000140301	0.000138538	0.00013257	0.00012811	0.000122454	0.000111473	0.000102679	9.2775e-05	0.000102016	0.000102781	9.19519e-05	8.71542e-05	8.50587e-05	8.88597e-05	7.89062e-05	8.05006e-05	7.8484e-05	7.49765e-05	5.60856e-05	6.65415e-05	6.80654e-05	6.10211e-05
4629.99	-1.01674e-05	1.13042e-06	5.01594e-06	-1.86692e-05	-4.12523e-06	-1.03192e-05	5.00931e-06	-1.28608e-05	-1.64761e-05	5.52605e-05	0.000148694	0.00032475	0.000458769	0.000438928	0.000399642	0.000346978	0.000315213	0.000275605	0.000255465	0.000236846	0.000212262	0.000204583	0.000177751	0.000167069	0.000157623	0.000162366	0.000139758	0.000145027	0.000139423	0.000133086	0.00013092	0.000121012	0.000113204	0.000107104	9.30114e-05	0.000102586	9.91124e-05	9.36178e-05	9.53989e-05	8.80907e-05	8.87718e-05	8.29581e-05	8.23003e-05	7.68014e-05	7.73779e-05	6.3552e-05	6.42414e-05	6.70332e-05	6.43791e-05
4644.99	-1.37658e-05	-2.82704e-06	5.46172e-06	-1.83369e-05	-8.0284e-06	-7.48537e-06	3.49147e-06	-1.12073e-05	-2.09294e-05	4.58846e-05	0.00015195	0.000323807	0.000455312	0.000442519	0.000396378	0.000343379	0.000308226	0.000276053	0.000253023	0.000223426	0.000213048	0.000200255	0.000177988	0.000166261	0.00015516	0.000161216	0.000136799	0.000137375	0.000132871	0.000132712	0.000129686	0.000119391	0.000108556	0.000105067	8.60482e-05	9.83158e-05	0.000100698	9.61452e-05	8.61025e-05	8.87822e-05	8.19742e-05	7.79807e-05	7.80251e-05	7.55585e-05	7.1114e-05	5.80568e-05	6.42187e-05	6.68687e-05	6.31477e-05
4659.99	-1.96115e-05	-6.96755e-06	1.14676e-05	-1.5497e-05	-1.25831e-05	-1.49295e-05	6.7144e-06	-6.22831e-06	-2.14226e-05	4.14345e-05	0.000146218	0.000327149	0.000459248	0.000438781	0.000394647	0.000347717	0.000311331	0.000272937	0.000258101	0.00022565	0.000216764	0.000204312	0.000181302	0.000166608	0.00015634	0.000165838	0.000135484	0.000133854	0.000139225	0.000130659	0.000123726	0.000119923	0.000111602	0.000107085	9.28416e-05	0.000104795	0.000102712	9.52842e-05	9.08076e-05	8.92607e-05	9.05051e-05	8.31158e-05	8.34057e-05	7.78686e-05	7.18442e-05	5.84409e-05	6.62162e-05	6.71474e-05	5.9694e-05
4674.99	-1.60036e-05	-3.50736e-06	9.80372e-06	-8.79679e-06	-1.06394e-05	-1.49885e-05	8.63064e-06	-2.40016e-06	-1.15294e-05	4.17016e-05	0.00014835	0.000327282	0.000457732	0.000437232	0.000395196	0.000345517	0.000314623	0.00027494	0.00026027	0.00023038	0.00021705	0.000205728	0.000179356	0.000168294	0.000158992	0.000166782	0.000140339	0.000141309	0.000143974	0.000129161	0.000129817	0.000122983	0.000115659	0.000109614	9.30457e-05	0.000105153	0.000101452	9.62488e-05	9.53764e-05	9.47853e-05	8.63261e-05	8.30013e-05	8.51635e-05	8.01735e-05	7.85936e-05	6.18385e-05	6.90289e-05	7.10251e-05	6.46018e-05
4689.99	-1.61814e-05	-7.74197e-06	5.77089e-06	-1.0747e-05	-7.72889e-06	-1.62479e-05	2.46086e-06	2.62505e-06	-1.61871e-05	3.46515e-05	0.000146972	0.000330665	0.000455317	0.000440431	0.000396966	0.00034291	0.000317513	0.000274688	0.000254375	0.00023079	0.000216081	0.000204636	0.000182298	0.000160606	0.000160649	0.000167293	0.000136398	0.000137992	0.000135025	0.000125625	0.000131287	0.000125125	0.00011565	0.000108857	9.11831e-05	9.6472e-05	0.000101461	9.38262e-05	8.55201e-05	8.84969e-05	8.69074e-05	8.57097e-05	7.92363e-05	7.74954e-05	7.63965e-05	6.09018e-05	6.75337e-05	6.88155e-05	6.63868e-05
4704.99	-1.60368e-05	-1.46461e-05	1.27022e-06	-1.5256e-05	-6.45407e-06	-1.85662e-05	1.24347e-06	1.61098e-06	-1.63328e-05	3.15001e-05	0.000142649	0.000324179	0.000453928	0.000439349	0.000393287	0.000341188	0.000306887	0.000275193	0.000251467	0.000227882	0.000211526	0.000199935	0.000179899	0.000165431	0.000151898	0.000161597	0.000131717	0.00014138	0.000132806	0.000134585	0.000126011	0.000121115	0.000111305	0.000105576	8.74042e-05	9.91163e-05	9.99786e-05	9.25384e-05	8.94836e-05	8.73242e-05	8.72544e-05	8.21307e-05	7.84773e-05	7.44331e-05	7.24807e-05	5.57157e-05	6.76421e-05	6.75302e-05	6.48196e-05
4719.99	-8.45827e-06	-9.75646e-06	2.02091e-06	-6.7893e-06	-6.85194e-06	-1.48979e-05	2.32988e-06	9.788e-06	-8.38272e-06	2.60926e-05	0.00014433	0.000331034	0.000451819	0.000441281	0.000395944	0.000343268	0.000320246	0.000276355	0.000252471	0.000233143	0.000216516	0.000199811	0.00017931	0.000161589	0.000162003	0.000168724	0.000139611	0.000135581	0.000138315	0.000134272	0.00012538	0.000119139	0.000115779	0.000109626	8.97238e-05	0.000101767	0.000100328	9.46323e-05	9.12984e-05	9.133e-05	9.12995e-05	8.35955e-05	9.16976e-05	7.83307e-05	7.85152e-05	6.33497e-05	7.04773e-05	7.19869e-05	6.94568e-05
4734.99	-1.57722e-05	-5.17531e-06	1.50858e-06	-1.18311e-05	-1.45944e-06	-1.7802e-05	-5.80393e-06	9.79578e-07	-7.50226e-06	1.91e-05	0.000139902	0.000331296	0.00045164	0.000436941	0.000392987	0.000344247	0.000310936	0.000268003	0.000253865	0.000229901	0.000210817	0.000197242	0.000173544	0.000160519	0.000149701	0.000161988	0.000136054	0.000133761	0.000136891	0.000132993	0.000126312	0.0001185	0.000112065	0.00011484	8.694e-05	9.81361e-05	0.000104372	9.38539e-05	9.5066e-05	8.81672e-05	9.26949e-05	8.48215e-05	8.59287e-05	7.87603e-05	7.66584e-05	5.73485e-05	6.78665e-05	6.95104e-05	6.35585e-05
4749.99	-1.36654e-05	-4.20181e-06	3.50401e-06	-1.60374e-05	-6.00466e-06	-1.16077e-05	-1.28433e-06	8.53146e-06	-4.43294e-06	2.41101e-05	0.000139487	0.000330515	0.000451203	0.000438603	0.000391756	0.000337083	0.000312685	0.000272798	0.000254877	0.000225932	0.000214627	0.000197633	0.000178971	0.000161703	0.000157329	0.000165749	0.000138247	0.000137788	0.000134235	0.000134453	0.000124934	0.000119366	0.000114513	0.000110635	8.9731e-05	9.99651e-05	0.00010297	9.76155e-05	9.41064e-05	9.33196e-05	8.60602e-05	7.98655e-05	8.47019e-05	7.43714e-05	8.06499e-05	6.0422e-05	6.8554e-05	7.30001e-05	6.99607e-05
4764.99	-3.4198e-05	-1.17177e-05	5.74995e-06	-1.66396e-05	-3.23119e-06	-2.9029e-06	-2.78793e-06	-3.3422e-06	-4.65518e-06	1.20851e-05	0.000136461	0.00034298	0.000460705	0.000454623	0.000388085	0.00034129	0.0003097	0.000294032	0.000269311	0.000224531	0.000223361	0.000186547	0.000178294	0.000151935	0.000163309	0.0001353	0.000163899	0.000143911	0.000124468	0.00014653	0.000142688	0.000107081	0.000104904	0.000113554	6.75072e-05	0.000106171	9.82803e-05	9.98783e-05	8.42472e-05	0.000101272	7.22722e-05	8.21423e-05	8.47264e-05	6.88905e-05	6.11602e-05	5.38969e-05	7.13191e-05	8.40685e-05	5.354e-05
4779.99	-3.34458e-05	-1.6781e-05	9.52488e-06	-2.26565e-05	-1.05991e-05	-1.03902e-05	-3.32934e-06	-4.12774e-06	-9.00959e-06	3.93375e-06	0.000130834	0.000343376	0.000452571	0.000455286	0.000378423	0.000336357	0.000306476	0.000295492	0.000264005	0.000222505	0.000215572	0.000188104	0.000172993	0.000154676	0.00016218	0.000132655	0.000159362	0.000139833	0.000124037	0.000142308	0.000147862	9.68754e-05	0.000100534	0.000111398	6.67105e-05	0.00010263	9.6078e-05	9.48198e-05	7.67198e-05	0.000102879	7.3514e-05	7.38762e-05	8.10939e-05	6.73527e-05	5.66022e-05	5.69578e-05	6.89608e-05	8.5253e-05	6.03238e-05
4794.99	-4.1572e-05	-1.94989e-05	9.49205e-06	-2.53746e-05	-8.67761e-06	-7.55885e-06	-9.88099e-06	-7.7096e-06	-3.31162e-06	5.98798e-06	0.000126664	0.000339817	0.000461088	0.000453124	0.000373258	0.000334342	0.000306038	0.000294535	0.00026348	0.000215924	0.00022048	0.000182603	0.000169578	0.00013892	0.000163885	0.000134368	0.000159475	0.000129302	0.000117926	0.000143046	0.000139237	9.44629e-05	8.92112e-05	0.000111283	6.3596e-05	9.61906e-05	0.000102484	0.000100098	8.44758e-05	0.000102941	7.30065e-05	7.68284e-05	8.63142e-05	5.10547e-05	5.35501e-05	4.42852e-05	7.43919e-05	8.08639e-05	5.39853e-05
4809.99	-4.30302e-05	-1.12822e-05	-6.12722e-07	-2.49484e-05	-2.25177e-06	-5.7099e-06	8.01474e-06	3.37159e-06	8.8532e-08	1.49757e-07	0.000110392	0.00034124	0.000452533	0.000451911	0.000366419	0.000319449	0.000303644	0.000306052	0.000260838	0.000210183	0.000213763	0.000177414	0.000165739	0.000138619	0.00015777	0.000119986	0.000173626	0.000124074	0.000114271	0.000142225	0.000152596	0.000105496	8.4371e-05	9.73917e-05	5.69735e-05	0.000111799	9.89021e-05	9.92562e-05	7.41885e-05	0.000103319	6.36909e-05	7.38188e-05	7.64989e-05	6.44702e-05	5.81368e-05	4.53875e-05	7.70231e-05	8.04152e-05	6.00927e-05
[truncated: 3 more columns]
