# Supplementary material for: Exploiting hot electrons from a plasmon nanohybrid system for the photoelectroreduction of CO2
Source: Commun Chem. 2024 Mar 20;7:59. doi: 10.1038/s42004-024-01149-8 (PMC10954701; doi:10.1038/s42004-024-01149-8)
Supplement: Supplementary file 3 — Supplementary Data 1 [file 42004_2024_1149_MOESM3_ESM.zip › Source data/Figure 3C.xlsx]

## Sheet: Sheet1
Time (hours)	Current (µA)
0	-14.6908
0.000104167	-14.6409
0.000208333	-14.5971
0.0003125	-14.5533
0.000416667	-14.4971
0.000520833	-14.4658
0.000625	-14.4408
0.000729167	-14.3909
0.000833333	-14.3596
0.0009375	-14.3284
0.00104	-14.3034
0.00115	-14.2659
0.00125	-14.2471
0.00135	-14.2221
0.00146	-14.2034
0.00156	-14.1721
0.00167	-14.1533
0.00177	-14.1346
0.00188	-14.1221
0.00198	-14.0971
0.00208	-14.0846
0.00219	-14.0721
0.00229	-14.0596
0.0024	-14.0408
0.0025	-14.0283
0.0026	-14.0221
0.00271	-14.0096
0.00281	-13.9971
0.00292	-13.9846
0.00302	-13.9783
0.00313	-13.9783
0.00323	-13.9596
0.00333	-13.9471
0.00344	-13.9471
0.00354	-13.9408
0.00365	-13.9221
0.00375	-13.9221
0.00385	-13.9158
0.00396	-13.9096
0.00406	-13.9033
0.00417	-13.8908
0.00427	-13.8971
0.00438	-13.8846
0.00448	-13.8721
0.00458	-13.8658
0.00469	-13.8721
0.00479	-13.8596
0.0049	-13.8471
0.005	-13.8408
0.0051	-13.8471
0.00521	-13.8346
0.00531	-13.8283
0.00542	-13.8221
0.00552	-13.8221
0.00562	-13.8158
0.00573	-13.8033
0.00583	-13.7971
0.00594	-13.7971
0.00604	-13.7846
0.00615	-13.7846
0.00625	-13.7783
0.00635	-13.7721
0.00646	-13.7658
0.00656	-13.7596
0.00667	-13.7533
0.00677	-13.7471
0.00688	-13.7408
0.00698	-13.7346
0.00708	-13.7221
0.00719	-13.7283
0.00729	-13.7158
0.0074	-13.7033
0.0075	-13.7033
0.0076	-13.7033
0.00771	-13.6846
0.00781	-13.6783
0.00792	-13.6721
0.00802	-13.6721
0.00813	-13.6596
0.00823	-13.6533
0.00833	-13.6471
0.00844	-13.6408
0.00854	-13.6346
0.00865	-13.6221
0.00875	-13.6221
0.00885	-13.6158
0.00896	-13.6033
0.00906	-13.5971
0.00917	-13.5908
0.00927	-13.5908
0.00938	-13.5721
0.00948	-13.5658
0.00958	-13.5596
0.00969	-13.5596
0.00979	-13.5471
0.0099	-13.5346
0.01	-13.5283
0.0101	-13.5283
0.01021	-13.5158
0.01031	-13.5033
0.01042	-13.5033
0.01052	-13.4971
0.01062	-13.4846
0.01073	-13.4783
0.01083	-13.4721
0.01094	-13.4658
0.01104	-13.4533
0.01115	-13.4408
0.01125	-13.4408
0.01135	-13.4346
0.01146	-13.4283
0.01156	-13.4096
0.01167	-13.4158
0.01177	-13.4096
0.01188	-13.3908
0.01198	-13.3846
0.01208	-13.3846
0.01219	-13.3721
0.01229	-13.3596
0.0124	-13.3596
0.0125	-13.3533
0.0126	-13.3471
0.01271	-13.3346
0.01281	-13.3221
0.01292	-13.3221
0.01302	-13.3096
0.01313	-13.2971
0.01323	-13.2971
0.01333	-13.2908
0.01344	-13.2783
0.01354	-13.2658
0.01365	-13.2658
0.01375	-13.2533
0.01385	-13.2471
0.01396	-13.2408
0.01406	-13.2283
0.01417	-13.2221
0.01427	-13.2158
0.01438	-13.2033
0.01448	-13.1971
0.01458	-13.1971
0.01469	-13.1908
0.01479	-13.1721
0.0149	-13.1658
0.015	-13.1658
0.0151	-13.1533
0.01521	-13.1408
0.01531	-13.1346
0.01542	-13.1346
0.01552	-13.1221
0.01563	-13.1096
0.01573	-13.1033
0.01583	-13.0971
0.01594	-13.0846
0.01604	-13.0783
0.01615	-13.0721
0.01625	-13.0658
0.01635	-13.0533
0.01646	-13.0408
0.01656	-13.0408
0.01667	-13.0346
0.01677	-13.0158
0.01688	-13.0096
0.01698	-13.0096
0.01708	-12.9971
0.01719	-12.9846
0.01729	-12.9783
0.0174	-12.9721
0.0175	-12.9596
0.0176	-12.9533
0.01771	-12.9471
0.01781	-12.9408
0.01792	-12.9221
0.01802	-12.9158
0.01813	-12.9158
0.01823	-12.9033
0.01833	-12.8908
0.01844	-12.8846
0.01854	-12.8846
0.01865	-12.8658
0.01875	-12.8533
0.01885	-12.8533
0.01896	-12.8408
0.01906	-12.8283
0.01917	-12.8158
0.01927	-12.8158
0.01938	-12.8033
0.01948	-12.7908
0.01958	-12.7846
0.01969	-12.7783
0.01979	-12.7658
0.0199	-12.7533
0.02	-12.7533
0.0201	-12.7471
0.02021	-12.7283
0.02031	-12.7221
0.02042	-12.7158
0.02052	-12.7096
0.02063	-12.6971
0.02073	-12.6846
0.02083	-12.6783
0.02094	-12.6658
0.02104	-12.6533
0.02115	-12.6471
0.02125	-12.6471
0.02135	-12.6283
0.02146	-12.6221
0.02156	-12.6158
0.02167	-12.6096
0.02177	-12.5971
0.02187	-12.5846
0.02198	-12.5783
0.02208	-12.5658
0.02219	-12.5596
0.02229	-12.5471
0.0224	-12.5408
0.0225	-12.5283
0.0226	-12.5158
0.02271	-12.5096
0.02281	-12.5033
0.02292	-12.4908
0.02302	-12.4721
0.02313	-12.4721
0.02323	-12.4721
0.02333	-12.4533
0.02344	-12.4346
0.02354	-12.4346
0.02365	-12.4346
0.02375	-12.4096
0.02385	-12.4033
0.02396	-12.3971
0.02406	-12.3908
0.02417	-12.3721
0.02427	-12.3596
0.02438	-12.3596
0.02448	-12.3533
0.02458	-12.3346
0.02469	-12.3283
0.02479	-12.3158
0.0249	-12.3158
0.025	-12.3033
0.0251	-12.2846
0.02521	-12.2846
0.02531	-12.2721
0.02542	-12.2596
0.02552	-12.2408
0.02563	-12.2346
0.02573	-12.2346
0.02583	-12.2221
0.02594	-12.2096
0.02604	-12.2033
0.02615	-12.1908
0.02625	-12.1846
0.02635	-12.1658
0.02646	-12.1533
0.02656	-12.1533
0.02667	-12.1471
0.02677	-12.1221
0.02687	-12.1221
0.02698	-12.1096
0.02708	-12.1033
0.02719	-12.0846
0.02729	-12.0658
0.0274	-12.0533
0.0275	-12.0471
0.0276	-12.0283
0.02771	-12.0158
0.02781	-12.0096
0.02792	-12.0033
0.02802	-11.9783
0.02813	-11.9658
0.02823	-11.9596
0.02833	-11.9533
0.02844	-11.9345
0.02854	-11.9221
0.02865	-11.9096
0.02875	-11.9033
0.02885	-11.8908
0.02896	-11.872
0.02906	-11.8658
0.02917	-11.8596
0.02927	-11.847
0.02938	-11.8283
0.02948	-11.8283
0.02958	-11.8158
0.02969	-11.8033
0.02979	-11.7908
0.0299	-11.7783
0.03	-11.7721
0.0301	-11.7596
0.03021	-11.7408
0.03031	-11.7408
0.03042	-11.7346
0.03052	-11.7158
0.03063	-11.7033
0.03073	-11.6971
0.03083	-11.6908
0.03094	-11.6658
0.03104	-11.6595
0.03115	-11.6595
0.03125	-11.6471
0.03135	-11.6283
0.03146	-11.6221
0.03156	-11.6158
0.03167	-11.6096
0.03177	-11.5908
0.03187	-11.5908
0.03198	-11.5783
0.03208	-11.5658
0.03219	-11.5533
0.03229	-11.5471
0.0324	-11.5408
0.0325	-11.5283
0.0326	-11.5158
0.03271	-11.5096
0.03281	-11.5033
0.03292	-11.4846
0.03302	-11.4846
0.03313	-11.4783
0.03323	-11.4596
0.03333	-11.4533
0.03344	-11.4533
0.03354	-11.4596
0.03365	-11.4533
0.03375	-11.4408
0.03385	-11.4408
0.03396	-11.4533
0.03406	-11.4533
0.03417	-11.4658
0.03427	-11.4908
0.03438	-11.5221
0.03448	-11.5471
0.03458	-11.5908
0.03469	-11.6346
0.03479	-11.6846
0.0349	-11.7471
0.035	-11.8283
0.0351	-11.9033
0.03521	-11.9846
0.03531	-12.0783
0.03542	-12.1846
0.03552	-12.2971
0.03563	-12.4096
0.03573	-12.5346
0.03583	-12.6596
0.03594	-12.7971
0.03604	-12.9283
0.03615	-13.0783
0.03625	-13.2221
0.03635	-13.3658
0.03646	-13.5158
0.03656	-13.6721
0.03667	-13.8283
0.03677	-13.9721
0.03687	-14.1283
0.03698	-14.2971
0.03708	-14.4471
0.03719	-14.6034
0.03729	-14.7659
0.0374	-14.9284
0.0375	-15.0784
0.0376	-15.2284
0.03771	-15.3909
0.03781	-15.5409
0.03792	-15.6909
0.03802	-15.8471
0.03813	-15.9971
0.03823	-16.1471
0.03833	-16.2971
0.03844	-16.4409
0.03854	-16.5971
0.03865	-16.7346
0.03875	-16.8721
0.03885	-17.0221
0.03896	-17.1659
0.03906	-17.3034
0.03917	-17.4346
0.03927	-17.5784
0.03938	-17.7096
0.03948	-17.8346
0.03958	-17.9659
0.03969	-18.0971
0.03979	-18.2284
0.0399	-18.3347
0.04	-18.4596
0.0401	-18.5784
0.04021	-18.6909
0.04031	-18.8097
0.04042	-18.9097
0.04052	-19.0284
0.04063	-19.1347
0.04073	-19.2347
0.04083	-19.3284
0.04094	-19.4347
0.04104	-19.5347
0.04115	-19.6222
0.04125	-19.7097
0.04135	-19.8034
0.04146	-19.8972
0.04156	-19.9784
0.04167	-20.0534
0.04177	-20.1472
0.04187	-20.2284
0.04198	-20.3034
0.04208	-20.3722
0.04219	-20.4534
0.04229	-20.5284
0.0424	-20.5972
0.0425	-20.6597
0.0426	-20.7284
0.04271	-20.8034
0.04281	-20.8534
0.04292	-20.9159
0.04302	-20.9847
0.04313	-21.0472
0.04323	-21.0972
0.04333	-21.1472
0.04344	-21.2097
0.04354	-21.266
0.04365	-21.3097
0.04375	-21.3535
0.04385	-21.4097
0.04396	-21.4597
0.04406	-21.5035
0.04417	-21.5409
0.04427	-21.5847
0.04438	-21.6347
0.04448	-21.6722
0.04458	-21.7097
0.04469	-21.7535
0.04479	-21.791
0.0449	-21.8285
0.045	-21.8597
0.0451	-21.8972
0.04521	-21.9347
0.04531	-21.966
0.04542	-21.9972
0.04552	-22.0285
0.04563	-22.066
0.04573	-22.0972
0.04583	-22.1222
0.04594	-22.1535
0.04604	-22.1847
0.04615	-22.2097
0.04625	-22.2347
0.04635	-22.266
0.04646	-22.2972
0.04656	-22.316
0.04667	-22.341
0.04677	-22.366
0.04688	-22.391
0.04698	-22.4222
0.04708	-22.441
0.04719	-22.4597
0.04729	-22.4847
0.0474	-22.5097
0.0475	-22.5285
0.0476	-22.5472
0.04771	-22.5785
0.04781	-22.591
0.04792	-22.6097
0.04802	-22.6285
0.04813	-22.6535
0.04823	-22.666
0.04833	-22.6847
0.04844	-22.7035
0.04854	-22.7222
0.04865	-22.7347
0.04875	-22.7535
0.04885	-22.7722
0.04896	-22.791
0.04906	-22.8035
0.04917	-22.8097
0.04927	-22.8285
0.04938	-22.8472
0.04948	-22.8535
0.04958	-22.8597
0.04969	-22.8722
0.04979	-22.8847
0.0499	-22.891
0.05	-22.8972
0.0501	-22.916
0.05021	-22.9285
0.05031	-22.9285
0.05042	-22.941
0.05052	-22.966
0.05063	-22.9722
0.05073	-22.9785
0.05083	-22.9972
0.05094	-23.0097
0.05104	-23.0285
0.05115	-23.0347
0.05125	-23.0472
0.05135	-23.066
0.05146	-23.0785
0.05156	-23.0847
0.05167	-23.091
0.05177	-23.116
0.05188	-23.1222
0.05198	-23.1285
0.05208	-23.141
0.05219	-23.1597
0.05229	-23.166
0.0524	-23.166
0.0525	-23.1785
0.0526	-23.1972
0.05271	-23.2035
0.05281	-23.2097
0.05292	-23.2097
0.05302	-23.2285
0.05312	-23.241
0.05323	-23.241
0.05333	-23.2472
0.05344	-23.2597
0.05354	-23.2597
0.05365	-23.266
0.05375	-23.2722
0.05385	-23.2847
0.05396	-23.291
0.05406	-23.291
0.05417	-23.3035
0.05427	-23.316
0.05438	-23.316
0.05448	-23.3222
0.05458	-23.3285
0.05469	-23.3347
0.05479	-23.341
0.0549	-23.341
0.055	-23.3472
0.0551	-23.3519
0.05521	-23.3597
0.05531	-23.3597
0.05542	-23.3722
0.05552	-23.3847
0.05563	-23.3847
0.05573	-23.3847
0.05583	-23.391
0.05594	-23.4035
0.05604	-23.3972
0.05615	-23.4035
0.05625	-23.4097
0.05635	-23.4222
0.05646	-23.4285
0.05656	-23.4222
0.05667	-23.4285
0.05677	-23.441
0.05688	-23.441
0.05698	-23.441
0.05708	-23.441
0.05719	-23.4535
0.05729	-23.4535
0.0574	-23.4535
0.0575	-23.4597
0.0576	-23.4722
0.05771	-23.4722
0.05781	-23.4722
0.05792	-23.4722
0.05802	-23.48
0.05812	-23.491
0.05823	-23.4847
0.05833	-23.4847
0.05844	-23.4925
0.05854	-23.4972
0.05865	-23.5035
0.05875	-23.5035
0.05885	-23.516
0.05896	-23.516
0.05906	-23.516
0.05917	-23.516
0.05927	-23.5285
0.05938	-23.5285
0.05948	-23.5285
0.05958	-23.5347
0.05969	-23.5347
0.05979	-23.541
0.0599	-23.541
0.06	-23.541
0.0601	-23.5535
0.06021	-23.5535
0.06031	-23.5535
0.06042	-23.5535
0.06052	-23.5597
0.06063	-23.566
0.06073	-23.566
0.06083	-23.566
0.06094	-23.5722
0.06104	-23.5722
0.06115	-23.5785
0.06125	-23.5785
0.06135	-23.5847
0.06146	-23.591
0.06156	-23.591
0.06167	-23.591
0.06177	-23.5972
0.06188	-23.6035
0.06198	-23.6097
0.06208	-23.6035
0.06219	-23.6035
0.06229	-23.616
0.0624	-23.616
0.0625	-23.616
0.0626	-23.6222
0.06271	-23.6222
0.06281	-23.6285
0.06292	-23.6285
0.06302	-23.6332
0.06312	-23.6347
0.06323	-23.641
0.06333	-23.6347
0.06344	-23.641
0.06354	-23.6472
0.06365	-23.6535
0.06375	-23.6472
0.06385	-23.6472
0.06396	-23.6597
0.06406	-23.6597
0.06417	-23.6535
0.06427	-23.6597
0.06438	-23.6722
0.06448	-23.6722
0.06458	-23.666
0.06469	-23.6722
0.06479	-23.6785
0.0649	-23.6847
0.065	-23.6785
0.0651	-23.6785
0.06521	-23.691
0.06531	-23.691
0.06542	-23.691
0.06552	-23.691
0.06563	-23.7035
0.06573	-23.7035
0.06583	-23.6973
0.06594	-23.7035
0.06604	-23.716
0.06615	-23.716
0.06625	-23.7097
0.06635	-23.7097
0.06646	-23.7222
0.06656	-23.7222
0.06667	-23.716
0.06677	-23.7222
0.06688	-23.7238
0.06698	-23.7285
0.06708	-23.7285
0.06719	-23.7347
0.06729	-23.741
0.0674	-23.741
0.0675	-23.741
0.0676	-23.741
0.06771	-23.7472
0.06781	-23.7472
0.06792	-23.7472
0.06802	-23.7472
0.06812	-23.7535
0.06823	-23.7535
0.06833	-23.7535
0.06844	-23.7535
0.06854	-23.7597
0.06865	-23.766
0.06875	-23.7597
0.06885	-23.7535
0.06896	-23.7597
0.06906	-23.766
0.06917	-23.7597
0.06927	-23.766
0.06938	-23.7722
0.06948	-23.7722
0.06958	-23.766
0.06969	-23.766
0.06979	-23.7722
0.0699	-23.7785
0.07	-23.7722
0.0701	-23.766
0.07021	-23.7722
0.07031	-23.7785
0.07042	-23.7722
0.07052	-23.766
0.07063	-23.7722
0.07073	-23.7785
0.07083	-23.7722
0.07094	-23.766
0.07104	-23.766
0.07115	-23.7722
0.07125	-23.7722
0.07135	-23.766
0.07146	-23.766
0.07156	-23.7722
0.07167	-23.7785
0.07177	-23.7785
0.07188	-23.7785
0.07198	-23.7972
0.07208	-23.8035
0.07219	-23.8097
0.07229	-23.816
0.0724	-23.8285
0.0725	-23.841
0.0726	-23.8472
0.07271	-23.8472
0.07281	-23.8597
0.07292	-23.8722
0.07302	-23.8722
0.07312	-23.8785
0.07323	-23.891
0.07333	-23.8972
0.07344	-23.9035
0.07354	-23.9097
0.07365	-23.9097
0.07375	-23.9222
0.07385	-23.9285
0.07396	-23.9285
0.07406	-23.9348
0.07417	-23.9472
0.07427	-23.9472
0.07438	-23.9472
0.07448	-23.9472
0.07458	-23.9597
0.07469	-23.966
0.07479	-23.9597
0.0749	-23.966
0.075	-23.9785
0.0751	-23.9847
0.07521	-23.9785
0.07531	-23.9847
0.07542	-23.9973
0.07552	-23.9973
0.07563	-23.991
0.07573	-23.9973
0.07583	-24.0097
0.07594	-24.016
0.07604	-24.0097
0.07615	-24.016
0.07625	-24.0222
0.07635	-24.0222
0.07646	-24.0222
0.07656	-24.0285
0.07667	-24.0347
0.07677	-24.0347
0.07688	-24.0347
0.07698	-24.041
0.07708	-24.0426
0.07719	-24.0472
0.07729	-24.0472
0.0774	-24.0598
0.0775	-24.0598
0.0776	-24.0598
0.07771	-24.1097
0.07781	-24.141
0.07792	-24.166
0.07802	-24.1785
0.07813	-24.1972
0.07823	-24.216
0.07833	-24.2222
0.07844	-24.2222
0.07854	-24.2285
0.07865	-24.2347
0.07875	-24.2347
0.07885	-24.2285
0.07896	-24.2347
0.07906	-24.241
0.07917	-24.2347
0.07927	-24.2347
0.07938	-24.241
0.07948	-24.2473
0.07958	-24.241
0.07969	-24.241
0.07979	-24.2473
0.0799	-24.2535
0.08	-24.241
0.0801	-24.2473
0.08021	-24.2598
0.08031	-24.241
0.08042	-24.2473
0.08052	-24.2598
0.08063	-24.2535
0.08073	-24.2473
0.08083	-24.2535
0.08094	-24.2535
0.08104	-24.2598
0.08115	-24.2598
0.08125	-24.2598
0.08135	-24.2598
0.08146	-24.2598
0.08156	-24.2535
0.08167	-24.2598
0.08177	-24.2582
0.08188	-24.2598
0.08198	-24.2598
0.08208	-24.266
0.08219	-24.266
0.08229	-24.266
0.0824	-24.266
0.0825	-24.2722
0.0826	-24.2722
0.08271	-24.266
0.08281	-24.266
0.08292	-24.2722
0.08302	-24.2785
0.08313	-24.2769
0.08323	-24.2785
0.08333	-24.275
0.08344	-24.2722
0.08354	-24.2722
0.08365	-24.2785
0.08375	-24.2785
0.08385	-24.2785
0.08396	-24.2785
0.08406	-24.2785
0.08417	-24.2847
0.08427	-24.2847
0.08437	-24.2894
0.08448	-24.291
0.08458	-24.2906
0.08469	-24.291
0.08479	-24.291
0.0849	-24.2972
0.085	-24.2972
0.0851	-24.291
0.08521	-24.291
0.08531	-24.2972
0.08542	-24.2972
0.08552	-24.2972
0.08563	-24.291
0.08573	-24.2972
0.08583	-24.3035
0.08594	-24.2972
0.08604	-24.2972
0.08615	-24.2972
0.08625	-24.2972
0.08635	-24.2972
0.08646	-24.2972
0.08656	-24.3035
0.08667	-24.3035
0.08677	-24.3035
0.08688	-24.3035
0.08698	-24.3035
0.08708	-24.3035
0.08719	-24.3035
0.08729	-24.3035
0.0874	-24.3098
0.0875	-24.3098
0.0876	-24.3098
0.08771	-24.3098
0.08781	-24.3098
0.08792	-24.3098
0.08802	-24.3098
0.08813	-24.3098
0.08823	-24.316
0.08833	-24.3223
0.08844	-24.316
0.08854	-24.316
0.08865	-24.316
0.08875	-24.3223
0.08885	-24.3223
0.08896	-24.3223
0.08906	-24.3223
0.08917	-24.3285
0.08927	-24.3285
0.08937	-24.3223
0.08948	-24.3285
0.08958	-24.3347
0.08969	-24.3285
0.08979	-24.3285
0.0899	-24.3347
0.09	-24.3347
0.0901	-24.3347
0.09021	-24.3347
0.09031	-24.341
0.09042	-24.341
0.09052	-24.3472
0.09063	-24.341
0.09073	-24.3472
0.09083	-24.3535
0.09094	-24.3472
0.09104	-24.3472
0.09115	-24.3472
0.09125	-24.3472
0.09135	-24.3535
0.09146	-24.3535
0.09156	-24.3535
0.09167	-24.3597
0.09177	-24.3597
0.09188	-24.3597
0.09198	-24.3597
0.09208	-24.3597
0.09219	-24.3472
0.09229	-24.3472
0.0924	-24.3535
0.0925	-24.3472
0.0926	-24.341
0.09271	-24.341
0.09281	-24.341
0.09292	-24.341
0.09302	-24.3347
0.09313	-24.3347
0.09323	-24.3347
0.09333	-24.3347
0.09344	-24.3223
0.09354	-24.3223
0.09365	-24.3223
0.09375	-24.3223
0.09385	-24.316
0.09396	-24.316
0.09406	-24.316
0.09417	-24.3098
0.09427	-24.3035
0.09437	-24.3098
0.09448	-24.3051
0.09458	-24.3035
0.09469	-24.3035
0.09479	-24.3035
0.0949	-24.3098
0.095	-24.2972
0.0951	-24.3035
0.09521	-24.3098
0.09531	-24.3035
0.09542	-24.2972
0.09552	-24.2972
0.09563	-24.2972
0.09573	-24.2972
0.09583	-24.2972
0.09594	-24.2972
0.09604	-24.2972
0.09615	-24.2972
0.09625	-24.2972
0.09635	-24.2972
0.09646	-24.2972
0.09656	-24.2941
0.09667	-24.291
0.09677	-24.291
0.09688	-24.2847
0.09698	-24.2847
0.09708	-24.2847
0.09719	-24.2847
0.09729	-24.2785
0.0974	-24.2785
0.0975	-24.2785
0.0976	-24.2785
0.09771	-24.2722
0.09781	-24.2722
0.09792	-24.2785
0.09802	-24.2785
0.09813	-24.2801
0.09823	-24.2785
0.09833	-24.2758
0.09844	-24.2722
0.09854	-24.2722
0.09865	-24.2738
0.09875	-24.2785
0.09885	-24.2722
0.09896	-24.2785
0.09906	-24.2785
0.09917	-24.2785
0.09927	-24.2785
0.09937	-24.2785
0.09948	-24.2801
0.09958	-24.2847
0.09969	-24.2785
0.09979	-24.2847
0.0999	-24.291
0.1	-24.2785
0.1001	-24.2847
0.10021	-24.291
0.10031	-24.2847
0.10042	-24.2785
0.10052	-24.2847
0.10063	-24.291
0.10073	-24.2847
0.10083	-24.2847
0.10094	-24.2847
0.10104	-24.291
0.10115	-24.2847
0.10125	-24.2894
0.10135	-24.291
0.10146	-24.291
0.10156	-24.2894
0.10167	-24.2847
0.10177	-24.291
0.10188	-24.2847
0.10198	-24.2847
0.10208	-24.291
0.10219	-24.291
0.10229	-24.291
0.1024	-24.291
0.1025	-24.291
0.1026	-24.291
0.10271	-24.291
0.10281	-24.2941
0.10292	-24.2972
0.10302	-24.2902
0.10313	-24.2847
0.10323	-24.2847
0.10333	-24.2863
0.10344	-24.291
0.10354	-24.2847
0.10365	-24.291
0.10375	-24.291
0.10385	-24.291
0.10396	-24.291
0.10406	-24.291
0.10417	-24.2972
0.10427	-24.2972
0.10438	-24.2957
0.10448	-24.291
0.10458	-24.2972
0.10469	-24.291
0.10479	-24.291
0.1049	-24.2972
0.105	-24.2972
0.1051	-24.291
0.10521	-24.291
0.10531	-24.291
0.10542	-24.291
0.10552	-24.291
0.10563	-24.291
0.10573	-24.2972
0.10583	-24.2972
0.10594	-24.2847
0.10604	-24.291
0.10615	-24.3035
0.10625	-24.2972
0.10635	-24.291
0.10646	-24.291
0.10656	-24.3035
0.10667	-24.3035
0.10677	-24.3004
0.10688	-24.2972
0.10698	-24.2972
0.10708	-24.2972
0.10719	-24.291
0.10729	-24.291
0.1074	-24.2941
0.1075	-24.2972
0.1076	-24.2972
0.10771	-24.291
0.10781	-24.3035
0.10792	-24.2972
0.10802	-24.2972
0.10813	-24.291
0.10823	-24.3035
0.10833	-24.2972
0.10844	-24.2972
0.10854	-24.291
0.10865	-24.3035
0.10875	-24.2972
0.10885	-24.2972
0.10896	-24.291
0.10906	-24.3035
0.10917	-24.2972
0.10927	-24.2972
0.10938	-24.291
0.10948	-24.3035
0.10958	-24.2972
0.10969	-24.2972
0.10979	-24.3004
0.1099	-24.3035
0.11	-24.3035
0.1101	-24.2972
0.11021	-24.2972
0.11031	-24.2972
0.11042	-24.2972
0.11052	-24.2972
0.11063	-24.2972
0.11073	-24.3035
0.11083	-24.3035
0.11094	-24.3035
0.11104	-24.3035
0.11115	-24.3035
0.11125	-24.3035
0.11135	-24.2972
0.11146	-24.2972
0.11156	-24.2972
0.11167	-24.3035
0.11177	-24.2972
0.11188	-24.3035
0.11198	-24.3035
0.11208	-24.3035
0.11219	-24.3035
0.11229	-24.3035
0.1124	-24.3035
0.1125	-24.3035
0.1126	-24.3035
0.11271	-24.3035
0.11281	-24.3035
0.11292	-24.3035
0.11302	-24.3035
0.11313	-24.3035
0.11323	-24.3035
0.11333	-24.3035
0.11344	-24.2972
0.11354	-24.3035
0.11365	-24.2988
0.11375	-24.2972
0.11385	-24.2972
0.11396	-24.2972
0.11406	-24.3035
0.11417	-24.2972
0.11427	-24.3035
0.11438	-24.3035
0.11448	-24.3035
0.11458	-24.2972
0.11469	-24.2972
0.11479	-24.3035
0.1149	-24.3035
0.115	-24.2972
0.1151	-24.2972
0.11521	-24.3035
0.11531	-24.3035
0.11542	-24.3035
0.11552	-24.3035
0.11562	-24.3035
0.11573	-24.3035
0.11583	-24.2972
0.11594	-24.3035
0.11604	-24.2988
0.11615	-24.2972
0.11625	-24.2972
0.11635	-24.2972
0.11646	-24.3035
0.11656	-24.2972
0.11667	-24.3035
0.11677	-24.3035
0.11688	-24.3004
0.11698	-24.2972
0.11708	-24.2972
0.11719	-24.3035
0.11729	-24.3035
0.1174	-24.2972
0.1175	-24.2972
0.1176	-24.2988
0.11771	-24.3035
0.11781	-24.2972
0.11792	-24.3035
0.11802	-24.3035
0.11813	-24.3035
0.11823	-24.2972
0.11833	-24.3035
0.11844	-24.3098
0.11854	-24.3035
0.11865	-24.2972
0.11875	-24.3035
0.11885	-24.3035
0.11896	-24.3035
0.11906	-24.3035
0.11917	-24.3035
0.11927	-24.3035
0.11938	-24.3035
0.11948	-24.2972
0.11958	-24.3098
0.11969	-24.3035
0.11979	-24.2972
0.1199	-24.3035
0.12	-24.3098
0.1201	-24.3035
0.12021	-24.2972
0.12031	-24.3035
0.12042	-24.3098
0.12052	-24.3035
0.12062	-24.2972
0.12073	-24.3035
0.12083	-24.3098
0.12094	-24.3035
0.12104	-24.2972
0.12115	-24.3035
0.12125	-24.3098
0.12135	-24.3035
0.12146	-24.2972
0.12156	-24.3035
0.12167	-24.3098
0.12177	-24.3035
0.12188	-24.2972
0.12198	-24.3035
0.12208	-24.3098
0.12219	-24.3035
0.12229	-24.2972
0.1224	-24.3035
0.1225	-24.3098
0.1226	-24.3035
0.12271	-24.2972
0.12281	-24.3035
0.12292	-24.3098
0.12302	-24.3035
0.12313	-24.2972
0.12323	-24.3035
0.12333	-24.3098
0.12344	-24.3035
0.12354	-24.2972
0.12365	-24.3035
0.12375	-24.3035
0.12385	-24.2972
0.12396	-24.2972
0.12406	-24.2972
0.12417	-24.2972
0.12427	-24.2972
0.12438	-24.2972
0.12448	-24.2972
0.12458	-24.2972
0.12469	-24.2847
0.12479	-24.291
0.1249	-24.3035
0.125	-24.2972
0.1251	-24.2847
0.12521	-24.291
0.12531	-24.2972
0.12542	-24.291
0.12552	-24.2847
0.12562	-24.291
0.12573	-24.291
0.12583	-24.291
0.12594	-24.291
0.12604	-24.291
0.12615	-24.291
0.12625	-24.2847
0.12635	-24.2894
0.12646	-24.291
0.12656	-24.291
0.12667	-24.2894
0.12677	-24.2847
0.12688	-24.291
0.12698	-24.2785
0.12708	-24.2847
0.12719	-24.291
0.12729	-24.2847
0.1274	-24.2785
0.1275	-24.2785
0.1276	-24.2847
0.12771	-24.2847
0.12781	-24.2847
0.12792	-24.2785
0.12802	-24.291
0.12813	-24.2847
0.12823	-24.2785
0.12833	-24.2847
0.12844	-24.291
0.12854	-24.2785
0.12865	-24.2847
0.12875	-24.291
0.12885	-24.291
0.12896	-24.2847
0.12906	-24.291
0.12917	-24.2972
0.12927	-24.2972
0.12938	-24.2972
0.12948	-24.2972
0.12958	-24.3098
0.12969	-24.3098
0.12979	-24.3035
0.1299	-24.3098
0.13	-24.3113
0.1301	-24.316
0.13021	-24.316
0.13031	-24.3223
0.13042	-24.3285
0.13052	-24.3223
0.13062	-24.3223
0.13073	-24.3285
0.13083	-24.3285
0.13094	-24.316
0.13104	-24.316
0.13115	-24.3176
0.13125	-24.3164
0.13135	-24.316
0.13146	-24.316
0.13156	-24.3223
0.13167	-24.316
0.13177	-24.3098
0.13188	-24.3098
0.13198	-24.316
0.13208	-24.3098
0.13219	-24.3035
0.13229	-24.3035
0.1324	-24.3035
0.1325	-24.3035
0.1326	-24.2972
0.13271	-24.2972
0.13281	-24.3035
0.13292	-24.2972
0.13302	-24.291
0.13313	-24.2972
0.13323	-24.3035
0.13333	-24.2972
0.13344	-24.2847
0.13354	-24.291
0.13365	-24.2863
0.13375	-24.2847
0.13385	-24.2847
0.13396	-24.2847
0.13406	-24.2847
0.13417	-24.2785
0.13427	-24.2847
0.13438	-24.2785
0.13448	-24.2847
0.13458	-24.2785
0.13469	-24.2722
0.13479	-24.2785
0.1349	-24.2785
0.135	-24.2769
0.1351	-24.2722
0.13521	-24.2703
0.13531	-24.266
0.13542	-24.266
0.13552	-24.2722
0.13563	-24.266
0.13573	-24.2598
0.13583	-24.266
0.13594	-24.2598
0.13604	-24.2598
0.13615	-24.2598
0.13625	-24.2535
0.13635	-24.266
0.13646	-24.2598
0.13656	-24.2535
0.13667	-24.2598
0.13677	-24.2598
0.13688	-24.2566
0.13698	-24.2535
0.13708	-24.2535
0.13719	-24.2473
0.13729	-24.2473
0.1374	-24.2473
0.1375	-24.2473
0.1376	-24.241
0.13771	-24.241
0.13781	-24.2473
0.13792	-24.2473
0.13802	-24.241
0.13813	-24.2347
0.13823	-24.241
0.13833	-24.241
0.13844	-24.2347
0.13854	-24.241
0.13865	-24.2347
0.13875	-24.2285
0.13885	-24.2285
0.13896	-24.2285
0.13906	-24.2285
0.13917	-24.2285
0.13927	-24.2285
0.13938	-24.2285
0.13948	-24.2222
0.13958	-24.2222
0.13969	-24.2285
0.13979	-24.2222
0.1399	-24.216
0.14	-24.216
0.1401	-24.2222
0.14021	-24.2222
0.14031	-24.216
0.14042	-24.216
0.14052	-24.2222
0.14063	-24.216
0.14073	-24.2097
0.14083	-24.216
0.14094	-24.216
0.14104	-24.2097
0.14115	-24.2035
0.14125	-24.2097
0.14135	-24.2097
0.14146	-24.2097
0.14156	-24.2097
0.14167	-24.2097
0.14177	-24.2035
0.14188	-24.2082
0.14198	-24.2097
0.14208	-24.2097
0.14219	-24.2066
0.14229	-24.2035
0.1424	-24.2035
0.1425	-24.2035
0.1426	-24.2004
0.14271	-24.1972
0.14281	-24.1972
0.14292	-24.1972
0.14302	-24.1972
0.14313	-24.1972
0.14323	-24.1972
0.14333	-24.1972
0.14344	-24.1941
0.14354	-24.191
0.14365	-24.191
0.14375	-24.191
0.14385	-24.191
0.14396	-24.191
0.14406	-24.191
0.14417	-24.191
0.14427	-24.1894
0.14438	-24.1848
0.14448	-24.1828
0.14458	-24.1785
0.14469	-24.1785
0.14479	-24.1848
0.1449	-24.1848
0.145	-24.1785
0.1451	-24.1785
0.14521	-24.1722
0.14531	-24.1848
0.14542	-24.1785
0.14552	-24.166
0.14563	-24.1722
0.14573	-24.1785
0.14583	-24.1722
0.14594	-24.166
0.14604	-24.1722
0.14615	-24.1722
0.14625	-24.1722
0.14635	-24.1722
0.14646	-24.1722
0.14656	-24.1722
0.14667	-24.1722
0.14677	-24.166
0.14687	-24.166
0.14698	-24.1722
0.14708	-24.166
0.14719	-24.1597
0.14729	-24.1597
0.1474	-24.1597
0.1475	-24.1597
0.1476	-24.1597
0.14771	-24.1597
0.14781	-24.166
0.14792	-24.166
0.14802	-24.1535
0.14813	-24.1535
0.14823	-24.1597
0.14833	-24.1597
0.14844	-24.1535
0.14854	-24.1535
0.14865	-24.1597
0.14875	-24.1597
0.14885	-24.1535
0.14896	-24.1472
0.14906	-24.1535
0.14917	-24.1488
0.14927	-24.1472
0.14938	-24.1472
0.14948	-24.1472
0.14958	-24.1472
0.14969	-24.1472
0.14979	-24.1472
0.1499	-24.1472
0.15	-24.1535
0.1501	-24.1472
0.15021	-24.141
0.15031	-24.1472
0.15042	-24.1426
0.15052	-24.141
0.15063	-24.141
0.15073	-24.141
0.15083	-24.141
0.15094	-24.141
0.15104	-24.141
0.15115	-24.141
0.15125	-24.141
0.15135	-24.141
0.15146	-24.141
0.15156	-24.141
0.15167	-24.141
0.15177	-24.141
0.15187	-24.1347
0.15198	-24.141
0.15208	-24.1347
0.15219	-24.1285
0.15229	-24.1347
0.1524	-24.141
0.1525	-24.1347
0.1526	-24.1285
0.15271	-24.1347
0.15281	-24.141
0.15292	-24.1347
0.15302	-24.1363
0.15313	-24.1347
0.15323	-24.1347
0.15333	-24.1347
0.15344	-24.1285
0.15354	-24.1285
0.15365	-24.1285
0.15375	-24.1285
0.15385	-24.1223
0.15396	-24.1285
0.15406	-24.1347
0.15417	-24.1223
0.15427	-24.116
0.15438	-24.1285
0.15448	-24.1285
0.15458	-24.1223
0.15469	-24.116
0.15479	-24.1223
0.1549	-24.1223
0.155	-24.116
0.1551	-24.116
0.15521	-24.1223
0.15531	-24.1223
0.15542	-24.116
0.15552	-24.116
0.15563	-24.1223
0.15573	-24.1223
0.15583	-24.1097
0.15594	-24.1097
0.15604	-24.116
0.15615	-24.116
0.15625	-24.116
0.15635	-24.116
0.15646	-24.116
0.15656	-24.1097
0.15667	-24.1097
0.15677	-24.1097
0.15687	-24.116
0.15698	-24.1097
0.15708	-24.1035
0.15719	-24.1097
0.15729	-24.1097
0.1574	-24.1035
0.1575	-24.1035
0.1576	-24.1097
0.15771	-24.1097
0.15781	-24.1082
0.15792	-24.1035
0.15802	-24.1097
0.15813	-24.1035
0.15823	-24.0972
0.15833	-24.1035
0.15844	-24.0988
0.15854	-24.0972
0.15865	-24.1008
0.15875	-24.1035
0.15885	-24.1035
0.15896	-24.0972
0.15906	-24.0972
0.15917	-24.0972
0.15927	-24.0972
0.15938	-24.0972
0.15948	-24.0972
0.15958	-24.0972
0.15969	-24.0972
0.15979	-24.0957
0.1599	-24.091
0.16	-24.089
0.1601	-24.0847
0.16021	-24.0847
0.16031	-24.0863
0.16042	-24.091
0.16052	-24.0847
0.16063	-24.091
0.16073	-24.091
0.16083	-24.091
0.16094	-24.0847
0.16104	-24.0847
0.16115	-24.091
0.16125	-24.0847
0.16135	-24.0785
0.16146	-24.0847
0.16156	-24.0847
0.16167	-24.0785
0.16177	-24.0785
0.16187	-24.0847
0.16198	-24.0785
0.16208	-24.0722
0.16219	-24.0785
0.16229	-24.0847
0.1624	-24.0785
0.1625	-24.0785
0.1626	-24.0785
0.16271	-24.0785
0.16281	-24.0722
0.16292	-24.0722
0.16302	-24.0785
0.16313	-24.0785
0.16323	-24.0722
0.16333	-24.0722
0.16344	-24.0691
0.16354	-24.066
0.16365	-24.066
0.16375	-24.0676
0.16385	-24.0664
0.16396	-24.066
0.16406	-24.0692
0.16417	-24.0722
0.16427	-24.0722
0.16438	-24.066
0.16448	-24.0598
0.16458	-24.066
0.16469	-24.066
0.16479	-24.0598
0.1649	-24.066
0.165	-24.0613
0.1651	-24.0598
0.16521	-24.0598
0.16531	-24.0598
0.16542	-24.0598
0.16552	-24.0598
0.16563	-24.0598
0.16573	-24.0598
0.16583	-24.0598
0.16594	-24.0535
0.16604	-24.0535
0.16615	-24.0598
0.16625	-24.0598
0.16635	-24.0535
0.16646	-24.0535
0.16656	-24.0535
0.16667	-24.0535
0.16677	-24.0535
0.16688	-24.0535
0.16698	-24.0535
0.16708	-24.0535
0.16719	-24.0535
0.16729	-24.0535
0.1674	-24.0535
0.1675	-24.0535
0.1676	-24.0535
0.16771	-24.0535
0.16781	-24.0535
0.16792	-24.0472
0.16802	-24.0472
0.16813	-24.0472
0.16823	-24.0472
0.16833	-24.0472
0.16844	-24.0472
0.16854	-24.0472
0.16865	-24.0472
0.16875	-24.041
0.16885	-24.041
0.16896	-24.0472
0.16906	-24.0472
0.16917	-24.0347
0.16927	-24.0347
0.16938	-24.041
0.16948	-24.0472
0.16958	-24.041
0.16969	-24.0347
0.16979	-24.041
0.1699	-24.041
0.17	-24.041
0.1701	-24.041
0.17021	-24.041
0.17031	-24.041
0.17042	-24.0347
0.17052	-24.0347
0.17063	-24.041
0.17073	-24.0332
0.17083	-24.0285
0.17094	-24.0285
0.17104	-24.0347
0.17115	-24.0347
0.17125	-24.0285
0.17135	-24.0285
0.17146	-24.0347
0.17156	-24.0347
0.17167	-24.0285
0.17177	-24.0285
0.17188	-24.0347
0.17198	-24.0347
0.17208	-24.0332
0.17219	-24.0285
0.17229	-24.0347
0.1724	-24.0285
0.1725	-24.0222
0.1726	-24.0222
0.17271	-24.0285
0.17281	-24.0285
0.17292	-24.0222
0.17302	-24.0222
0.17313	-24.0285
0.17323	-24.0285
0.17333	-24.0222
0.17344	-24.0222
0.17354	-24.0285
0.17365	-24.0222
0.17375	-24.016
0.17385	-24.016
0.17396	-24.0222
0.17406	-24.0222
0.17417	-24.016
0.17427	-24.016
0.17438	-24.016
0.17448	-24.016
0.17458	-24.016
0.17469	-24.016
0.17479	-24.0222
0.1749	-24.016
0.175	-24.0097
0.1751	-24.016
0.17521	-24.016
0.17531	-24.0097
0.17542	-24.0097
0.17552	-24.016
0.17563	-24.016
0.17573	-24.0035
0.17583	-24.0035
0.17594	-24.0097
0.17604	-24.0097
0.17615	-24.0035
0.17625	-24.0035
0.17635	-24.0097
0.17646	-24.0097
0.17656	-24.0035
0.17667	-24.0035
0.17677	-24.0097
0.17688	-24.0035
0.17698	-23.9973
0.17708	-24.0097
0.17719	-24.0035
0.17729	-24.0035
0.1774	-24.0035
0.1775	-24.0035
0.1776	-24.0035
0.17771	-24.0019
0.17781	-23.9973
0.17792	-24.0035
0.17802	-23.9973
0.17812	-23.991
0.17823	-23.9973
0.17833	-23.9926
0.17844	-23.991
0.17854	-23.9945
0.17865	-23.9973
0.17875	-23.9903
0.17885	-23.9847
0.17896	-23.9847
0.17906	-23.9863
0.17917	-23.9851
0.17927	-23.9847
0.17938	-23.9847
0.17948	-23.9847
0.17958	-23.9847
0.17969	-23.9847
0.17979	-23.991
0.1799	-23.991
0.18	-23.9847
0.1801	-23.9785
0.18021	-23.9847
0.18031	-23.991
0.18042	-23.9785
0.18052	-23.9847
0.18063	-23.9847
0.18073	-23.9847
0.18083	-23.9785
0.18094	-23.9847
0.18104	-23.9785
0.18115	-23.9785
0.18125	-23.9785
0.18135	-23.9847
0.18146	-23.9785
0.18156	-23.9722
0.18167	-23.9722
0.18177	-23.9722
0.18188	-23.9722
0.18198	-23.9722
0.18208	-23.9722
0.18219	-23.9785
0.18229	-23.9722
0.1824	-23.966
0.1825	-23.9722
0.1826	-23.9722
0.18271	-23.966
0.18281	-23.966
0.18292	-23.9722
0.18302	-23.9722
0.18312	-23.966
0.18323	-23.966
0.18333	-23.966
0.18344	-23.966
0.18354	-23.966
0.18365	-23.966
0.18375	-23.966
0.18385	-23.966
0.18396	-23.9597
0.18406	-23.9597
0.18417	-23.9597
0.18427	-23.9597
0.18438	-23.9597
0.18448	-23.9597
0.18458	-23.9597
0.18469	-23.9597
0.18479	-23.9535
0.1849	-23.9535
0.185	-23.9597
0.1851	-23.9597
0.18521	-23.9535
0.18531	-23.9535
0.18542	-23.9535
0.18552	-23.9535
0.18563	-23.9535
0.18573	-23.9535
0.18583	-23.9535
0.18594	-23.9535
0.18604	-23.9535
0.18615	-23.9472
0.18625	-23.9472
0.18635	-23.9535
0.18646	-23.9472
0.18656	-23.9535
0.18667	-23.9472
0.18677	-23.9535
0.18688	-23.9472
0.18698	-23.9472
0.18708	-23.9472
0.18719	-23.9472
0.18729	-23.9472
0.1874	-23.9441
0.1875	-23.941
0.1876	-23.941
0.18771	-23.9472
0.18781	-23.9472
0.18792	-23.941
0.18802	-23.941
0.18812	-23.941
0.18823	-23.9472
0.18833	-23.941
0.18844	-23.9348
0.18854	-23.941
0.18865	-23.941
0.18875	-23.941
0.18885	-23.941
0.18896	-23.941
0.18906	-23.941
0.18917	-23.941
0.18927	-23.9348
0.18938	-23.9348
0.18948	-23.9348
0.18958	-23.9348
0.18969	-23.9348
0.18979	-23.9285
0.1899	-23.941
0.19	-23.9348
0.1901	-23.9285
0.19021	-23.9348
0.19031	-23.9348
0.19042	-23.9348
0.19052	-23.9348
0.19063	-23.9348
0.19073	-23.9348
0.19083	-23.9348
0.19094	-23.9285
0.19104	-23.9285
0.19115	-23.9348
0.19125	-23.9348
0.19135	-23.9285
0.19146	-23.9285
0.19156	-23.9285
0.19167	-23.9348
0.19177	-23.9285
0.19188	-23.9222
0.19198	-23.9285
0.19208	-23.9285
0.19219	-23.9222
0.19229	-23.9222
0.1924	-23.9285
0.1925	-23.9285
0.1926	-23.9285
0.19271	-23.9222
0.19281	-23.9222
0.19292	-23.9285
0.19302	-23.9285
0.19312	-23.9269
0.19323	-23.9222
0.19333	-23.9285
0.19344	-23.9222
0.19354	-23.916
0.19365	-23.9222
0.19375	-23.916
0.19385	-23.9222
0.19396	-23.916
0.19406	-23.916
0.19417	-23.9222
0.19427	-23.9222
0.19438	-23.916
0.19448	-23.916
0.19458	-23.916
0.19469	-23.916
0.19479	-23.916
0.1949	-23.916
0.195	-23.916
0.1951	-23.9222
0.19521	-23.916
0.19531	-23.9097
0.19542	-23.916
0.19552	-23.9113
0.19563	-23.9097
0.19573	-23.9133
0.19583	-23.916
0.19594	-23.916
0.19604	-23.9097
0.19615	-23.9097
0.19625	-23.9097
0.19635	-23.916
0.19646	-23.9097
0.19656	-23.9144
0.19667	-23.916
0.19677	-23.916
0.19688	-23.9129
0.19698	-23.9097
0.19708	-23.9097
0.19719	-23.916
0.19729	-23.9097
0.1974	-23.9035
0.1975	-23.9097
0.1976	-23.905
0.19771	-23.9035
0.19781	-23.907
0.19792	-23.9097
0.19802	-23.9097
0.19813	-23.9035
0.19823	-23.9035
0.19833	-23.9035
0.19844	-23.9097
0.19854	-23.9035
0.19865	-23.8972
0.19875	-23.9097
0.19885	-23.9035
0.19896	-23.9035
0.19906	-23.9035
0.19917	-23.9035
0.19927	-23.9097
0.19938	-23.9035
0.19948	-23.8972
0.19958	-23.9097
0.19969	-23.9035
0.19979	-23.8972
0.1999	-23.8972
0.2	-23.9035
0.2001	-23.9035
0.20021	-23.9035
0.20031	-23.8972
0.20042	-23.8988
0.20052	-23.8972
0.20063	-23.8972
0.20073	-23.9035
0.20083	-23.8988
0.20094	-23.8972
0.20104	-23.8972
0.20115	-23.8972
0.20125	-23.8972
0.20135	-23.8972
0.20146	-23.8972
0.20156	-23.9035
0.20167	-23.9035
0.20177	-23.8972
0.20188	-23.8972
0.20198	-23.9035
0.20208	-23.8972
0.20219	-23.891
0.20229	-23.891
0.2024	-23.891
0.2025	-23.891
0.2026	-23.891
0.20271	-23.8972
0.20281	-23.891
0.20292	-23.8847
0.20302	-23.891
0.20313	-23.891
0.20323	-23.891
0.20333	-23.8847
0.20344	-23.8847
0.20354	-23.8847
0.20365	-23.8847
0.20375	-23.8847
0.20385	-23.8847
0.20396	-23.891
0.20406	-23.891
0.20417	-23.8847
0.20427	-23.8847
0.20438	-23.891
0.20448	-23.891
0.20458	-23.8894
0.20469	-23.8906
0.20479	-23.891
0.2049	-23.891
0.205	-23.8879
0.2051	-23.8847
0.20521	-23.8847
0.20531	-23.891
0.20542	-23.8785
0.20552	-23.8847
0.20563	-23.8847
0.20573	-23.8847
0.20583	-23.8785
0.20594	-23.8847
0.20604	-23.8801
0.20615	-23.8785
0.20625	-23.8785
0.20635	-23.891
0.20646	-23.8847
0.20656	-23.8722
0.20667	-23.8785
0.20677	-23.8847
0.20688	-23.8847
0.20698	-23.8832
0.20708	-23.8844
0.20719	-23.8847
0.20729	-23.8815
0.2074	-23.8785
0.2075	-23.8785
0.2076	-23.8847
0.20771	-23.8785
0.20781	-23.8722
0.20792	-23.8785
0.20802	-23.8847
0.20813	-23.8785
[truncated: 21,138 more rows]
