# Supplementary material for: Exploiting hot electrons from a plasmon nanohybrid system for the photoelectroreduction of CO2
Source: Commun Chem. 2024 Mar 20;7:59. doi: 10.1038/s42004-024-01149-8 (PMC10954701; doi:10.1038/s42004-024-01149-8)
Supplement: Supplementary file 3 — Supplementary Data 1 [file 42004_2024_1149_MOESM3_ESM.zip › Source data/Figure 2D.xlsx]

## Sheet: Sheet1
	Acetonitrile		DMF
Potential (V)	Current (µA)	Potential (V)	Current (µA)
-0.00994	-56.2915	-0.00964	-3.95475
-0.01994	-56.5602	-0.01964	-4.12538
-0.02993	-56.7852	-0.02963	-4.34694
-0.03993	-56.9727	-0.03963	-4.47819
-0.04992	-57.104	-0.04962	-4.74069
-0.05991	-57.1915	-0.05961	-4.95945
-0.06991	-57.2665	-0.06961	-5.13445
-0.0799	-57.304	-0.0796	-5.32821
-0.0899	-57.3165	-0.0896	-5.50321
-0.09989	-57.3477	-0.09959	-5.68446
-0.10988	-57.3915	-0.10958	-5.87196
-0.11988	-57.4228	-0.11958	-6.05947
-0.12987	-57.4603	-0.12957	-6.26572
-0.13986	-57.4915	-0.13956	-6.46572
-0.14986	-57.504	-0.14956	-6.69073
-0.15985	-57.5228	-0.15955	-6.94698
-0.16985	-57.4978	-0.16955	-7.23449
-0.17984	-57.429	-0.17954	-7.56574
-0.18983	-57.379	-0.18953	-7.9595
-0.19983	-57.279	-0.19953	-8.45326
-0.20982	-57.1478	-0.20952	-8.98452
-0.21982	-57.029	-0.21952	-9.54702
-0.22981	-56.9102	-0.22951	-10.2158
-0.2398	-56.8103	-0.2395	-10.9471
-0.2498	-56.7415	-0.2495	-11.7096
-0.25979	-56.7415	-0.25949	-12.5221
-0.26979	-56.704	-0.26949	-13.3846
-0.27978	-56.729	-0.27948	-14.2533
-0.28977	-56.7852	-0.28947	-13.9605
-0.29977	-56.8978	-0.29947	-14.5255
-0.30976	-57.0352	-0.30946	-15.0924
-0.31975	-57.1977	-0.31946	-15.5712
-0.32975	-57.429	-0.32945	-16.0193
-0.33974	-57.6603	-0.33944	-16.4406
-0.34974	-57.9603	-0.34944	-16.8312
-0.35973	-58.2978	-0.35943	-17.1931
-0.36972	-58.6853	-0.36942	-17.5281
-0.37972	-59.1103	-0.37942	-17.845
-0.38971	-59.554	-0.38941	-18.1356
-0.39971	-60.0416	-0.39941	-23.1847
-0.4097	-60.5478	-0.4094	-23.841
-0.41969	-61.0853	-0.41939	-24.4473
-0.42969	-61.6228	-0.42939	-25.0723
-0.43968	-62.1791	-0.43938	-25.6785
-0.44968	-62.7353	-0.44938	-26.2848
-0.45967	-63.2666	-0.45937	-26.8785
-0.46966	-63.8229	-0.46936	-27.4723
-0.47966	-64.3666	-0.47936	-28.0661
-0.48965	-64.8916	-0.48935	-28.6286
-0.49965	-65.3979	-0.49935	-29.1848
-0.50964	-65.8854	-0.50934	-29.7348
-0.51963	-66.3479	-0.51933	-30.3098
-0.52963	-66.7792	-0.52933	-30.8849
-0.53962	-67.1729	-0.53932	-31.4849
-0.54961	-67.5354	-0.54931	-32.0724
-0.55961	-67.8667	-0.55931	-32.6849
-0.5696	-68.1979	-0.5693	-33.2661
-0.5796	-68.4917	-0.5793	-33.8849
-0.58959	-68.8042	-0.58929	-34.4787
-0.59958	-69.1104	-0.59928	-35.0662
-0.60958	-69.4354	-0.60928	-35.6224
-0.61957	-69.7292	-0.61927	-36.1537
-0.62957	-70.0417	-0.62927	-36.6849
-0.63956	-70.3605	-0.63926	-37.2349
-0.64955	-70.6417	-0.64925	-37.7662
-0.65955	-70.9542	-0.65925	-38.3225
-0.66954	-71.2292	-0.66924	-38.8037
-0.67954	-71.5105	-0.67924	-39.2475
-0.68953	-71.7667	-0.68923	-39.6537
-0.69952	-71.9917	-0.69922	-40.01
-0.70952	-72.223	-0.70922	-40.31
-0.71951	-72.4355	-0.71921	-40.5475
-0.7295	-72.6605	-0.72921	-40.76
-0.7395	-72.8855	-0.7392	-40.9288
-0.74949	-73.1167	-0.74919	-41.0662
-0.75949	-73.3855	-0.75919	-41.1975
-0.76948	-73.6667	-0.76918	-41.285
-0.77947	-73.9855	-0.77917	-41.385
-0.78947	-74.3543	-0.78917	-41.4725
-0.79946	-74.7918	-0.79916	-41.5413
-0.80946	-75.2855	-0.80916	-41.61
-0.81945	-75.8668	-0.81915	-41.6663
-0.82944	-76.5481	-0.82914	-41.7225
-0.83944	-77.3668	-0.83914	-41.7913
-0.84943	-78.3231	-0.84913	-41.8475
-0.85943	-79.5606	-0.85913	-41.9163
-0.86942	-81.1169	-0.86912	-41.9413
-0.87941	-82.7419	-0.87911	-41.9913
-0.88941	-84.2794	-0.88911	-42.0413
-0.8994	-85.9232	-0.8991	-42.1038
-0.9094	-87.917	-0.9091	-42.185
-0.91939	-90.2483	-0.91909	-42.2538
-0.92938	-92.9483	-0.92908	-42.335
-0.93938	-96.0921	-0.93908	-42.4413
-0.94937	-99.7421	-0.94907	-42.5475
-0.95936	-104.005	-0.95906	-42.7163
-0.96936	-108.917	-0.96906	-42.8975
-0.97935	-114.455	-0.97905	-43.1288
-0.98935	-120.424	-0.98905	-43.3788
-0.99934	-126.393	-0.99904	-43.6975
-1.00933	-131.968	-1.00903	-44.0726
-1.01933	-136.861	-1.01903	-44.5663
-1.02932	-141.443	-1.02902	-45.1101
-1.03932	-146.624	-1.03902	-45.7663
-1.04931	-153.53	-1.04901	-46.5163
-1.0593	-163.287	-1.059	-47.4226
-1.0693	-176.868	-1.069	-48.5289
-1.07929	-195.534	-1.07899	-49.7414
-1.08929	-219.097	-1.08899	-51.1289
-1.09928	-248.035	-1.09898	-52.6289
-1.10927	-282.973	-1.10897	-54.2352
-1.11927	-323.286	-1.11897	-55.9165
-1.12926	-369.037	-1.12896	-57.6478
-1.13926	-419.35	-1.13896	-59.3853
-1.14925	-472.851	-1.14895	-61.0353
-1.15924	-529.602	-1.15894	-62.5916
-1.16924	-588.478	-1.16894	-63.9854
-1.17923	-646.666	-1.17893	-65.1791
-1.18922	-702.667	-1.18892	-66.1416
-1.19922	-758.23	-1.19892	-66.9854
-1.20921	-816.044	-1.20891	-67.6417
-1.21921	-876.17	-1.21891	-68.2479
-1.2292	-938.108	-1.2289	-68.7479
-1.23919	-1000.73	-1.23889	-69.2917
-1.24919	-1062.92	-1.24889	-69.8229
-1.25918	-1124.05	-1.25888	-70.4417
-1.26918	-1183.55	-1.26888	-71.1292
-1.27917	-1240.24	-1.27887	-71.8855
-1.28916	-1293.99	-1.28886	-72.7417
-1.29916	-1343.3	-1.29886	-73.7043
-1.30915	-1388.3	-1.30885	-74.748
-1.31915	-1428.87	-1.31885	-75.848
-1.32914	-1463.99	-1.32884	-76.9605
-1.33913	-1494.12	-1.33883	-78.1418
-1.34913	-1518.87	-1.34883	-79.2918
-1.35912	-1538.43	-1.35882	-80.4356
-1.36911	-1552.99	-1.36881	-81.6169
-1.37911	-1562.56	-1.37881	-82.7544
-1.3891	-1568.06	-1.3888	-83.9357
-1.3991	-1569.43	-1.3988	-85.1482
-1.40909	-1567.43	-1.40879	-86.3857
-1.41908	-1562.31	-1.41878	-87.592
-1.42908	-1554.74	-1.42878	-88.7982
-1.43907	-1545.3	-1.43877	-90.0233
-1.44907	-1534.3	-1.44877	-91.2983
-1.45906	-1522.18	-1.45876	-92.5608
-1.46905	-1509.49	-1.46875	-93.8983
-1.47905	-1496.37	-1.47875	-95.3171
-1.48904	-1483.3	-1.48874	-96.7109
-1.49904	-1470.37	-1.49874	-98.2671
-1.50903	-1457.93	-1.50873	-99.9047
-1.51902	-1446.12	-1.51872	-101.63
-1.52902	-1434.99	-1.52872	-103.461
-1.53901	-1424.49	-1.53871	-105.48
-1.549	-1414.99	-1.54871	-107.63
-1.559	-1405.8	-1.5587	-109.936
-1.56899	-1397.68	-1.56869	-112.467
-1.57899	-1390.18	-1.57869	-115.186
-1.58898	-1383.43	-1.58868	-117.999
-1.59897	-1377.11	-1.59867	-120.942
-1.60897	-1371.55	-1.60867	-123.936
-1.61896	-1366.49	-1.61866	-126.955
-1.62896	-1362.11	-1.62866	-129.999
-1.63895	-1358.8	-1.63865	-133.143
-1.64894	-1356.18	-1.64864	-136.48
-1.65894	-1354.86	-1.65864	-140.299
-1.66893	-1354.74	-1.66863	-144.562
-1.67893	-1356.55	-1.67863	-149.618
-1.68892	-1360.24	-1.68862	-155.593
-1.69891	-1366.68	-1.69861	-162.831
-1.70891	-1375.86	-1.70861	-171.693
-1.7189	-1388.8	-1.7186	-182.887
-1.7289	-1405.43	-1.7286	-195.656
-1.73889	-1426.3	-1.73859	-215.785
-1.74888	-1451.55	-1.74858	-238.222
-1.75888	-1481.18	-1.75858	-265.723
-1.76887	-1515.12	-1.76857	-297.723
-1.77886	-1552.87	-1.77856	-333.661
-1.78886	-1594.49	-1.78856	-372.162
-1.79885	-1638.93	-1.79855	-411.725
-1.80885	-1686.12	-1.80855	-449.976
-1.81884	-1734.87	-1.81854	-484.976
-1.82883	-1784.31	-1.82853	-514.664
-1.83883	-1833.75	-1.83853	-537.977
-1.84882	-1881.25	-1.84852	-553.727
-1.85882	-1925.19	-1.85852	-562.165
-1.86881	-1962.87	-1.86851	-563.727
-1.8788	-1991.62	-1.8785	-559.352
-1.8888	-2009.81	-1.8885	-550.415
-1.89879	-2018.5	-1.89849	-538.477
-1.90879	-2019.87	-1.90849	-525.227
-1.91878	-2015.37	-1.91848	-511.852
-1.92877	-2006.06	-1.92847	-499.101
-1.93877	-1992.75	-1.93847	-487.414
-1.94876	-1977.44	-1.94846	-476.851
-1.95876	-1960.37	-1.95846	-467.413
-1.96875	-1942.31	-1.96845	-459.038
-1.97874	-1923.94	-1.97844	-451.601
-1.98874	-1905.69	-1.98844	-445.038
-1.99873	-1887.87	-1.99843	-439.225
-2.00872	-1870.87	-2.00842	-434.163
-1.99873	-1808.75	-2.01842	-429.725
-1.98874	-1757.81	-2.02841	-425.725
-1.97874	-1713.37	-2.03841	-422.225
-1.96875	-1673.56	-2.0484	-419.413
-1.95876	-1636.43	-2.05839	-416.788
-1.94876	-1601.68	-2.06839	-414.663
-1.93877	-1568.62	-2.07838	-412.913
-1.92877	-1536.49	-2.08838	-411.6
-1.91878	-1505.49	-2.09837	-410.663
-1.90879	-1474.99	-2.10836	-410.1
-1.89879	-1444.68	-2.11836	-410.163
-1.8888	-1414.62	-2.12835	-410.663
-1.8788	-1384.05	-2.13835	-411.975
-1.86881	-1352.86	-2.14834	-413.913
-1.85882	-1320.86	-2.15833	-416.913
-1.84882	-1287.43	-2.16833	-421.038
-1.83883	-1251.86	-2.17832	-426.413
-1.82883	-1215.11	-2.18831	-433.538
-1.81884	-1177.05	-2.19831	-442.413
-1.80885	-1138.67	-2.2083	-453.413
-1.79885	-1100.55	-2.2183	-466.726
-1.78886	-1063.36	-2.22829	-482.414
-1.77886	-1028.17	-2.23828	-500.601
-1.76887	-995.234	-2.24828	-521.164
-1.75888	-964.984	-2.25827	-543.602
-1.74888	-937.733	-2.26827	-567.477
-1.73889	-913.483	-2.27826	-592.165
-1.7289	-892.42	-2.28825	-616.603
-1.7189	-874.357	-2.29825	-639.979
-1.70891	-858.794	-2.30824	-661.229
-1.69891	-845.044	-2.31824	-679.604
-1.68892	-833.169	-2.32823	-694.354
-1.67893	-823.044	-2.33822	-705.417
-1.66893	-813.981	-2.34822	-712.292
-1.65894	-805.544	-2.35821	-715.542
-1.64894	-798.231	-2.36821	-715.48
-1.63895	-791.356	-2.3782	-712.605
-1.62896	-784.543	-2.38819	-707.73
-1.61896	-778.231	-2.39819	-701.667
-1.60897	-772.043	-2.40818	-695.042
-1.59897	-765.731	-2.41817	-688.354
-1.58898	-759.793	-2.42817	-681.979
-1.57899	-753.668	-2.43816	-676.292
-1.56899	-747.668	-2.44816	-671.229
-1.559	-741.605	-2.45815	-666.979
-1.549	-735.355	-2.46814	-663.229
-1.53901	-728.98	-2.47814	-660.229
-1.52902	-722.355	-2.48813	-657.604
-1.51902	-715.667	-2.49813	-655.666
-1.50903	-708.667	-2.50812	-653.916
-1.49904	-701.292	-2.51811	-652.479
-1.48904	-693.667	-2.52811	-651.291
-1.47905	-685.729	-2.5381	-650.354
-1.46905	-677.229	-2.5481	-649.729
-1.45906	-668.354	-2.55809	-648.979
-1.44907	-658.854	-2.56808	-648.479
-1.43907	-648.854	-2.57808	-648.291
-1.42908	-638.103	-2.58807	-648.104
-1.41908	-626.353	-2.59807	-648.291
-1.40909	-613.978	-2.60806	-648.791
-1.3991	-600.415	-2.61805	-649.541
-1.3891	-585.978	-2.62805	-650.541
-1.37911	-570.165	-2.63804	-652.291
-1.36911	-553.352	-2.64803	-654.479
-1.35912	-535.227	-2.65803	-657.104
-1.34913	-515.789	-2.66802	-660.416
-1.33913	-494.976	-2.67802	-664.416
-1.32914	-472.976	-2.68801	-669.104
-1.31915	-449.788	-2.698	-674.542
-1.30915	-425.538	-2.708	-680.854
-1.29916	-400.225	-2.71799	-688.229
-1.28916	-373.974	-2.72799	-697.042
-1.27917	-347.037	-2.73798	-707.605
-1.26918	-319.474	-2.74797	-720.542
-1.25918	-291.348	-2.75797	-736.605
-1.24919	-262.91	-2.76796	-756.293
-1.23919	-234.035	-2.77796	-780.293
-1.2292	-204.972	-2.78795	-808.419
-1.21921	-175.721	-2.79794	-841.419
-1.20921	-146.221	-2.80794	-878.607
-1.19922	-116.596	-2.79794	-800.231
-1.18922	-86.7201	-2.78795	-742.105
-1.17923	-56.8446	-2.77796	-697.104
-1.16924	-27.0941	-2.76796	-662.354
-1.15924	2.46882	-2.75797	-635.041
-1.14925	31.1568	-2.74797	-613.478
-1.13926	58.6572	-2.73798	-596.228
-1.12926	84.47	-2.72799	-581.79
-1.11927	107.97	-2.71799	-569.602
-1.10927	128.783	-2.708	-558.977
-1.09928	146.409	-2.698	-549.477
-1.08929	160.596	-2.68801	-540.665
-1.07929	171.534	-2.67802	-532.789
-1.0693	178.972	-2.66802	-525.352
-1.0593	183.409	-2.65803	-518.477
-1.04931	185.096	-2.64803	-511.852
-1.03932	184.472	-2.63804	-505.726
-1.02932	181.909	-2.62805	-499.914
-1.01933	177.909	-2.61805	-494.289
-1.00933	173.159	-2.60806	-488.976
-0.99934	167.659	-2.59807	-483.789
-0.98935	161.784	-2.58807	-478.789
-0.97935	155.846	-2.57808	-473.726
-0.96936	149.909	-2.56808	-468.663
-0.95936	143.846	-2.55809	-463.601
-0.94937	138.096	-2.5481	-458.538
-0.93938	132.346	-2.5381	-453.351
-0.92938	126.721	-2.52811	-448.163
-0.91939	121.596	-2.51811	-443.038
-0.9094	116.658	-2.50812	-437.788
-0.8994	111.97	-2.49813	-432.663
-0.88941	107.97	-2.48813	-427.663
-0.87941	104.095	-2.47814	-422.6
-0.86942	100.658	-2.46814	-417.725
-0.85943	97.5952	-2.45815	-412.913
-0.84943	94.9078	-2.44816	-408.038
-0.83944	92.4077	-2.43816	-403.412
-0.82944	90.2827	-2.42817	-398.787
-0.81945	88.4075	-2.41817	-394.1
-0.80946	86.9076	-2.40818	-389.475
-0.79946	85.4075	-2.39819	-384.912
-0.78947	84.1575	-2.38819	-380.287
-0.77947	83.1575	-2.3782	-375.474
-0.76948	82.0949	-2.36821	-370.724
-0.75949	81.2199	-2.35821	-365.787
-0.74949	80.4698	-2.34822	-360.787
-0.7395	79.9074	-2.33822	-355.349
-0.7295	79.345	-2.32823	-349.849
-0.71951	79.1573	-2.31824	-344.099
-0.70952	78.97	-2.30824	-338.099
-0.69952	79.0324	-2.29825	-331.974
-0.68953	79.4074	-2.28825	-325.599
-0.67954	79.9699	-2.27826	-319.099
-0.66954	80.9701	-2.26827	-312.724
-0.65955	82.2201	-2.25827	-306.286
-0.64955	84.095	-2.24828	-299.911
-0.63956	86.345	-2.23828	-293.973
-0.62957	89.0327	-2.22829	-288.098
-0.61957	92.2201	-2.2183	-282.598
-0.60958	95.7828	-2.2083	-277.473
-0.59958	99.5328	-2.19831	-272.66
-0.58959	103.533	-2.18831	-268.285
-0.5796	107.47	-2.17832	-264.348
-0.5696	111.346	-2.16833	-260.535
-0.55961	114.97	-2.15833	-257.223
-0.54961	118.346	-2.14834	-254.035
-0.53962	121.533	-2.13835	-251.035
-0.52963	124.346	-2.12835	-248.223
-0.51963	126.783	-2.11836	-245.41
-0.50964	128.783	-2.10836	-242.66
-0.49965	129.971	-2.09837	-239.785
-0.48965	130.721	-2.08838	-236.785
-0.47966	130.846	-2.07838	-233.66
-0.46966	130.533	-2.06839	-230.16
-0.45967	130.283	-2.05839	-226.535
-0.44968	129.908	-2.0484	-222.535
-0.43968	129.846	-2.03841	-218.41
-0.42969	130.158	-2.02841	-214.097
-0.41969	130.971	-2.01842	-209.722
-0.4097	132.408	-2.00842	-205.347
-0.39971	134.533	-1.99843	-200.847
-0.38971	137.283	-1.98844	-196.597
-0.37972	140.846	-1.97844	-192.534
-0.36972	144.846	-1.96845	-188.534
-0.35973	149.721	-1.95846	-184.784
-0.34974	154.783	-1.94846	-181.034
-0.33974	160.221	-1.93847	-177.346
-0.32975	165.534	-1.92847	-173.409
-0.31975	170.409	-1.91848	-169.409
-0.30976	174.909	-1.90849	-164.846
-0.29977	178.659	-1.89849	-159.596
-0.28977	181.597	-1.8885	-153.534
-0.27978	183.597	-1.8785	-146.346
-0.26979	184.721	-1.86851	-137.658
-0.25979	185.096	-1.85852	-127.221
-0.2498	184.659	-1.84852	-114.72
-0.2398	183.659	-1.83853	-99.9703
-0.22981	182.159	-1.82853	-82.72
-0.21982	180.409	-1.81854	-62.9697
-0.20982	178.409	-1.80855	-41.4069
-0.19983	176.409	-1.79855	-18.6565
-0.18983	174.534	-1.78856	4.34375
-0.17984	172.846	-1.77856	26.1567
-0.16985	171.284	-1.76857	46.1569
-0.15985	169.971	-1.75858	63.5166
-0.14986	168.721	-1.74858	77.9168
-0.13986	167.784	-1.73859	89.3795
-0.12987	166.909	-1.7286	98.3609
-0.11988	166.346	-1.7186	105.223
-0.10988	165.909	-1.70861	110.592
-0.09989	165.721	-1.69861	114.924
-0.0899	165.534	-1.68862	118.492
-0.0799	165.659	-1.67863	121.48
-0.06991	166.034	-1.66863	123.918
-0.05991	166.471	-1.65864	125.48
-0.04992	167.346	-1.64864	126.193
-0.03993	168.346	-1.63865	125.999
-0.02993	169.534	-1.62866	124.924
-0.01994	170.971	-1.61866	123.08
-0.00994	172.596	-1.60867	120.555
		-1.59867	117.617
		-1.58868	114.217
		-1.57869	110.486
		-1.56869	106.699
		-1.5587	102.905
		-1.54871	99.2172
		-1.53871	95.8296
		-1.52872	92.7295
		-1.51872	89.9545
		-1.50873	87.5732
		-1.49874	85.5919
		-1.48874	83.9732
		-1.47875	82.7544
		-1.46875	81.8481
		-1.45876	81.2481
		-1.44877	80.9981
		-1.43877	81.0481
		-1.42878	81.3669
		-1.41878	81.9981
		-1.40879	82.8856
		-1.3988	84.0482
		-1.3888	85.4919
		-1.37881	87.1607
		-1.36881	89.1295
		-1.35882	91.2983
		-1.34883	93.7296
		-1.33883	96.3858
		-1.32884	99.2859
		-1.31885	102.348
		-1.30885	105.611
		-1.29886	109.03
		-1.28886	112.611
		-1.27887	116.38
		-1.26888	120.261
		-1.25888	124.18
		-1.24889	128.28
		-1.23889	132.436
		-1.2289	136.53
		-1.21891	140.699
		-1.20891	144.949
		-1.19892	149.23
		-1.18892	153.53
		-1.17893	157.818
		-1.16894	162.112
		-1.15894	166.471
		-1.14895	170.659
		-1.13896	174.971
		-1.12896	178.972
		-1.11897	182.971
		-1.10897	186.909
		-1.09898	190.784
		-1.08899	194.409
		-1.07899	197.909
		-1.069	201.097
		-1.059	204.284
		-1.04901	207.222
		-1.03902	210.16
		-1.02902	212.722
		-1.01903	215.222
		-1.00903	217.535
		-0.99904	219.535
		-0.98905	221.285
		-0.97905	222.91
		-0.96906	224.41
		-0.95906	225.722
		-0.94907	226.785
		-0.93908	227.847
		-0.92908	228.91
		-0.91909	229.972
		-0.9091	230.722
		-0.8991	231.472
		-0.88911	232.285
		-0.87911	232.91
		-0.86912	233.535
		-0.85913	233.972
		-0.84913	234.222
		-0.83914	234.535
		-0.82914	234.535
		-0.81915	234.41
		-0.80916	234.347
		-0.79916	233.972
		-0.78917	233.347
		-0.77917	232.597
		-0.76918	231.472
		-0.75919	230.222
		-0.74919	228.722
		-0.7392	226.597
		-0.72921	224.785
		-0.71921	222.66
		-0.70922	220.16
		-0.69922	217.722
		-0.68923	215.534
		-0.67924	213.222
		-0.66924	210.909
		-0.65925	208.659
		-0.64925	206.347
		-0.63926	204.034
		-0.62927	201.347
		-0.61927	198.659
		-0.60928	195.159
		-0.59928	190.722
		-0.58929	185.847
		-0.5793	180.159
		-0.5693	173.534
		-0.55931	164.596
		-0.54931	155.471
		-0.53932	147.908
		-0.52933	141.346
		-0.51933	136.096
		-0.50934	132.221
		-0.49935	129.033
		-0.48935	126.283
		-0.47936	123.783
		-0.46936	121.471
		-0.45937	119.346
		-0.44938	117.283
		-0.43938	115.408
		-0.42939	113.783
		-0.41939	112.221
		-0.4094	110.908
		-0.39941	109.595
		-0.38941	108.595
		-0.37942	107.72
		-0.36942	106.908
		-0.35943	106.345
		-0.34944	105.783
		-0.33944	105.408
		-0.32945	105.158
		-0.31946	104.908
		-0.30946	104.908
		-0.29947	104.908
		-0.28947	104.908
		-0.27948	104.72
		-0.26949	104.533
		-0.25949	104.095
		-0.2495	103.533
		-0.2395	102.658
		-0.22951	101.97
		-0.21952	101.158
		-0.20952	100.47
		-0.19953	99.7202
		-0.18953	99.0953
		-0.17954	98.5951
		-0.16955	98.1576
		-0.15955	97.9078
		-0.14956	97.7202
		-0.13956	97.5327
		-0.12957	97.4703
		-0.11958	97.7202
		-0.10958	97.9702
		-0.09959	98.2828
		-0.0896	98.8452
		-0.0796	99.4701
		-0.06961	100.22
		-0.05961	101.095
		-0.04962	101.97
		-0.03963	103.033
		-0.02963	104.158
		-0.01964	105.283
		-0.00964	106.47
