# Supplementary material for: Exploiting hot electrons from a plasmon nanohybrid system for the photoelectroreduction of CO2
Source: Commun Chem. 2024 Mar 20;7:59. doi: 10.1038/s42004-024-01149-8 (PMC10954701; doi:10.1038/s42004-024-01149-8)
Supplement: Supplementary file 3 — Supplementary Data 1 [file 42004_2024_1149_MOESM3_ESM.zip › Source data/Figure 3D.xlsx]

## Sheet: Sheet1
Time (minutes)	PCO2	PCO	PH2
0	1.26111e-06	1.72322e-07	1.34386e-09
0.11562	1.26581e-06	1.72322e-07	1.3148e-09
0.23123	1.25707e-06	1.72322e-07	1.31357e-09
0.34685	1.26312e-06	1.72322e-07	1.33509e-09
0.46247	1.26513e-06	1.72322e-07	1.3323e-09
0.57808	1.26984e-06	1.72322e-07	1.31787e-09
0.6937	1.26245e-06	1.72322e-07	1.33481e-09
0.80932	1.25169e-06	1.72322e-07	1.35809e-09
0.92493	1.2705e-06	1.72322e-07	1.30609e-09
1.0402	1.25303e-06	1.72322e-07	1.36288e-09
1.15582	1.26647e-06	1.72322e-07	1.33504e-09
1.27107	1.2564e-06	1.72322e-07	1.33567e-09
1.38668	1.26581e-06	1.72322e-07	1.33203e-09
1.50195	1.27319e-06	1.72322e-07	1.33668e-09
1.61757	1.25371e-06	1.72322e-07	1.33866e-09
1.73318	1.25708e-06	1.72322e-07	1.35334e-09
1.8488	1.25572e-06	1.72322e-07	1.34634e-09
1.96442	1.26177e-06	1.72322e-07	1.31628e-09
2.08003	1.25976e-06	1.72322e-07	1.33477e-09
2.19565	1.26177e-06	1.72322e-07	1.34174e-09
2.31127	1.25841e-06	1.72322e-07	1.35646e-09
2.42688	1.25841e-06	1.72322e-07	1.36029e-09
2.5425	1.2638e-06	1.72322e-07	1.35542e-09
2.65812	1.26581e-06	1.72322e-07	1.35804e-09
2.77373	1.27051e-06	1.72322e-07	1.3407e-09
2.88935	1.26111e-06	1.72322e-07	1.38753e-09
3.00497	1.26581e-06	1.72322e-07	1.35466e-09
3.12058	1.25439e-06	1.72322e-07	1.33649e-09
3.2362	1.26177e-06	1.72322e-07	1.34255e-09
3.35182	1.2564e-06	1.72322e-07	1.35245e-09
3.46743	1.26648e-06	1.72322e-07	1.37024e-09
3.58305	1.25506e-06	1.72322e-07	1.34294e-09
3.69867	1.25708e-06	1.72322e-07	1.35909e-09
3.81428	1.26245e-06	1.72322e-07	1.36157e-09
3.9299	1.25774e-06	1.72322e-07	1.38812e-09
4.04552	1.26647e-06	1.72322e-07	1.35738e-09
4.16113	1.25774e-06	1.72322e-07	1.41258e-09
4.27675	1.25975e-06	1.72322e-07	1.37521e-09
4.39237	1.24766e-06	1.72322e-07	1.37214e-09
4.50798	1.25909e-06	1.72322e-07	1.34863e-09
4.6236	1.26043e-06	1.72322e-07	1.36415e-09
4.73922	1.26513e-06	1.72322e-07	1.36361e-09
4.85483	1.25438e-06	1.72322e-07	1.33605e-09
4.97045	1.26783e-06	1.72322e-07	1.37399e-09
5.08607	1.25438e-06	1.72322e-07	1.33581e-09
5.20168	1.25573e-06	1.72322e-07	1.37047e-09
5.3173	1.26312e-06	1.72322e-07	1.36693e-09
5.43292	1.2611e-06	1.72322e-07	1.35654e-09
5.54853	1.25371e-06	1.72322e-07	1.36802e-09
5.64848	1.25707e-06	1.72322e-07	1.36597e-09
5.76373	1.25909e-06	1.72322e-07	1.35444e-09
5.87935	1.26783e-06	1.72322e-07	1.38826e-09
5.97928	1.25841e-06	1.72322e-07	1.37683e-09
6.09488	1.26312e-06	1.72322e-07	1.37178e-09
6.2105	1.25371e-06	1.72322e-07	1.37131e-09
6.32612	1.26581e-06	1.72322e-07	1.37467e-09
6.44173	1.25506e-06	1.72322e-07	1.38053e-09
6.55735	1.25102e-06	1.72322e-07	1.39342e-09
6.67297	1.2732e-06	1.72322e-07	1.35956e-09
6.77292	1.25841e-06	1.72322e-07	1.39139e-09
6.87287	1.2611e-06	1.72322e-07	1.39723e-09
6.98848	1.24968e-06	1.72322e-07	1.3703e-09
7.1041	1.25707e-06	1.72322e-07	1.36887e-09
7.21972	1.26783e-06	1.72322e-07	1.3837e-09
7.33533	1.25707e-06	1.72322e-07	1.38232e-09
7.45095	1.25439e-06	1.72322e-07	1.37705e-09
7.56657	1.26514e-06	1.72322e-07	1.36414e-09
7.68218	1.26715e-06	1.72322e-07	1.36971e-09
7.7978	1.2517e-06	1.72322e-07	1.39934e-09
7.91342	1.26581e-06	1.72322e-07	1.3587e-09
8.02903	1.25708e-06	1.72322e-07	1.39927e-09
8.14465	1.26043e-06	1.72322e-07	1.3957e-09
8.2599	1.26849e-06	1.72322e-07	1.39081e-09
8.37552	1.26782e-06	1.72322e-07	1.38006e-09
8.49113	1.25707e-06	1.72322e-07	1.36617e-09
8.60675	1.2564e-06	1.72322e-07	1.39397e-09
8.72237	1.25573e-06	1.72322e-07	1.41156e-09
8.83798	1.24766e-06	1.72322e-07	1.3696e-09
8.9536	1.25102e-06	1.72322e-07	1.37664e-09
9.06922	1.25909e-06	1.72322e-07	1.3807e-09
9.18483	1.26446e-06	1.72322e-07	1.38259e-09
9.3001	1.25169e-06	1.72322e-07	1.37525e-09
9.41572	1.26984e-06	1.72322e-07	1.38131e-09
9.53133	1.24699e-06	1.72322e-07	1.38311e-09
9.64695	1.25169e-06	1.72322e-07	1.37405e-09
9.76257	1.25975e-06	1.72322e-07	1.38899e-09
9.87818	1.2564e-06	1.72322e-07	1.38517e-09
9.9938	1.26177e-06	1.72322e-07	1.37336e-09
10.1094	1.26244e-06	1.72322e-07	1.40044e-09
10.225	1.25237e-06	1.72322e-07	1.38226e-09
10.3407	1.25572e-06	1.72322e-07	1.37945e-09
10.4559	1.26446e-06	1.72322e-07	1.39588e-09
10.5715	1.25303e-06	1.72322e-07	1.39048e-09
10.6871	1.25506e-06	1.72322e-07	1.40299e-09
10.8027	1.2564e-06	1.72322e-07	1.40261e-09
10.9184	1.25371e-06	1.72322e-07	1.38384e-09
11.034	1.25169e-06	1.72322e-07	1.3999e-09
11.1496	1.26514e-06	1.72322e-07	1.39397e-09
11.2652	1.25439e-06	1.72322e-07	1.37044e-09
11.3808	1.25774e-06	1.72322e-07	1.39908e-09
11.4964	1.25774e-06	1.72322e-07	1.38182e-09
11.612	1.26446e-06	1.72322e-07	1.38972e-09
11.7277	1.24363e-06	1.72322e-07	1.41362e-09
11.8433	1.24228e-06	1.72322e-07	1.39981e-09
11.9589	1.25707e-06	1.72322e-07	1.38953e-09
12.0745	1.26245e-06	1.72322e-07	1.3946e-09
12.1901	1.25909e-06	1.72322e-07	1.38603e-09
12.3057	1.24968e-06	1.72322e-07	1.34704e-09
12.4214	1.26312e-06	1.72322e-07	1.39991e-09
12.5366	1.25774e-06	1.72322e-07	1.36832e-09
12.6523	1.26782e-06	1.72322e-07	1.40026e-09
12.7679	1.24633e-06	1.72322e-07	1.37118e-09
12.8835	1.25774e-06	1.72322e-07	1.40811e-09
12.9991	1.2564e-06	1.72322e-07	1.42652e-09
13.1147	1.25506e-06	1.72322e-07	1.38955e-09
13.2303	1.25572e-06	1.72322e-07	1.38737e-09
13.346	1.24699e-06	1.72322e-07	1.39131e-09
13.4616	1.25506e-06	1.72322e-07	1.3989e-09
13.5768	1.25506e-06	1.72322e-07	1.39564e-09
13.6924	1.249e-06	1.72322e-07	1.40273e-09
13.8077	1.25305e-06	1.72322e-07	1.39612e-09
13.9233	1.26177e-06	1.72322e-07	1.40023e-09
14.0389	1.24364e-06	1.72322e-07	1.41526e-09
14.1546	1.25303e-06	1.72322e-07	1.36679e-09
14.2698	1.25572e-06	1.72322e-07	1.38026e-09
14.3854	1.24632e-06	1.72322e-07	1.40839e-09
14.501	1.249e-06	1.72322e-07	1.39645e-09
14.6163	1.25439e-06	1.72322e-07	1.39493e-09
14.7319	1.25506e-06	1.72322e-07	1.40424e-09
14.8476	1.24027e-06	1.72322e-07	1.36912e-09
14.9632	1.25169e-06	1.72322e-07	1.41739e-09
15.0788	1.24834e-06	1.72322e-07	1.39549e-09
15.1944	1.25975e-06	1.72322e-07	1.42006e-09
15.31	1.25169e-06	1.72322e-07	1.39538e-09
15.4256	1.25305e-06	1.72322e-07	1.38068e-09
15.5412	1.2564e-06	1.72322e-07	1.41684e-09
15.6569	1.25909e-06	1.72322e-07	1.36611e-09
15.7725	1.24497e-06	1.72322e-07	1.41633e-09
15.8881	1.23759e-06	1.72322e-07	1.36891e-09
16.0034	1.25438e-06	1.72322e-07	1.38361e-09
16.119	1.25036e-06	1.72322e-07	1.41116e-09
16.2346	1.25909e-06	1.72322e-07	1.38814e-09
16.3502	1.25237e-06	1.72322e-07	1.38406e-09
16.4658	1.24901e-06	1.72322e-07	1.43494e-09
16.5815	1.25774e-06	1.72322e-07	1.42172e-09
16.6814	1.26245e-06	1.72322e-07	1.41699e-09
16.797	1.249e-06	1.72322e-07	1.4237e-09
16.9126	1.25909e-06	1.72322e-07	1.38984e-09
17.0282	1.24699e-06	1.72322e-07	1.42039e-09
17.1439	1.24632e-06	1.72322e-07	1.41747e-09
17.2591	1.26177e-06	1.72322e-07	1.41804e-09
17.3747	1.25102e-06	1.72322e-07	1.41182e-09
17.4903	1.23961e-06	1.72322e-07	1.38989e-09
17.606	1.25506e-06	1.72322e-07	1.41446e-09
17.7216	1.24834e-06	1.72322e-07	1.39325e-09
17.8372	1.2564e-06	1.72322e-07	1.40028e-09
17.9528	1.25707e-06	1.72322e-07	1.42013e-09
18.0684	1.25506e-06	1.72322e-07	1.42688e-09
18.184	1.24968e-06	1.72322e-07	1.40986e-09
18.2997	1.25774e-06	1.72322e-07	1.42448e-09
18.4153	1.24766e-06	1.72322e-07	1.40495e-09
18.5309	1.25572e-06	1.72322e-07	1.43354e-09
18.6465	1.25572e-06	1.72322e-07	1.42489e-09
18.7618	1.249e-06	1.72322e-07	1.43679e-09
18.8774	1.2564e-06	1.72322e-07	1.46225e-09
18.993	1.25439e-06	1.72322e-07	1.4123e-09
19.1086	1.2564e-06	1.72322e-07	1.40334e-09
19.2243	1.25774e-06	1.72322e-07	1.39772e-09
19.3399	1.25305e-06	1.72322e-07	1.41081e-09
19.4555	1.25572e-06	1.72322e-07	1.4438e-09
19.5711	1.25036e-06	1.72322e-07	1.41413e-09
19.6867	1.26581e-06	1.72322e-07	1.43082e-09
19.802	1.24162e-06	1.72322e-07	1.40416e-09
19.9176	1.25842e-06	1.72322e-07	1.44116e-09
20.0332	1.26581e-06	1.72322e-07	1.44035e-09
20.1488	1.25842e-06	1.72322e-07	1.41538e-09
20.2645	1.25303e-06	1.72322e-07	1.40689e-09
20.3801	1.25371e-06	1.72322e-07	1.43219e-09
20.4957	1.25976e-06	1.72322e-07	1.42629e-09
20.6113	1.25438e-06	1.72322e-07	1.43846e-09
20.7266	1.25707e-06	1.72322e-07	1.43148e-09
20.8422	1.25439e-06	1.72322e-07	1.41078e-09
20.9578	1.2517e-06	1.72322e-07	1.42127e-09
21.0734	1.24699e-06	1.72322e-07	1.42768e-09
21.189	1.25774e-06	1.72322e-07	1.4521e-09
21.3046	1.24364e-06	1.72322e-07	1.42282e-09
21.4203	1.26177e-06	1.72322e-07	1.44398e-09
21.5359	1.23356e-06	1.72322e-07	1.44168e-09
21.6515	1.24431e-06	1.72322e-07	1.43586e-09
21.7671	1.26312e-06	1.72322e-07	1.4521e-09
21.8827	1.25909e-06	1.72322e-07	1.43821e-09
21.9983	1.25036e-06	1.72322e-07	1.44047e-09
22.114	1.25169e-06	1.72322e-07	1.43599e-09
22.2296	1.25975e-06	1.72322e-07	1.42197e-09
22.3452	1.26647e-06	1.72322e-07	1.43815e-09
22.4605	1.25102e-06	1.72322e-07	1.46181e-09
22.5757	1.2564e-06	1.72322e-07	1.43954e-09
22.6913	1.24968e-06	1.72322e-07	1.41294e-09
22.807	1.25303e-06	1.72322e-07	1.43885e-09
22.9226	1.25909e-06	1.72322e-07	1.41087e-09
23.0382	1.2517e-06	1.72322e-07	1.43951e-09
23.1538	1.26177e-06	1.72322e-07	1.4355e-09
23.2694	1.25707e-06	1.72322e-07	1.39718e-09
23.385	1.25035e-06	1.72322e-07	1.4042e-09
23.5007	1.2564e-06	1.72322e-07	1.44652e-09
23.6163	1.24968e-06	1.72322e-07	1.43491e-09
23.7319	1.24767e-06	1.72322e-07	1.43464e-09
23.8475	1.25573e-06	1.72322e-07	1.44357e-09
23.9631	1.24162e-06	1.72322e-07	1.44351e-09
24.0787	1.24296e-06	1.72322e-07	1.4492e-09
24.1944	1.24431e-06	1.72322e-07	1.44136e-09
24.3096	1.25237e-06	1.72322e-07	1.44274e-09
24.4252	1.24565e-06	1.72322e-07	1.42704e-09
24.5409	1.25371e-06	1.72322e-07	1.45978e-09
24.6565	1.24767e-06	1.72322e-07	1.473e-09
24.7721	1.26177e-06	1.72322e-07	1.44266e-09
24.8877	1.2517e-06	1.72322e-07	1.42759e-09
25.0033	1.24498e-06	1.72322e-07	1.45593e-09
25.119	1.25774e-06	1.72322e-07	1.44142e-09
25.2346	1.23893e-06	1.72322e-07	1.42994e-09
25.3502	1.25035e-06	1.72322e-07	1.44651e-09
25.4658	1.25102e-06	1.72322e-07	1.43876e-09
25.5814	1.24767e-06	1.72322e-07	1.42855e-09
25.697	1.2564e-06	1.72322e-07	1.44461e-09
25.8127	1.249e-06	1.72322e-07	1.42675e-09
25.9283	1.249e-06	1.72322e-07	1.45936e-09
26.0435	1.23961e-06	1.72322e-07	1.44283e-09
26.1591	1.24633e-06	1.72322e-07	1.44524e-09
26.2748	1.24699e-06	1.72322e-07	1.4552e-09
26.3904	1.24834e-06	1.72322e-07	1.43395e-09
26.506	1.24767e-06	1.72322e-07	1.47612e-09
26.6216	1.25438e-06	1.72322e-07	1.43846e-09
26.7372	1.24431e-06	1.72322e-07	1.44799e-09
26.8528	1.24431e-06	1.72322e-07	1.44413e-09
26.9685	1.25841e-06	1.72322e-07	1.45699e-09
27.0841	1.26111e-06	1.72322e-07	1.44197e-09
27.1997	1.23356e-06	1.72322e-07	1.43014e-09
27.3153	1.24296e-06	1.72322e-07	1.4336e-09
27.4309	1.24968e-06	1.72322e-07	1.48541e-09
27.5465	1.25909e-06	1.72322e-07	1.47343e-09
27.6618	1.249e-06	1.72322e-07	1.4522e-09
27.7771	1.25169e-06	1.72322e-07	1.45752e-09
27.8927	1.25572e-06	1.72322e-07	1.46301e-09
28.008	1.23692e-06	1.72322e-07	1.47446e-09
28.1236	1.26446e-06	1.72322e-07	1.4632e-09
28.2392	1.2423e-06	1.72322e-07	1.44479e-09
28.3548	1.23825e-06	1.72322e-07	1.43501e-09
28.4704	1.2564e-06	1.72322e-07	1.45756e-09
28.586	1.24766e-06	1.72322e-07	1.45259e-09
28.7017	1.25371e-06	1.72322e-07	1.45865e-09
28.8173	1.25169e-06	1.72322e-07	1.46639e-09
28.9329	1.25841e-06	1.72322e-07	1.45452e-09
29.0485	1.25438e-06	1.72322e-07	1.44689e-09
29.1641	1.24766e-06	1.72322e-07	1.45935e-09
29.2797	1.24633e-06	1.72322e-07	1.45189e-09
29.3954	1.249e-06	1.72322e-07	1.45621e-09
29.511	1.25774e-06	1.72322e-07	1.44416e-09
29.6266	1.23759e-06	1.72322e-07	1.41768e-09
29.7422	1.2423e-06	1.72322e-07	1.44079e-09
29.8578	1.25169e-06	1.72322e-07	1.45694e-09
29.9734	1.24901e-06	1.72322e-07	1.45364e-09
30.0891	1.23759e-06	1.72322e-07	1.4639e-09
30.2047	1.24565e-06	1.72322e-07	1.44573e-09
30.3203	1.24497e-06	1.72322e-07	1.46125e-09
30.4355	1.26043e-06	1.72322e-07	1.46219e-09
30.5512	1.249e-06	1.72322e-07	1.47211e-09
30.6668	1.23759e-06	1.72322e-07	1.46143e-09
30.7821	1.25841e-06	1.72322e-07	1.48675e-09
30.8977	1.25305e-06	1.72322e-07	1.47627e-09
31.0133	1.25371e-06	1.72322e-07	1.45316e-09
31.1289	1.25102e-06	1.72322e-07	1.48168e-09
31.2445	1.24632e-06	1.72322e-07	1.47301e-09
31.3601	1.24968e-06	1.72322e-07	1.46216e-09
31.4758	1.25774e-06	1.72322e-07	1.4648e-09
31.5914	1.24767e-06	1.72322e-07	1.47331e-09
31.707	1.2611e-06	1.72322e-07	1.47666e-09
31.8226	1.24027e-06	1.72322e-07	1.48234e-09
31.9382	1.24162e-06	1.72322e-07	1.46086e-09
32.0538	1.24766e-06	1.72322e-07	1.46584e-09
32.1694	1.25237e-06	1.72322e-07	1.49839e-09
32.2847	1.25573e-06	1.72322e-07	1.48645e-09
32.4003	1.24767e-06	1.72322e-07	1.45753e-09
32.5159	1.24497e-06	1.72322e-07	1.47058e-09
32.6316	1.2396e-06	1.72322e-07	1.46958e-09
32.7472	1.24834e-06	1.72322e-07	1.4799e-09
32.8628	1.24968e-06	1.72322e-07	1.46421e-09
32.9784	1.25573e-06	1.72322e-07	1.47323e-09
33.094	1.24632e-06	1.72322e-07	1.4656e-09
33.2097	1.24968e-06	1.72322e-07	1.45762e-09
33.3253	1.24901e-06	1.72322e-07	1.47525e-09
33.4409	1.25909e-06	1.72322e-07	1.46813e-09
33.5565	1.25303e-06	1.72322e-07	1.47045e-09
33.6721	1.25237e-06	1.72322e-07	1.48176e-09
33.7877	1.25506e-06	1.72322e-07	1.49788e-09
33.9034	1.25237e-06	1.72322e-07	1.46402e-09
34.019	1.25035e-06	1.72322e-07	1.49775e-09
34.1346	1.24834e-06	1.72322e-07	1.4819e-09
34.2502	1.24431e-06	1.72322e-07	1.5111e-09
34.3658	1.25708e-06	1.72322e-07	1.4728e-09
34.4814	1.24968e-06	1.72322e-07	1.4606e-09
34.5971	1.24431e-06	1.72322e-07	1.45397e-09
34.7127	1.25506e-06	1.72322e-07	1.49228e-09
34.8283	1.25305e-06	1.72322e-07	1.45318e-09
34.9439	1.24766e-06	1.72322e-07	1.45346e-09
35.0595	1.25035e-06	1.72322e-07	1.47451e-09
35.1748	1.26446e-06	1.72322e-07	1.47891e-09
35.2904	1.24296e-06	1.72322e-07	1.51539e-09
35.406	1.24968e-06	1.72322e-07	1.46447e-09
35.5216	1.2611e-06	1.72322e-07	1.4963e-09
35.6373	1.25102e-06	1.72322e-07	1.50284e-09
35.7529	1.24699e-06	1.72322e-07	1.46392e-09
35.8685	1.25909e-06	1.72322e-07	1.49409e-09
35.9841	1.24497e-06	1.72322e-07	1.4925e-09
36.0997	1.24968e-06	1.72322e-07	1.51178e-09
36.2153	1.26043e-06	1.72322e-07	1.47853e-09
36.331	1.25036e-06	1.72322e-07	1.46595e-09
36.4466	1.26245e-06	1.72322e-07	1.47614e-09
36.5622	1.25169e-06	1.72322e-07	1.4933e-09
36.6775	1.2423e-06	1.72322e-07	1.48848e-09
36.7931	1.2564e-06	1.72322e-07	1.49822e-09
36.9087	1.25371e-06	1.72322e-07	1.48187e-09
37.0239	1.25909e-06	1.72322e-07	1.48456e-09
37.1395	1.25303e-06	1.72322e-07	1.46581e-09
37.2548	1.26043e-06	1.72322e-07	1.49845e-09
37.3704	1.25036e-06	1.72322e-07	1.48267e-09
37.486	1.26244e-06	1.72322e-07	1.48355e-09
37.586	1.24296e-06	1.72322e-07	1.49997e-09
37.7016	1.25774e-06	1.72322e-07	1.48922e-09
37.8172	1.24364e-06	1.72322e-07	1.48162e-09
37.9329	1.25841e-06	1.72322e-07	1.50362e-09
38.0485	1.25303e-06	1.72322e-07	1.48781e-09
38.1641	1.2638e-06	1.72322e-07	1.49932e-09
38.2797	1.24565e-06	1.72322e-07	1.49417e-09
38.3953	1.24766e-06	1.72322e-07	1.50162e-09
38.5109	1.25506e-06	1.72322e-07	1.50398e-09
38.6266	1.24766e-06	1.72322e-07	1.50567e-09
38.7422	1.2564e-06	1.72322e-07	1.49408e-09
38.8578	1.26244e-06	1.72322e-07	1.50027e-09
38.9731	1.25303e-06	1.72322e-07	1.51781e-09
39.0883	1.24498e-06	1.72322e-07	1.47965e-09
39.2039	1.25774e-06	1.72322e-07	1.4929e-09
39.3195	1.25237e-06	1.72322e-07	1.50783e-09
39.4348	1.25708e-06	1.72322e-07	1.50811e-09
39.5504	1.24901e-06	1.72322e-07	1.49831e-09
39.666	1.24498e-06	1.72322e-07	1.52289e-09
39.7817	1.25841e-06	1.72322e-07	1.49644e-09
39.8973	1.24968e-06	1.72322e-07	1.49839e-09
40.0125	1.24968e-06	1.72322e-07	1.49167e-09
40.1282	1.25169e-06	1.72322e-07	1.4721e-09
40.2438	1.25506e-06	1.72322e-07	1.49446e-09
40.3594	1.25371e-06	1.72322e-07	1.53467e-09
40.475	1.23893e-06	1.72322e-07	1.50864e-09
40.5906	1.25774e-06	1.72322e-07	1.52283e-09
40.7062	1.25707e-06	1.72322e-07	1.49667e-09
40.8219	1.26513e-06	1.72322e-07	1.53563e-09
40.9371	1.25708e-06	1.72322e-07	1.50609e-09
41.0528	1.24296e-06	1.72322e-07	1.50795e-09
41.1684	1.2705e-06	1.72322e-07	1.52752e-09
41.284	1.24767e-06	1.72322e-07	1.49648e-09
41.3996	1.25237e-06	1.72322e-07	1.54977e-09
41.5152	1.26581e-06	1.72322e-07	1.48714e-09
41.6308	1.26715e-06	1.72322e-07	1.49507e-09
41.7465	1.26177e-06	1.72322e-07	1.52317e-09
41.8621	1.25102e-06	1.72322e-07	1.47874e-09
41.9777	1.26514e-06	1.72322e-07	1.50966e-09
42.0933	1.25774e-06	1.72322e-07	1.51239e-09
42.2089	1.25573e-06	1.72322e-07	1.48787e-09
42.3245	1.26984e-06	1.72322e-07	1.51694e-09
42.4402	1.26111e-06	1.72322e-07	1.52913e-09
42.5558	1.26446e-06	1.72322e-07	1.49067e-09
42.671	1.24565e-06	1.72322e-07	1.52198e-09
42.7867	1.26514e-06	1.72322e-07	1.51186e-09
42.9023	1.26312e-06	1.72322e-07	1.50888e-09
43.0179	1.26312e-06	1.72322e-07	1.51253e-09
43.1335	1.24565e-06	1.72322e-07	1.49015e-09
43.2491	1.26312e-06	1.72322e-07	1.51918e-09
43.3647	1.26312e-06	1.72322e-07	1.52342e-09
43.4804	1.2611e-06	1.72322e-07	1.50879e-09
43.596	1.25774e-06	1.72322e-07	1.51038e-09
43.7116	1.24565e-06	1.72322e-07	1.5338e-09
43.8272	1.25237e-06	1.72322e-07	1.55199e-09
43.9428	1.26514e-06	1.72322e-07	1.5287e-09
44.0584	1.26111e-06	1.72322e-07	1.53435e-09
44.1741	1.26378e-06	1.72322e-07	1.52029e-09
44.2897	1.24498e-06	1.72322e-07	1.48921e-09
44.4053	1.26849e-06	1.72322e-07	1.53142e-09
44.5209	1.25774e-06	1.72322e-07	1.53418e-09
44.6365	1.2564e-06	1.72322e-07	1.52889e-09
44.7521	1.26245e-06	1.72322e-07	1.49826e-09
44.8678	1.26177e-06	1.72322e-07	1.54131e-09
44.9834	1.25506e-06	1.72322e-07	1.51787e-09
45.099	1.2611e-06	1.72322e-07	1.54552e-09
45.2146	1.26177e-06	1.72322e-07	1.50879e-09
45.3302	1.26715e-06	1.72322e-07	1.5302e-09
45.4302	1.25102e-06	1.72322e-07	1.54534e-09
45.5458	1.26177e-06	1.72322e-07	1.5356e-09
45.6614	1.25572e-06	1.72322e-07	1.5565e-09
45.777	1.26111e-06	1.72322e-07	1.50881e-09
45.8926	1.27455e-06	1.72322e-07	1.49658e-09
46.0082	1.249e-06	1.72322e-07	1.49857e-09
46.1239	1.26514e-06	1.72322e-07	1.54047e-09
46.2395	1.26647e-06	1.72322e-07	1.53576e-09
46.3551	1.25975e-06	1.72322e-07	1.55332e-09
46.4707	1.25371e-06	1.72322e-07	1.55012e-09
46.5863	1.26378e-06	1.72322e-07	1.53583e-09
46.7019	1.2705e-06	1.72322e-07	1.54735e-09
46.8176	1.26514e-06	1.72322e-07	1.56514e-09
46.9332	1.2779e-06	1.72322e-07	1.51527e-09
47.0488	1.25506e-06	1.72322e-07	1.54411e-09
47.1641	1.25975e-06	1.72322e-07	1.54458e-09
47.2793	1.27186e-06	1.72322e-07	1.55283e-09
47.3949	1.26984e-06	1.72322e-07	1.5315e-09
47.5106	1.26043e-06	1.72322e-07	1.52482e-09
47.6262	1.26849e-06	1.72322e-07	1.52924e-09
47.7418	1.2564e-06	1.72322e-07	1.52129e-09
47.8417	1.27387e-06	1.72322e-07	1.53837e-09
47.957	1.26245e-06	1.72322e-07	1.51951e-09
48.0726	1.27656e-06	1.72322e-07	1.55604e-09
48.1882	1.25573e-06	1.72322e-07	1.52445e-09
48.3038	1.27118e-06	1.72322e-07	1.53047e-09
48.4194	1.25707e-06	1.72322e-07	1.52668e-09
48.5347	1.26783e-06	1.72322e-07	1.52691e-09
48.6503	1.26244e-06	1.72322e-07	1.53766e-09
48.7656	1.26581e-06	1.72322e-07	1.54302e-09
48.8812	1.26984e-06	1.72322e-07	1.55339e-09
48.9968	1.26917e-06	1.72322e-07	1.54508e-09
49.1125	1.26917e-06	1.72322e-07	1.52066e-09
49.2281	1.26849e-06	1.72322e-07	1.55269e-09
49.328	1.26647e-06	1.72322e-07	1.55428e-09
49.4436	1.26177e-06	1.72322e-07	1.57276e-09
49.5592	1.26312e-06	1.72322e-07	1.57296e-09
49.6749	1.26715e-06	1.72322e-07	1.55991e-09
49.7905	1.26782e-06	1.72322e-07	1.5358e-09
49.9061	1.26647e-06	1.72322e-07	1.54906e-09
50.0217	1.26715e-06	1.72322e-07	1.54882e-09
50.1373	1.25506e-06	1.72322e-07	1.51174e-09
50.2529	1.26312e-06	1.72322e-07	1.59424e-09
50.3686	1.25975e-06	1.72322e-07	1.53802e-09
50.4842	1.27118e-06	1.72322e-07	1.53704e-09
50.5998	1.26043e-06	1.72322e-07	1.56658e-09
50.7151	1.26446e-06	1.72322e-07	1.55059e-09
50.8307	1.26111e-06	1.72322e-07	1.53566e-09
50.9463	1.26177e-06	1.72322e-07	1.5363e-09
51.0619	1.26312e-06	1.72322e-07	1.58844e-09
51.1775	1.26648e-06	1.72322e-07	1.54471e-09
51.2931	1.26244e-06	1.72322e-07	1.5542e-09
51.4088	1.26446e-06	1.72322e-07	1.51973e-09
51.5244	1.26647e-06	1.72322e-07	1.55696e-09
51.6397	1.26312e-06	1.72322e-07	1.5418e-09
51.7549	1.249e-06	1.72322e-07	1.58482e-09
51.8705	1.26312e-06	1.72322e-07	1.54231e-09
51.9861	1.25438e-06	1.72322e-07	1.53534e-09
52.1018	1.25572e-06	1.72322e-07	1.53385e-09
52.2174	1.2611e-06	1.72322e-07	1.54801e-09
52.3326	1.25909e-06	1.72322e-07	1.55288e-09
52.4483	1.24699e-06	1.72322e-07	1.55845e-09
52.5639	1.25774e-06	1.72322e-07	1.54577e-09
52.6795	1.24632e-06	1.72322e-07	1.55538e-09
52.7951	1.25708e-06	1.72322e-07	1.54825e-09
52.9107	1.24968e-06	1.72322e-07	1.55621e-09
53.0263	1.26581e-06	1.72322e-07	1.56977e-09
53.142	1.24699e-06	1.72322e-07	1.55017e-09
53.2576	1.2517e-06	1.72322e-07	1.56197e-09
53.3732	1.25774e-06	1.72322e-07	1.53121e-09
53.4888	1.26043e-06	1.72322e-07	1.57191e-09
53.6044	1.26514e-06	1.72322e-07	1.59056e-09
53.72	1.24296e-06	1.72322e-07	1.54872e-09
53.8356	1.25169e-06	1.72322e-07	1.54929e-09
53.9513	1.24968e-06	1.72322e-07	1.54331e-09
54.0669	1.25842e-06	1.72322e-07	1.55456e-09
54.1825	1.25774e-06	1.72322e-07	1.61088e-09
54.2981	1.24834e-06	1.72322e-07	1.5463e-09
54.4137	1.25371e-06	1.72322e-07	1.54921e-09
54.529	1.249e-06	1.72322e-07	1.59265e-09
54.6446	1.25506e-06	1.72322e-07	1.53804e-09
54.7602	1.25102e-06	1.72322e-07	1.55273e-09
54.8755	1.24633e-06	1.72322e-07	1.58105e-09
54.9911	1.24364e-06	1.72322e-07	1.59128e-09
55.1067	1.25303e-06	1.72322e-07	1.56385e-09
55.2223	1.24699e-06	1.72322e-07	1.5769e-09
55.3379	1.25909e-06	1.72322e-07	1.54807e-09
55.4535	1.25237e-06	1.72322e-07	1.53336e-09
55.5692	1.2611e-06	1.72322e-07	1.56312e-09
55.6691	1.26245e-06	1.72322e-07	1.57333e-09
55.7847	1.24968e-06	1.72322e-07	1.5474e-09
55.9003	1.25237e-06	1.72322e-07	1.55481e-09
56.0159	1.25035e-06	1.72322e-07	1.5534e-09
56.1316	1.26245e-06	1.72322e-07	1.56728e-09
56.2472	1.2423e-06	1.72322e-07	1.55638e-09
56.3628	1.25305e-06	1.72322e-07	1.57864e-09
56.4784	1.25237e-06	1.72322e-07	1.56283e-09
56.594	1.25169e-06	1.72322e-07	1.5506e-09
56.7096	1.26312e-06	1.72322e-07	1.53922e-09
56.8252	1.23759e-06	1.72322e-07	1.54569e-09
56.9409	1.24968e-06	1.72322e-07	1.55364e-09
57.0565	1.25102e-06	1.72322e-07	1.55244e-09
57.1721	1.24565e-06	1.72322e-07	1.54349e-09
57.2877	1.23893e-06	1.72322e-07	1.55342e-09
57.4033	1.24834e-06	1.72322e-07	1.57453e-09
57.5189	1.25774e-06	1.72322e-07	1.56171e-09
57.6346	1.249e-06	1.72322e-07	1.55317e-09
57.7502	1.23624e-06	1.72322e-07	1.54176e-09
57.8658	1.25102e-06	1.72322e-07	1.54168e-09
57.9814	1.24968e-06	1.72322e-07	1.57451e-09
58.097	1.249e-06	1.72322e-07	1.5447e-09
58.2126	1.22952e-06	1.72322e-07	1.56097e-09
58.3283	1.25035e-06	1.72322e-07	1.55127e-09
58.4439	1.249e-06	1.72322e-07	1.55386e-09
58.5595	1.24162e-06	1.72322e-07	1.56519e-09
58.6751	1.23288e-06	1.72322e-07	1.53637e-09
58.7907	1.24296e-06	1.72322e-07	1.54534e-09
58.9064	1.24699e-06	1.72322e-07	1.53477e-09
59.022	1.24296e-06	1.72322e-07	1.54247e-09
59.1372	1.2423e-06	1.72322e-07	1.57217e-09
59.2529	1.24633e-06	1.72322e-07	1.58696e-09
59.3685	1.24565e-06	1.72322e-07	1.5838e-09
59.4841	1.24497e-06	1.72322e-07	1.59453e-09
59.5997	1.24027e-06	1.72322e-07	1.55944e-09
59.7153	1.24296e-06	1.72322e-07	1.56263e-09
59.8309	1.25303e-06	1.72322e-07	1.58467e-09
59.9466	1.23893e-06	1.72322e-07	1.5431e-09
60.0622	1.25573e-06	1.72322e-07	1.58279e-09
60.1778	1.25237e-06	1.72322e-07	1.57126e-09
60.2934	1.25035e-06	1.72322e-07	1.58634e-09
60.409	1.23557e-06	1.72322e-07	1.55379e-09
60.5246	1.24632e-06	1.72322e-07	1.53696e-09
60.6403	1.24834e-06	1.72322e-07	1.56734e-09
60.7559	1.25303e-06	1.72322e-07	1.53014e-09
60.8715	1.24565e-06	1.72322e-07	1.58315e-09
60.9871	1.24632e-06	1.72322e-07	1.57428e-09
61.1027	1.24364e-06	1.72322e-07	1.57063e-09
61.2183	1.23087e-06	1.72322e-07	1.58662e-09
61.334	1.24498e-06	1.72322e-07	1.57766e-09
61.4496	1.24767e-06	1.72322e-07	1.57015e-09
61.5495	1.24095e-06	1.72322e-07	1.57349e-09
61.6651	1.25573e-06	1.72322e-07	1.56371e-09
61.7807	1.24565e-06	1.72322e-07	1.57424e-09
61.8963	1.23893e-06	1.72322e-07	1.58308e-09
62.012	1.23893e-06	1.72322e-07	1.55454e-09
62.1276	1.23691e-06	1.72322e-07	1.54212e-09
62.2432	1.25237e-06	1.72322e-07	1.5751e-09
62.3588	1.23153e-06	1.72322e-07	1.56116e-09
62.4744	1.24095e-06	1.72322e-07	1.57711e-09
62.59	1.24497e-06	1.72322e-07	1.58082e-09
62.7057	1.24968e-06	1.72322e-07	1.57591e-09
62.8209	1.25237e-06	1.72322e-07	1.54719e-09
62.9365	1.24497e-06	1.72322e-07	1.58881e-09
63.0522	1.23893e-06	1.72322e-07	1.55594e-09
63.1678	1.24094e-06	1.72322e-07	1.54882e-09
63.2834	1.25774e-06	1.72322e-07	1.57649e-09
63.399	1.23825e-06	1.72322e-07	1.57175e-09
63.5146	1.2517e-06	1.72322e-07	1.58147e-09
63.6302	1.23825e-06	1.72322e-07	1.57344e-09
63.7459	1.25169e-06	1.72322e-07	1.58242e-09
63.8615	1.25102e-06	1.72322e-07	1.61194e-09
63.9771	1.24431e-06	1.72322e-07	1.5955e-09
64.0927	1.2564e-06	1.72322e-07	1.58032e-09
64.2083	1.23893e-06	1.72322e-07	1.58225e-09
64.3239	1.24027e-06	1.72322e-07	1.54791e-09
64.4396	1.25237e-06	1.72322e-07	1.56564e-09
64.5548	1.24699e-06	1.72322e-07	1.58454e-09
64.6704	1.24565e-06	1.72322e-07	1.58451e-09
64.7861	1.23759e-06	1.72322e-07	1.579e-09
64.9017	1.24632e-06	1.72322e-07	1.59308e-09
65.0169	1.24699e-06	1.72322e-07	1.59398e-09
65.1325	1.24162e-06	1.72322e-07	1.58595e-09
65.2482	1.24296e-06	1.72322e-07	1.61159e-09
65.3638	1.24296e-06	1.72322e-07	1.57524e-09
65.4794	1.24901e-06	1.72322e-07	1.60494e-09
65.595	1.25237e-06	1.72322e-07	1.54591e-09
65.7106	1.24027e-06	1.72322e-07	1.59714e-09
65.8263	1.25506e-06	1.72322e-07	1.57976e-09
65.9419	1.25506e-06	1.72322e-07	1.59398e-09
66.0575	1.24766e-06	1.72322e-07	1.58526e-09
66.1731	1.25102e-06	1.72322e-07	1.59126e-09
66.273	1.24767e-06	1.72322e-07	1.56794e-09
66.3887	1.25237e-06	1.72322e-07	1.58173e-09
66.5043	1.24498e-06	1.72322e-07	1.59052e-09
66.6199	1.25573e-06	1.72322e-07	1.59523e-09
66.7355	1.23961e-06	1.72322e-07	1.58162e-09
66.8511	1.25303e-06	1.72322e-07	1.58511e-09
66.9668	1.24632e-06	1.72322e-07	1.56694e-09
67.0824	1.25036e-06	1.72322e-07	1.56036e-09
67.198	1.25707e-06	1.72322e-07	1.58625e-09
67.3136	1.25237e-06	1.72322e-07	1.58911e-09
67.4292	1.25774e-06	1.72322e-07	1.57072e-09
67.5448	1.24027e-06	1.72322e-07	1.55931e-09
67.6604	1.25169e-06	1.72322e-07	1.60797e-09
67.7761	1.24968e-06	1.72322e-07	1.59281e-09
67.8917	1.24431e-06	1.72322e-07	1.60496e-09
68.0073	1.25506e-06	1.72322e-07	1.60611e-09
68.1229	1.24565e-06	1.72322e-07	1.56754e-09
68.2385	1.25237e-06	1.72322e-07	1.58295e-09
68.3542	1.25237e-06	1.72322e-07	1.5872e-09
68.4698	1.25305e-06	1.72322e-07	1.59249e-09
68.5854	1.24162e-06	1.72322e-07	1.54959e-09
68.701	1.24767e-06	1.72322e-07	1.59854e-09
68.8166	1.25237e-06	1.72322e-07	1.6083e-09
68.9322	1.25841e-06	1.72322e-07	1.59512e-09
69.0478	1.2564e-06	1.72322e-07	1.59327e-09
69.1635	1.24296e-06	1.72322e-07	1.60441e-09
69.2787	1.24766e-06	1.72322e-07	1.5548e-09
69.394	1.24968e-06	1.72322e-07	1.59311e-09
69.4939	1.25102e-06	1.72322e-07	1.58196e-09
69.6095	1.25573e-06	1.72322e-07	1.60506e-09
69.7251	1.26647e-06	1.72322e-07	1.6066e-09
69.8404	1.25707e-06	1.72322e-07	1.61068e-09
69.956	1.2423e-06	1.72322e-07	1.58522e-09
70.0716	1.26647e-06	1.72322e-07	1.57905e-09
70.1873	1.24431e-06	1.72322e-07	1.60931e-09
70.3029	1.24565e-06	1.72322e-07	1.59586e-09
70.4185	1.26177e-06	1.72322e-07	1.62056e-09
70.5341	1.23825e-06	1.72322e-07	1.60252e-09
70.6497	1.25035e-06	1.72322e-07	1.59188e-09
70.7653	1.25237e-06	1.72322e-07	1.60318e-09
70.8809	1.25506e-06	1.72322e-07	1.57068e-09
70.9966	1.24632e-06	1.72322e-07	1.58858e-09
71.1122	1.25035e-06	1.72322e-07	1.60769e-09
71.2278	1.2611e-06	1.72322e-07	1.60125e-09
71.3434	1.25774e-06	1.72322e-07	1.61437e-09
71.459	1.25506e-06	1.72322e-07	1.62281e-09
71.5746	1.25572e-06	1.72322e-07	1.60728e-09
71.6903	1.24095e-06	1.72322e-07	1.61364e-09
71.8059	1.25237e-06	1.72322e-07	1.61906e-09
71.9215	1.24497e-06	1.72322e-07	1.59865e-09
72.0367	1.24296e-06	1.72322e-07	1.62506e-09
72.1523	1.24834e-06	1.72322e-07	1.59134e-09
72.268	1.24766e-06	1.72322e-07	1.60181e-09
72.3832	1.25036e-06	1.72322e-07	1.60906e-09
72.4989	1.25102e-06	1.72322e-07	1.59128e-09
72.6145	1.24633e-06	1.72322e-07	1.59643e-09
72.7301	1.24565e-06	1.72322e-07	1.59598e-09
72.8457	1.25572e-06	1.72322e-07	1.59729e-09
72.9613	1.25439e-06	1.72322e-07	1.6062e-09
73.0769	1.24565e-06	1.72322e-07	1.62116e-09
73.1925	1.25506e-06	1.72322e-07	1.59603e-09
73.3081	1.25102e-06	1.72322e-07	1.6145e-09
73.4234	1.249e-06	1.72322e-07	1.59238e-09
73.539	1.24767e-06	1.72322e-07	1.61207e-09
73.6546	1.25439e-06	1.72322e-07	1.62337e-09
73.7703	1.24699e-06	1.72322e-07	1.59557e-09
73.8859	1.24565e-06	1.72322e-07	1.59921e-09
74.0015	1.25707e-06	1.72322e-07	1.61184e-09
74.1171	1.25573e-06	1.72322e-07	1.6193e-09
74.2327	1.24834e-06	1.72322e-07	1.62797e-09
74.348	1.24834e-06	1.72322e-07	1.58159e-09
74.4636	1.24095e-06	1.72322e-07	1.59022e-09
74.5792	1.25506e-06	1.72322e-07	1.58371e-09
74.6948	1.25371e-06	1.72322e-07	1.61006e-09
74.8101	1.24766e-06	1.72322e-07	1.63075e-09
74.9257	1.24767e-06	1.72322e-07	1.58206e-09
75.0413	1.25439e-06	1.72322e-07	1.6182e-09
75.1569	1.24766e-06	1.72322e-07	1.63757e-09
75.2726	1.24498e-06	1.72322e-07	1.59715e-09
75.3882	1.24901e-06	1.72322e-07	1.60073e-09
75.5038	1.25909e-06	1.72322e-07	1.62538e-09
75.6194	1.24968e-06	1.72322e-07	1.58884e-09
75.735	1.24968e-06	1.72322e-07	1.61047e-09
75.8503	1.2564e-06	1.72322e-07	1.6107e-09
75.9659	1.24633e-06	1.72322e-07	1.61553e-09
76.0815	1.25102e-06	1.72322e-07	1.63408e-09
76.1971	1.24766e-06	1.72322e-07	1.61486e-09
76.3128	1.25573e-06	1.72322e-07	1.62775e-09
76.4284	1.25102e-06	1.72322e-07	1.61674e-09
76.544	1.25774e-06	1.72322e-07	1.63659e-09
76.6596	1.24498e-06	1.72322e-07	1.63931e-09
76.7752	1.24968e-06	1.72322e-07	1.61358e-09
76.8909	1.25169e-06	1.72322e-07	1.63352e-09
77.0061	1.25573e-06	1.72322e-07	1.61591e-09
77.1217	1.25237e-06	1.72322e-07	1.60039e-09
77.2374	1.25573e-06	1.72322e-07	1.60237e-09
77.353	1.24431e-06	1.72322e-07	1.62565e-09
77.4686	1.25035e-06	1.72322e-07	1.58839e-09
77.5842	1.25573e-06	1.72322e-07	1.61587e-09
77.6998	1.2423e-06	1.72322e-07	1.61004e-09
77.8154	1.25707e-06	1.72322e-07	1.58678e-09
77.931	1.25439e-06	1.72322e-07	1.60915e-09
78.0466	1.25237e-06	1.72322e-07	1.62367e-09
78.1623	1.25708e-06	1.72322e-07	1.64469e-09
78.2779	1.24699e-06	1.72322e-07	1.61375e-09
78.3935	1.24497e-06	1.72322e-07	1.6245e-09
78.5088	1.23759e-06	1.72322e-07	1.59285e-09
78.6244	1.24834e-06	1.72322e-07	1.60399e-09
78.74	1.2423e-06	1.72322e-07	1.62897e-09
78.8556	1.25573e-06	1.72322e-07	1.60212e-09
78.9712	1.24497e-06	1.72322e-07	1.60758e-09
79.0868	1.25774e-06	1.72322e-07	1.6416e-09
79.2025	1.24094e-06	1.72322e-07	1.62834e-09
79.3181	1.25573e-06	1.72322e-07	1.60647e-09
79.4337	1.25572e-06	1.72322e-07	1.6244e-09
79.5493	1.25506e-06	1.72322e-07	1.6125e-09
79.6646	1.24162e-06	1.72322e-07	1.60027e-09
79.7802	1.24767e-06	1.72322e-07	1.61163e-09
79.8958	1.25237e-06	1.72322e-07	1.60792e-09
80.0114	1.26245e-06	1.72322e-07	1.62861e-09
80.127	1.2517e-06	1.72322e-07	1.62358e-09
80.2426	1.25237e-06	1.72322e-07	1.61004e-09
80.3583	1.24633e-06	1.72322e-07	1.60874e-09
80.4739	1.26043e-06	1.72322e-07	1.64783e-09
80.5895	1.24565e-06	1.72322e-07	1.6162e-09
80.7051	1.249e-06	1.72322e-07	1.62922e-09
80.8207	1.23825e-06	1.72322e-07	1.5946e-09
80.9363	1.24968e-06	1.72322e-07	1.59669e-09
81.052	1.249e-06	1.72322e-07	1.62782e-09
81.1676	1.24296e-06	1.72322e-07	1.63418e-09
81.2832	1.249e-06	1.72322e-07	1.62728e-09
81.3988	1.25909e-06	1.72322e-07	1.63424e-09
81.5144	1.24968e-06	1.72322e-07	1.65039e-09
81.63	1.23759e-06	1.72322e-07	1.59947e-09
81.7456	1.24094e-06	1.72322e-07	1.61861e-09
81.8613	1.24699e-06	1.72322e-07	1.62032e-09
81.9769	1.24834e-06	1.72322e-07	1.6261e-09
82.0922	1.24834e-06	1.72322e-07	1.63349e-09
82.2078	1.25169e-06	1.72322e-07	1.63566e-09
82.3234	1.25371e-06	1.72322e-07	1.5975e-09
82.439	1.25303e-06	1.72322e-07	1.60467e-09
82.5546	1.24431e-06	1.72322e-07	1.62472e-09
82.6702	1.24901e-06	1.72322e-07	1.61176e-09
82.7858	1.24834e-06	1.72322e-07	1.64041e-09
82.9015	1.23759e-06	1.72322e-07	1.60112e-09
83.0171	1.25506e-06	1.72322e-07	1.60478e-09
83.1327	1.25572e-06	1.72322e-07	1.66342e-09
83.2483	1.24364e-06	1.72322e-07	1.6129e-09
83.3639	1.24565e-06	1.72322e-07	1.57338e-09
83.4796	1.24364e-06	1.72322e-07	1.63167e-09
83.5952	1.23961e-06	1.72322e-07	1.61542e-09
83.7108	1.25371e-06	1.72322e-07	1.6136e-09
83.8264	1.23557e-06	1.72322e-07	1.64931e-09
83.9263	1.25102e-06	1.72322e-07	1.64458e-09
84.0419	1.23961e-06	1.72322e-07	1.60775e-09
84.1576	1.24766e-06	1.72322e-07	1.63656e-09
84.2732	1.25774e-06	1.72322e-07	1.62754e-09
84.3888	1.23557e-06	1.72322e-07	1.62623e-09
84.5044	1.24497e-06	1.72322e-07	1.61381e-09
84.62	1.24162e-06	1.72322e-07	1.61359e-09
84.7353	1.24834e-06	1.72322e-07	1.64221e-09
84.8509	1.24364e-06	1.72322e-07	1.62405e-09
84.9665	1.249e-06	1.72322e-07	1.64471e-09
85.0821	1.24699e-06	1.72322e-07	1.6172e-09
85.1978	1.24968e-06	1.72322e-07	1.60988e-09
85.3134	1.24565e-06	1.72322e-07	1.62591e-09
85.429	1.24228e-06	1.72322e-07	1.63746e-09
85.5446	1.24498e-06	1.72322e-07	1.62631e-09
85.6602	1.25774e-06	1.72322e-07	1.60288e-09
85.7759	1.23422e-06	1.72322e-07	1.62837e-09
85.8915	1.23759e-06	1.72322e-07	1.61841e-09
86.0067	1.24699e-06	1.72322e-07	1.64402e-09
86.1223	1.23087e-06	1.72322e-07	1.63525e-09
86.238	1.24431e-06	1.72322e-07	1.62637e-09
86.3379	1.23961e-06	1.72322e-07	1.6341e-09
86.4535	1.24699e-06	1.72322e-07	1.64164e-09
86.5691	1.23691e-06	1.72322e-07	1.63123e-09
86.6848	1.24633e-06	1.72322e-07	1.61588e-09
86.8004	1.24565e-06	1.72322e-07	1.61768e-09
86.916	1.24498e-06	1.72322e-07	1.62653e-09
87.0316	1.25035e-06	1.72322e-07	1.60838e-09
87.1472	1.23557e-06	1.72322e-07	1.61491e-09
87.2629	1.23961e-06	1.72322e-07	1.64477e-09
87.3785	1.23557e-06	1.72322e-07	1.62367e-09
87.4941	1.24901e-06	1.72322e-07	1.61219e-09
87.6097	1.23356e-06	1.72322e-07	1.61761e-09
87.7253	1.24632e-06	1.72322e-07	1.65722e-09
87.8409	1.24497e-06	1.72322e-07	1.62997e-09
87.9562	1.25102e-06	1.72322e-07	1.64241e-09
88.0718	1.23356e-06	1.72322e-07	1.65737e-09
88.1874	1.23692e-06	1.72322e-07	1.63598e-09
88.303	1.23356e-06	1.72322e-07	1.62017e-09
88.4186	1.25035e-06	1.72322e-07	1.60318e-09
88.5339	1.24162e-06	1.72322e-07	1.62191e-09
88.6495	1.23961e-06	1.72322e-07	1.62331e-09
88.7651	1.23825e-06	1.72322e-07	1.59386e-09
88.8808	1.24766e-06	1.72322e-07	1.59732e-09
88.9964	1.24497e-06	1.72322e-07	1.61738e-09
89.112	1.24633e-06	1.72322e-07	1.62026e-09
89.2276	1.24296e-06	1.72322e-07	1.64711e-09
89.3432	1.24363e-06	1.72322e-07	1.64892e-09
89.4588	1.25035e-06	1.72322e-07	1.65892e-09
89.5744	1.23356e-06	1.72322e-07	1.65814e-09
89.6901	1.25169e-06	1.72322e-07	1.64431e-09
89.8057	1.23759e-06	1.72322e-07	1.61594e-09
89.9213	1.23759e-06	1.72322e-07	1.61652e-09
90.0369	1.24766e-06	1.72322e-07	1.63259e-09
90.1525	1.23155e-06	1.72322e-07	1.61211e-09
90.2682	1.24363e-06	1.72322e-07	1.63572e-09
90.3838	1.24497e-06	1.72322e-07	1.58479e-09
90.499	1.22886e-06	1.72322e-07	1.61451e-09
90.6146	1.24162e-06	1.72322e-07	1.614e-09
90.7303	1.23289e-06	1.72322e-07	1.64219e-09
90.8459	1.23893e-06	1.72322e-07	1.61607e-09
90.9615	1.24162e-06	1.72322e-07	1.61987e-09
91.0771	1.24968e-06	1.72322e-07	1.63827e-09
91.1927	1.24431e-06	1.72322e-07	1.63548e-09
91.3084	1.2349e-06	1.72322e-07	1.6344e-09
91.424	1.23558e-06	1.72322e-07	1.60445e-09
91.5396	1.24699e-06	1.72322e-07	1.63032e-09
91.6552	1.23691e-06	1.72322e-07	1.63799e-09
91.7708	1.25303e-06	1.72322e-07	1.63781e-09
91.8864	1.23624e-06	1.72322e-07	1.61083e-09
92.002	1.25035e-06	1.72322e-07	1.63725e-09
92.1177	1.25169e-06	1.72322e-07	1.64456e-09
92.2333	1.24296e-06	1.72322e-07	1.63985e-09
92.3489	1.24431e-06	1.72322e-07	1.61286e-09
92.4642	1.24901e-06	1.72322e-07	1.63583e-09
92.5798	1.23961e-06	1.72322e-07	1.61671e-09
92.6954	1.24699e-06	1.72322e-07	1.65157e-09
92.811	1.24565e-06	1.72322e-07	1.63504e-09
92.9266	1.24296e-06	1.72322e-07	1.62464e-09
93.0422	1.24766e-06	1.72322e-07	1.64995e-09
93.1578	1.25371e-06	1.72322e-07	1.63957e-09
93.2735	1.24901e-06	1.72322e-07	1.64949e-09
93.3891	1.24162e-06	1.72322e-07	1.64485e-09
93.5047	1.25774e-06	1.72322e-07	1.65568e-09
93.6203	1.23961e-06	1.72322e-07	1.62176e-09
93.7359	1.24431e-06	1.72322e-07	1.66379e-09
93.8516	1.25036e-06	1.72322e-07	1.61062e-09
93.9672	1.24431e-06	1.72322e-07	1.64334e-09
94.0828	1.24633e-06	1.72322e-07	1.64883e-09
94.1984	1.25506e-06	1.72322e-07	1.6329e-09
94.314	1.23893e-06	1.72322e-07	1.62926e-09
94.4293	1.24767e-06	1.72322e-07	1.64567e-09
94.5449	1.25506e-06	1.72322e-07	1.62972e-09
94.6605	1.24565e-06	1.72322e-07	1.65806e-09
94.7761	1.24834e-06	1.72322e-07	1.65069e-09
94.8918	1.23759e-06	1.72322e-07	1.63205e-09
95.0074	1.2396e-06	1.72322e-07	1.64907e-09
95.123	1.24767e-06	1.72322e-07	1.6324e-09
95.2386	1.25237e-06	1.72322e-07	1.63778e-09
95.3542	1.24363e-06	1.72322e-07	1.62298e-09
95.4698	1.24565e-06	1.72322e-07	1.65203e-09
95.5854	1.25506e-06	1.72322e-07	1.63425e-09
95.7011	1.24699e-06	1.72322e-07	1.63098e-09
95.8167	1.2564e-06	1.72322e-07	1.63586e-09
95.9323	1.24497e-06	1.72322e-07	1.64817e-09
96.0479	1.24968e-06	1.72322e-07	1.67184e-09
96.1635	1.25035e-06	1.72322e-07	1.63551e-09
96.2792	1.24968e-06	1.72322e-07	1.67914e-09
96.3948	1.26244e-06	1.72322e-07	1.6616e-09
96.5104	1.25842e-06	1.72322e-07	1.66878e-09
96.626	1.25708e-06	1.72322e-07	1.6585e-09
96.7416	1.24766e-06	1.72322e-07	1.64674e-09
96.8572	1.25303e-06	1.72322e-07	1.64038e-09
96.9728	1.24901e-06	1.72322e-07	1.65003e-09
97.0885	1.24364e-06	1.72322e-07	1.65334e-09
97.2041	1.25707e-06	1.72322e-07	1.61903e-09
97.3194	1.24968e-06	1.72322e-07	1.64446e-09
97.435	1.2564e-06	1.72322e-07	1.65452e-09
97.5506	1.24834e-06	1.72322e-07	1.64685e-09
97.6662	1.25572e-06	1.72322e-07	1.65262e-09
97.7818	1.23692e-06	1.72322e-07	1.65842e-09
97.8974	1.25237e-06	1.72322e-07	1.6701e-09
97.997	1.26043e-06	1.72322e-07	1.66147e-09
98.1127	1.25774e-06	1.72322e-07	1.67298e-09
98.2283	1.25975e-06	1.72322e-07	1.65042e-09
98.3439	1.25305e-06	1.72322e-07	1.63229e-09
98.4595	1.25975e-06	1.72322e-07	1.68267e-09
98.5751	1.24968e-06	1.72322e-07	1.6332e-09
98.6907	1.26244e-06	1.72322e-07	1.64823e-09
98.8063	1.25573e-06	1.72322e-07	1.63409e-09
98.922	1.24296e-06	1.72322e-07	1.66095e-09
99.0376	1.26312e-06	1.72322e-07	1.67099e-09
99.1529	1.24699e-06	1.72322e-07	1.65654e-09
99.2685	1.25237e-06	1.72322e-07	1.65226e-09
99.3841	1.26111e-06	1.72322e-07	1.63846e-09
99.4997	1.25506e-06	1.72322e-07	1.64457e-09
99.6153	1.25035e-06	1.72322e-07	1.65146e-09
99.7309	1.26245e-06	1.72322e-07	1.63929e-09
99.8465	1.26043e-06	1.72322e-07	1.64302e-09
99.9622	1.24364e-06	1.72322e-07	1.64878e-09
100.078	1.25237e-06	1.72322e-07	1.66314e-09
100.193	1.24766e-06	1.72322e-07	1.64577e-09
100.309	1.26513e-06	1.72322e-07	1.65177e-09
100.424	1.2611e-06	1.72322e-07	1.66028e-09
100.54	1.24699e-06	1.72322e-07	1.64064e-09
100.656	1.26245e-06	1.72322e-07	1.65616e-09
100.771	1.25707e-06	1.72322e-07	1.63136e-09
100.887	1.25237e-06	1.72322e-07	1.67263e-09
101.002	1.24699e-06	1.72322e-07	1.6173e-09
101.118	1.26244e-06	1.72322e-07	1.64095e-09
101.233	1.25439e-06	1.72322e-07	1.63296e-09
101.349	1.26378e-06	1.72322e-07	1.6466e-09
101.464	1.25035e-06	1.72322e-07	1.63906e-09
101.58	1.26245e-06	1.72322e-07	1.64324e-09
101.696	1.23759e-06	1.72322e-07	1.63426e-09
101.811	1.25842e-06	1.72322e-07	1.65817e-09
101.927	1.23691e-06	1.72322e-07	1.64222e-09
102.043	1.2638e-06	1.72322e-07	1.64829e-09
102.158	1.24364e-06	1.72322e-07	1.64405e-09
102.274	1.25841e-06	1.72322e-07	1.67914e-09
102.389	1.25506e-06	1.72322e-07	1.67398e-09
102.505	1.25909e-06	1.72322e-07	1.65327e-09
102.621	1.24296e-06	1.72322e-07	1.64787e-09
102.736	1.26111e-06	1.72322e-07	1.6555e-09
102.852	1.25237e-06	1.72322e-07	1.64931e-09
102.968	1.25036e-06	1.72322e-07	1.63923e-09
103.083	1.26177e-06	1.72322e-07	1.67751e-09
103.199	1.24431e-06	1.72322e-07	1.64804e-09
103.314	1.2564e-06	1.72322e-07	1.63567e-09
103.43	1.25169e-06	1.72322e-07	1.65627e-09
103.546	1.25169e-06	1.72322e-07	1.66047e-09
103.661	1.25237e-06	1.72322e-07	1.65185e-09
103.777	1.25237e-06	1.72322e-07	1.65584e-09
103.892	1.24633e-06	1.72322e-07	1.65385e-09
104.008	1.249e-06	1.72322e-07	1.6866e-09
104.124	1.25036e-06	1.72322e-07	1.66548e-09
104.239	1.25975e-06	1.72322e-07	1.68311e-09
104.355	1.25102e-06	1.72322e-07	1.64453e-09
104.471	1.24296e-06	1.72322e-07	1.69185e-09
104.586	1.25305e-06	1.72322e-07	1.68476e-09
104.702	1.24968e-06	1.72322e-07	1.69013e-09
104.817	1.25102e-06	1.72322e-07	1.66066e-09
104.933	1.26043e-06	1.72322e-07	1.65991e-09
105.048	1.24431e-06	1.72322e-07	1.65513e-09
105.164	1.2611e-06	1.72322e-07	1.66151e-09
105.279	1.23691e-06	1.72322e-07	1.64658e-09
105.395	1.2517e-06	1.72322e-07	1.65914e-09
105.511	1.25774e-06	1.72322e-07	1.67085e-09
105.626	1.24027e-06	1.72322e-07	1.66133e-09
105.742	1.26581e-06	1.72322e-07	1.68848e-09
105.858	1.2423e-06	1.72322e-07	1.67851e-09
105.973	1.25909e-06	1.72322e-07	1.64323e-09
106.089	1.24565e-06	1.72322e-07	1.67046e-09
106.204	1.25506e-06	1.72322e-07	1.64051e-09
106.32	1.25774e-06	1.72322e-07	1.66713e-09
106.436	1.25439e-06	1.72322e-07	1.67828e-09
106.551	1.24767e-06	1.72322e-07	1.64734e-09
106.667	1.25975e-06	1.72322e-07	1.68099e-09
106.782	1.25572e-06	1.72322e-07	1.66596e-09
106.898	1.249e-06	1.72322e-07	1.66783e-09
107.013	1.25371e-06	1.72322e-07	1.67314e-09
107.129	1.24699e-06	1.72322e-07	1.65948e-09
107.244	1.25975e-06	1.72322e-07	1.67397e-09
107.36	1.25774e-06	1.72322e-07	1.66582e-09
107.475	1.25572e-06	1.72322e-07	1.67048e-09
107.591	1.25506e-06	1.72322e-07	1.6886e-09
107.707	1.25572e-06	1.72322e-07	1.6617e-09
107.822	1.24767e-06	1.72322e-07	1.67984e-09
107.938	1.26648e-06	1.72322e-07	1.67226e-09
108.054	1.25707e-06	1.72322e-07	1.68551e-09
108.169	1.25774e-06	1.72322e-07	1.67491e-09
108.284	1.24565e-06	1.72322e-07	1.68282e-09
108.4	1.26177e-06	1.72322e-07	1.66303e-09
108.516	1.26513e-06	1.72322e-07	1.66867e-09
108.631	1.24296e-06	1.72322e-07	1.64814e-09
108.747	1.25035e-06	1.72322e-07	1.66659e-09
108.863	1.24968e-06	1.72322e-07	1.67454e-09
108.978	1.26244e-06	1.72322e-07	1.66145e-09
109.094	1.24767e-06	1.72322e-07	1.67521e-09
109.194	1.25909e-06	1.72322e-07	1.68656e-09
109.309	1.24363e-06	1.72322e-07	1.67653e-09
109.425	1.25303e-06	1.72322e-07	1.65845e-09
109.54	1.26312e-06	1.72322e-07	1.69777e-09
109.656	1.24968e-06	1.72322e-07	1.67326e-09
109.771	1.25909e-06	1.72322e-07	1.68395e-09
109.887	1.25774e-06	1.72322e-07	1.67282e-09
110.003	1.25909e-06	1.72322e-07	1.64295e-09
110.118	1.24699e-06	1.72322e-07	1.6657e-09
110.234	1.25573e-06	1.72322e-07	1.66959e-09
110.349	1.25169e-06	1.72322e-07	1.6847e-09
110.464	1.24633e-06	1.72322e-07	1.68044e-09
110.58	1.2517e-06	1.72322e-07	1.685e-09
110.696	1.26177e-06	1.72322e-07	1.71338e-09
110.811	1.25572e-06	1.72322e-07	1.67836e-09
110.927	1.25707e-06	1.72322e-07	1.67962e-09
111.042	1.25102e-06	1.72322e-07	1.63922e-09
111.158	1.25237e-06	1.72322e-07	1.66471e-09
111.273	1.24968e-06	1.72322e-07	1.65398e-09
111.389	1.25371e-06	1.72322e-07	1.65802e-09
111.505	1.25036e-06	1.72322e-07	1.6657e-09
111.62	1.25506e-06	1.72322e-07	1.67166e-09
111.736	1.26312e-06	1.72322e-07	1.67936e-09
111.852	1.25707e-06	1.72322e-07	1.69012e-09
111.967	1.25305e-06	1.72322e-07	1.69219e-09
112.083	1.2564e-06	1.72322e-07	1.67437e-09
112.198	1.25438e-06	1.72322e-07	1.66911e-09
112.314	1.26245e-06	1.72322e-07	1.66575e-09
112.43	1.25707e-06	1.72322e-07	1.70677e-09
112.545	1.25371e-06	1.72322e-07	1.6548e-09
112.645	1.26446e-06	1.72322e-07	1.71082e-09
112.761	1.25842e-06	1.72322e-07	1.68989e-09
112.876	1.25438e-06	1.72322e-07	1.68686e-09
112.992	1.25975e-06	1.72322e-07	1.67413e-09
113.108	1.25303e-06	1.72322e-07	1.65764e-09
113.223	1.25707e-06	1.72322e-07	1.68218e-09
113.339	1.25573e-06	1.72322e-07	1.70107e-09
113.454	1.25841e-06	1.72322e-07	1.68628e-09
113.57	1.25573e-06	1.72322e-07	1.64583e-09
113.686	1.26513e-06	1.72322e-07	1.65503e-09
113.801	1.26446e-06	1.72322e-07	1.65801e-09
113.917	1.25909e-06	1.72322e-07	1.67085e-09
114.032	1.26043e-06	1.72322e-07	1.65615e-09
114.148	1.25506e-06	1.72322e-07	1.69048e-09
114.263	1.25573e-06	1.72322e-07	1.68554e-09
114.379	1.26244e-06	1.72322e-07	1.6792e-09
114.495	1.26446e-06	1.72322e-07	1.69861e-09
114.61	1.25506e-06	1.72322e-07	1.69668e-09
114.726	1.26312e-06	1.72322e-07	1.70548e-09
114.841	1.2564e-06	1.72322e-07	1.69188e-09
114.957	1.25707e-06	1.72322e-07	1.69357e-09
115.072	1.25102e-06	1.72322e-07	1.66114e-09
115.188	1.25303e-06	1.72322e-07	1.67623e-09
115.303	1.26043e-06	1.72322e-07	1.67016e-09
115.419	1.26244e-06	1.72322e-07	1.68939e-09
115.534	1.26782e-06	1.72322e-07	1.69658e-09
115.65	1.27118e-06	1.72322e-07	1.68499e-09
115.765	1.25909e-06	1.72322e-07	1.70402e-09
115.881	1.25975e-06	1.72322e-07	1.71122e-09
115.997	1.25036e-06	1.72322e-07	1.68035e-09
116.112	1.25439e-06	1.72322e-07	1.65623e-09
116.228	1.26378e-06	1.72322e-07	1.64782e-09
116.343	1.25572e-06	1.72322e-07	1.68079e-09
116.459	1.26312e-06	1.72322e-07	1.69015e-09
116.575	1.26244e-06	1.72322e-07	1.71194e-09
116.69	1.26446e-06	1.72322e-07	1.69984e-09
116.806	1.26984e-06	1.72322e-07	1.66954e-09
116.921	1.2564e-06	1.72322e-07	1.67739e-09
117.037	1.24901e-06	1.72322e-07	1.66545e-09
117.152	1.24968e-06	1.72322e-07	1.70163e-09
117.268	1.25774e-06	1.72322e-07	1.67709e-09
117.384	1.25371e-06	1.72322e-07	1.70079e-09
117.499	1.26446e-06	1.72322e-07	1.67476e-09
117.615	1.25169e-06	1.72322e-07	1.69808e-09
117.731	1.27521e-06	1.72322e-07	1.68855e-09
117.846	1.26446e-06	1.72322e-07	1.68012e-09
117.962	1.27118e-06	1.72322e-07	1.67793e-09
118.077	1.26514e-06	1.72322e-07	1.68591e-09
118.193	1.26312e-06	1.72322e-07	1.71743e-09
118.309	1.26043e-06	1.72322e-07	1.68464e-09
118.424	1.26177e-06	1.72322e-07	1.65827e-09
118.54	1.2705e-06	1.72322e-07	1.69407e-09
118.655	1.24095e-06	1.72322e-07	1.67422e-09
118.771	1.26378e-06	1.72322e-07	1.69445e-09
118.887	1.2705e-06	1.72322e-07	1.69463e-09
119.002	1.25573e-06	1.72322e-07	1.64869e-09
119.118	1.25439e-06	1.72322e-07	1.69917e-09
119.233	1.2564e-06	1.72322e-07	1.68163e-09
119.349	1.25438e-06	1.72322e-07	1.67306e-09
119.464	1.25237e-06	1.72322e-07	1.68741e-09
119.58	1.25169e-06	1.72322e-07	1.66914e-09
119.696	1.26111e-06	1.72322e-07	1.6821e-09
119.811	1.24565e-06	1.72322e-07	1.66968e-09
119.927	1.25774e-06	1.72322e-07	1.69031e-09
120.043	1.26715e-06	1.72322e-07	1.65688e-09
120.158	1.25708e-06	1.72322e-07	1.66246e-09
120.274	1.25438e-06	1.72322e-07	1.67858e-09
120.389	1.2564e-06	1.72322e-07	1.66946e-09
120.505	1.2564e-06	1.72322e-07	1.66818e-09
120.621	1.2564e-06	1.72322e-07	1.67843e-09
120.736	1.25438e-06	1.72322e-07	1.66458e-09
120.852	1.25573e-06	1.72322e-07	1.70278e-09
120.967	1.26446e-06	1.72322e-07	1.68822e-09
121.083	1.24968e-06	1.72322e-07	1.68015e-09
121.199	1.25975e-06	1.72322e-07	1.64911e-09
121.314	1.25371e-06	1.72322e-07	1.66558e-09
121.43	1.25506e-06	1.72322e-07	1.68976e-09
121.546	1.26244e-06	1.72322e-07	1.67711e-09
121.661	1.25506e-06	1.72322e-07	1.68977e-09
121.777	1.26446e-06	1.72322e-07	1.69153e-09
121.892	1.25303e-06	1.72322e-07	1.69532e-09
122.008	1.25572e-06	1.72322e-07	1.70372e-09
122.124	1.25841e-06	1.72322e-07	1.68708e-09
122.239	1.25841e-06	1.72322e-07	1.68366e-09
122.355	1.25707e-06	1.72322e-07	1.66834e-09
122.47	1.2611e-06	1.72322e-07	1.6943e-09
122.586	1.25841e-06	1.72322e-07	1.64444e-09
122.702	1.25573e-06	1.72322e-07	1.63626e-09
122.817	1.25708e-06	1.72322e-07	1.67309e-09
122.933	1.25573e-06	1.72322e-07	1.67424e-09
123.049	1.26177e-06	1.72322e-07	1.63826e-09
123.164	1.26513e-06	1.72322e-07	1.65994e-09
123.279	1.25371e-06	1.72322e-07	1.68737e-09
123.395	1.24968e-06	1.72322e-07	1.6675e-09
123.511	1.25506e-06	1.72322e-07	1.6261e-09
123.626	1.24834e-06	1.72322e-07	1.63227e-09
123.742	1.249e-06	1.72322e-07	1.65265e-09
123.857	1.25842e-06	1.72322e-07	1.65119e-09
123.973	1.25371e-06	1.72322e-07	1.6525e-09
124.089	1.24565e-06	1.72322e-07	1.66063e-09
124.204	1.2564e-06	1.72322e-07	1.67847e-09
124.32	1.2564e-06	1.72322e-07	1.64513e-09
124.435	1.25371e-06	1.72322e-07	1.65708e-09
124.55	1.25439e-06	1.72322e-07	1.66523e-09
124.666	1.25707e-06	1.72322e-07	1.64101e-09
124.782	1.24633e-06	1.72322e-07	1.63378e-09
124.897	1.24565e-06	1.72322e-07	1.65472e-09
125.013	1.2564e-06	1.72322e-07	1.65979e-09
125.128	1.24228e-06	1.72322e-07	1.66266e-09
125.244	1.25438e-06	1.72322e-07	1.6598e-09
125.344	1.25573e-06	1.72322e-07	1.64652e-09
125.459	1.24766e-06	1.72322e-07	1.65211e-09
125.575	1.2396e-06	1.72322e-07	1.66035e-09
125.691	1.25169e-06	1.72322e-07	1.65178e-09
125.806	1.26043e-06	1.72322e-07	1.65349e-09
125.922	1.24498e-06	1.72322e-07	1.635e-09
126.037	1.25438e-06	1.72322e-07	1.64089e-09
126.153	1.25572e-06	1.72322e-07	1.61629e-09
126.269	1.249e-06	1.72322e-07	1.64122e-09
126.384	1.25439e-06	1.72322e-07	1.68031e-09
126.5	1.2396e-06	1.72322e-07	1.6332e-09
126.615	1.25035e-06	1.72322e-07	1.62573e-09
126.731	1.24834e-06	1.72322e-07	1.65298e-09
126.846	1.24834e-06	1.72322e-07	1.63307e-09
126.962	1.24363e-06	1.72322e-07	1.61404e-09
127.078	1.25438e-06	1.72322e-07	1.63802e-09
127.193	1.24632e-06	1.72322e-07	1.64835e-09
127.309	1.24565e-06	1.72322e-07	1.63366e-09
127.424	1.24968e-06	1.72322e-07	1.65827e-09
127.54	1.24162e-06	1.72322e-07	1.6426e-09
127.656	1.24497e-06	1.72322e-07	1.65693e-09
127.771	1.24767e-06	1.72322e-07	1.62412e-09
127.887	1.25102e-06	1.72322e-07	1.65143e-09
128.003	1.23961e-06	1.72322e-07	1.66995e-09
128.118	1.25573e-06	1.72322e-07	1.63498e-09
128.234	1.24834e-06	1.72322e-07	1.63593e-09
128.349	1.23692e-06	1.72322e-07	1.6155e-09
128.465	1.24901e-06	1.72322e-07	1.6586e-09
128.58	1.24095e-06	1.72322e-07	1.64927e-09
128.696	1.25102e-06	1.72322e-07	1.62985e-09
128.811	1.249e-06	1.72322e-07	1.63794e-09
128.927	1.24968e-06	1.72322e-07	1.64678e-09
129.042	1.24296e-06	1.72322e-07	1.64381e-09
129.158	1.25572e-06	1.72322e-07	1.67447e-09
129.273	1.24498e-06	1.72322e-07	1.64764e-09
129.389	1.25439e-06	1.72322e-07	1.65566e-09
129.505	1.24094e-06	1.72322e-07	1.64539e-09
129.62	1.23759e-06	1.72322e-07	1.64326e-09
129.736	1.24363e-06	1.72322e-07	1.66167e-09
129.851	1.25975e-06	1.72322e-07	1.61871e-09
129.967	1.24497e-06	1.72322e-07	1.63304e-09
130.083	1.23624e-06	1.72322e-07	1.63349e-09
130.198	1.2396e-06	1.72322e-07	1.65455e-09
130.314	1.24632e-06	1.72322e-07	1.64438e-09
130.429	1.24699e-06	1.72322e-07	1.64387e-09
130.544	1.23624e-06	1.72322e-07	1.62265e-09
130.66	1.24834e-06	1.72322e-07	1.64089e-09
130.776	1.23893e-06	1.72322e-07	1.64121e-09
130.891	1.24699e-06	1.72322e-07	1.6414e-09
131.007	1.25102e-06	1.72322e-07	1.63866e-09
131.122	1.24095e-06	1.72322e-07	1.65302e-09
131.238	1.25102e-06	1.72322e-07	1.66295e-09
131.354	1.25102e-06	1.72322e-07	1.61432e-09
131.469	1.24364e-06	1.72322e-07	1.65429e-09
131.585	1.24565e-06	1.72322e-07	1.65058e-09
131.7	1.2423e-06	1.72322e-07	1.62076e-09
131.816	1.249e-06	1.72322e-07	1.63326e-09
131.932	1.24565e-06	1.72322e-07	1.64499e-09
132.047	1.24094e-06	1.72322e-07	1.66909e-09
132.163	1.23825e-06	1.72322e-07	1.65406e-09
132.279	1.24228e-06	1.72322e-07	1.64008e-09
132.394	1.24766e-06	1.72322e-07	1.62608e-09
132.51	1.24766e-06	1.72322e-07	1.64217e-09
132.625	1.24094e-06	1.72322e-07	1.62886e-09
132.741	1.24767e-06	1.72322e-07	1.63829e-09
132.857	1.24027e-06	1.72322e-07	1.62969e-09
132.972	1.24498e-06	1.72322e-07	1.6438e-09
133.088	1.24296e-06	1.72322e-07	1.64385e-09
133.203	1.24364e-06	1.72322e-07	1.62638e-09
133.319	1.23087e-06	1.72322e-07	1.61733e-09
133.434	1.24094e-06	1.72322e-07	1.61938e-09
133.55	1.22751e-06	1.72322e-07	1.62764e-09
133.666	1.25237e-06	1.72322e-07	1.63456e-09
133.781	1.24027e-06	1.72322e-07	1.62999e-09
133.897	1.24027e-06	1.72322e-07	1.64815e-09
134.012	1.24027e-06	1.72322e-07	1.61518e-09
134.128	1.24094e-06	1.72322e-07	1.66183e-09
134.244	1.24633e-06	1.72322e-07	1.62549e-09
134.359	1.23893e-06	1.72322e-07	1.6185e-09
134.475	1.23356e-06	1.72322e-07	1.63225e-09
134.591	1.23825e-06	1.72322e-07	1.6314e-09
134.706	1.24565e-06	1.72322e-07	1.61269e-09
134.822	1.23826e-06	1.72322e-07	1.62439e-09
134.937	1.24095e-06	1.72322e-07	1.6529e-09
135.053	1.24027e-06	1.72322e-07	1.63399e-09
135.169	1.24431e-06	1.72322e-07	1.63659e-09
135.284	1.23826e-06	1.72322e-07	1.64436e-09
135.4	1.24565e-06	1.72322e-07	1.64417e-09
135.515	1.2423e-06	1.72322e-07	1.63384e-09
135.631	1.23826e-06	1.72322e-07	1.61607e-09
135.747	1.25303e-06	1.72322e-07	1.61491e-09
135.862	1.23624e-06	1.72322e-07	1.59493e-09
135.978	1.23692e-06	1.72322e-07	1.65909e-09
136.094	1.23557e-06	1.72322e-07	1.6247e-09
136.209	1.23289e-06	1.72322e-07	1.62871e-09
136.325	1.24228e-06	1.72322e-07	1.6345e-09
136.44	1.24027e-06	1.72322e-07	1.6306e-09
136.556	1.23422e-06	1.72322e-07	1.63979e-09
136.671	1.24228e-06	1.72322e-07	1.64138e-09
136.787	1.23557e-06	1.72322e-07	1.64394e-09
136.903	1.23288e-06	1.72322e-07	1.64246e-09
137.018	1.23893e-06	1.72322e-07	1.64001e-09
137.134	1.22684e-06	1.72322e-07	1.62169e-09
137.249	1.24095e-06	1.72322e-07	1.62427e-09
137.365	1.23422e-06	1.72322e-07	1.62572e-09
137.481	1.23692e-06	1.72322e-07	1.64325e-09
137.596	1.23692e-06	1.72322e-07	1.65806e-09
137.712	1.22146e-06	1.72322e-07	1.63031e-09
137.827	1.23825e-06	1.72322e-07	1.6307e-09
137.927	1.23423e-06	1.72322e-07	1.59866e-09
138.043	1.22818e-06	1.72322e-07	1.58796e-09
138.159	1.23893e-06	1.72322e-07	1.61004e-09
138.274	1.23759e-06	1.72322e-07	1.63794e-09
138.39	1.22885e-06	1.72322e-07	1.64239e-09
138.505	1.22482e-06	1.72322e-07	1.61622e-09
138.621	1.23557e-06	1.72322e-07	1.61896e-09
138.736	1.22684e-06	1.72322e-07	1.62298e-09
138.852	1.22012e-06	1.72322e-07	1.61351e-09
138.968	1.23087e-06	1.72322e-07	1.61121e-09
139.083	1.23356e-06	1.72322e-07	1.6304e-09
139.199	1.24027e-06	1.72322e-07	1.61604e-09
139.314	1.23624e-06	1.72322e-07	1.61261e-09
139.43	1.2349e-06	1.72322e-07	1.6232e-09
139.546	1.23557e-06	1.72322e-07	1.61462e-09
139.661	1.23759e-06	1.72322e-07	1.61985e-09
139.777	1.23356e-06	1.72322e-07	1.63214e-09
139.892	1.2396e-06	1.72322e-07	1.61682e-09
140.008	1.2423e-06	1.72322e-07	1.59322e-09
140.123	1.2275e-06	1.72322e-07	1.62717e-09
140.239	1.23422e-06	1.72322e-07	1.63176e-09
140.355	1.24027e-06	1.72322e-07	1.65591e-09
140.47	1.23087e-06	1.72322e-07	1.62587e-09
140.586	1.23155e-06	1.72322e-07	1.60113e-09
140.701	1.22684e-06	1.72322e-07	1.63616e-09
140.817	1.23558e-06	1.72322e-07	1.62079e-09
140.933	1.22952e-06	1.72322e-07	1.63259e-09
141.048	1.23221e-06	1.72322e-07	1.62045e-09
141.164	1.2349e-06	1.72322e-07	1.6095e-09
141.28	1.23087e-06	1.72322e-07	1.65459e-09
141.395	1.23356e-06	1.72322e-07	1.62981e-09
141.511	1.22281e-06	1.72322e-07	1.61422e-09
141.626	1.23221e-06	1.72322e-07	1.60786e-09
141.742	1.22818e-06	1.72322e-07	1.60159e-09
141.857	1.23087e-06	1.72322e-07	1.62738e-09
141.973	1.2302e-06	1.72322e-07	1.61837e-09
142.088	1.23692e-06	1.72322e-07	1.62447e-09
142.204	1.22885e-06	1.72322e-07	1.64217e-09
142.319	1.22012e-06	1.72322e-07	1.63558e-09
142.435	1.22886e-06	1.72322e-07	1.63681e-09
142.551	1.22885e-06	1.72322e-07	1.60754e-09
142.666	1.22751e-06	1.72322e-07	1.60763e-09
142.782	1.23019e-06	1.72322e-07	1.59764e-09
142.897	1.23153e-06	1.72322e-07	1.59304e-09
143.013	1.23356e-06	1.72322e-07	1.66607e-09
143.128	1.2349e-06	1.72322e-07	1.63579e-09
143.244	1.22751e-06	1.72322e-07	1.64092e-09
143.36	1.23019e-06	1.72322e-07	1.61738e-09
143.475	1.22751e-06	1.72322e-07	1.64429e-09
143.591	1.23288e-06	1.72322e-07	1.62521e-09
143.706	1.23155e-06	1.72322e-07	1.64861e-09
143.822	1.23558e-06	1.72322e-07	1.60816e-09
143.938	1.22482e-06	1.72322e-07	1.60784e-09
144.053	1.23221e-06	1.72322e-07	1.62259e-09
144.169	1.22482e-06	1.72322e-07	1.61164e-09
144.284	1.22482e-06	1.72322e-07	1.58763e-09
144.4	1.22348e-06	1.72322e-07	1.60835e-09
144.515	1.23624e-06	1.72322e-07	1.63314e-09
144.631	1.23289e-06	1.72322e-07	1.59958e-09
144.747	1.22684e-06	1.72322e-07	1.62688e-09
144.862	1.22751e-06	1.72322e-07	1.61025e-09
144.978	1.22347e-06	1.72322e-07	1.61413e-09
145.094	1.23825e-06	1.72322e-07	1.60575e-09
145.209	1.24027e-06	1.72322e-07	1.60377e-09
145.325	1.22818e-06	1.72322e-07	1.65289e-09
145.44	1.23087e-06	1.72322e-07	1.62218e-09
145.556	1.22886e-06	1.72322e-07	1.62143e-09
145.672	1.23422e-06	1.72322e-07	1.61703e-09
145.787	1.23087e-06	1.72322e-07	1.64834e-09
145.903	1.23019e-06	1.72322e-07	1.62808e-09
146.018	1.22012e-06	1.72322e-07	1.59632e-09
146.134	1.2275e-06	1.72322e-07	1.58089e-09
146.249	1.23691e-06	1.72322e-07	1.61723e-09
146.365	1.23019e-06	1.72322e-07	1.60343e-09
146.48	1.2349e-06	1.72322e-07	1.62584e-09
146.596	1.23557e-06	1.72322e-07	1.62161e-09
146.711	1.23356e-06	1.72322e-07	1.62733e-09
146.827	1.23691e-06	1.72322e-07	1.62591e-09
146.943	1.22549e-06	1.72322e-07	1.61501e-09
147.043	1.22818e-06	1.72322e-07	1.60595e-09
147.158	1.23153e-06	1.72322e-07	1.604e-09
147.274	1.22483e-06	1.72322e-07	1.59315e-09
147.389	1.23221e-06	1.72322e-07	1.62482e-09
147.505	1.2275e-06	1.72322e-07	1.63137e-09
147.621	1.23019e-06	1.72322e-07	1.60793e-09
147.736	1.22012e-06	1.72322e-07	1.63945e-09
147.851	1.22482e-06	1.72322e-07	1.6079e-09
147.966	1.22818e-06	1.72322e-07	1.61092e-09
148.082	1.23691e-06	1.72322e-07	1.60166e-09
148.197	1.2275e-06	1.72322e-07	1.60304e-09
148.313	1.22348e-06	1.72322e-07	1.59452e-09
148.429	1.22684e-06	1.72322e-07	1.59538e-09
148.544	1.22818e-06	1.72322e-07	1.58648e-09
148.66	1.23087e-06	1.72322e-07	1.60688e-09
148.775	1.23288e-06	1.72322e-07	1.61801e-09
148.891	1.22684e-06	1.72322e-07	1.62846e-09
149.006	1.21877e-06	1.72322e-07	1.62058e-09
149.122	1.22952e-06	1.72322e-07	1.59077e-09
149.237	1.22549e-06	1.72322e-07	1.62069e-09
149.353	1.23826e-06	1.72322e-07	1.61509e-09
149.468	1.21877e-06	1.72322e-07	1.61429e-09
149.584	1.23289e-06	1.72322e-07	1.64659e-09
149.7	1.23558e-06	1.72322e-07	1.61211e-09
149.815	1.23087e-06	1.72322e-07	1.61794e-09
149.931	1.23422e-06	1.72322e-07	1.60064e-09
150.047	1.23019e-06	1.72322e-07	1.63681e-09
150.162	1.23221e-06	1.72322e-07	1.59927e-09
150.278	1.22818e-06	1.72322e-07	1.64167e-09
150.393	1.22549e-06	1.72322e-07	1.62389e-09
150.509	1.22146e-06	1.72322e-07	1.60848e-09
150.625	1.23691e-06	1.72322e-07	1.60258e-09
150.74	1.22684e-06	1.72322e-07	1.63576e-09
150.856	1.23019e-06	1.72322e-07	1.59996e-09
150.971	1.23153e-06	1.72322e-07	1.62656e-09
151.087	1.23288e-06	1.72322e-07	1.62566e-09
151.203	1.24296e-06	1.72322e-07	1.58732e-09
151.318	1.23356e-06	1.72322e-07	1.57635e-09
151.434	1.22617e-06	1.72322e-07	1.59153e-09
151.55	1.22684e-06	1.72322e-07	1.60996e-09
151.665	1.22214e-06	1.72322e-07	1.62808e-09
151.781	1.2275e-06	1.72322e-07	1.62136e-09
151.896	1.2275e-06	1.72322e-07	1.57788e-09
152.012	1.22078e-06	1.72322e-07	1.60482e-09
152.127	1.23087e-06	1.72322e-07	1.61087e-09
152.243	1.23087e-06	1.72322e-07	1.6247e-09
152.358	1.23288e-06	1.72322e-07	1.62497e-09
152.474	1.22886e-06	1.72322e-07	1.60511e-09
152.589	1.2275e-06	1.72322e-07	1.58699e-09
152.689	1.2349e-06	1.72322e-07	1.65313e-09
152.805	1.23893e-06	1.72322e-07	1.61946e-09
152.92	1.23221e-06	1.72322e-07	1.60558e-09
153.035	1.2208e-06	1.72322e-07	1.5907e-09
153.151	1.23692e-06	1.72322e-07	1.60463e-09
153.267	1.23087e-06	1.72322e-07	1.61785e-09
153.382	1.22952e-06	1.72322e-07	1.60065e-09
153.498	1.2302e-06	1.72322e-07	1.59228e-09
153.614	1.23019e-06	1.72322e-07	1.5956e-09
153.729	1.23356e-06	1.72322e-07	1.60993e-09
153.845	1.23221e-06	1.72322e-07	1.6228e-09
153.945	1.22952e-06	1.72322e-07	1.61154e-09
154.06	1.22549e-06	1.72322e-07	1.62375e-09
154.176	1.23557e-06	1.72322e-07	1.62301e-09
154.292	1.23893e-06	1.72322e-07	1.60903e-09
154.407	1.22549e-06	1.72322e-07	1.62797e-09
154.523	1.22818e-06	1.72322e-07	1.61566e-09
154.638	1.23691e-06	1.72322e-07	1.61715e-09
154.754	1.22616e-06	1.72322e-07	1.62312e-09
154.87	1.23893e-06	1.72322e-07	1.60669e-09
154.985	1.24162e-06	1.72322e-07	1.6222e-09
155.101	1.22952e-06	1.72322e-07	1.61192e-09
155.216	1.23826e-06	1.72322e-07	1.6212e-09
155.332	1.2349e-06	1.72322e-07	1.62739e-09
155.448	1.22684e-06	1.72322e-07	1.58579e-09
155.563	1.23558e-06	1.72322e-07	1.61825e-09
155.679	1.24296e-06	1.72322e-07	1.62704e-09
155.795	1.2349e-06	1.72322e-07	1.61627e-09
155.91	1.23221e-06	1.72322e-07	1.59751e-09
156.01	1.22952e-06	1.72322e-07	1.63286e-09
156.125	1.23759e-06	1.72322e-07	1.61876e-09
156.241	1.23221e-06	1.72322e-07	1.62783e-09
156.357	1.22818e-06	1.72322e-07	1.59814e-09
156.472	1.23153e-06	1.72322e-07	1.61377e-09
156.588	1.24633e-06	1.72322e-07	1.61854e-09
156.703	1.23019e-06	1.72322e-07	1.60586e-09
156.819	1.23288e-06	1.72322e-07	1.60279e-09
156.935	1.2349e-06	1.72322e-07	1.63663e-09
157.05	1.23422e-06	1.72322e-07	1.63003e-09
157.166	1.23221e-06	1.72322e-07	1.62753e-09
157.282	1.23692e-06	1.72322e-07	1.65292e-09
157.397	1.23356e-06	1.72322e-07	1.61076e-09
157.513	1.23356e-06	1.72322e-07	1.64328e-09
157.628	1.23826e-06	1.72322e-07	1.65941e-09
157.744	1.22885e-06	1.72322e-07	1.60699e-09
157.859	1.24364e-06	1.72322e-07	1.61953e-09
157.975	1.24162e-06	1.72322e-07	1.62091e-09
158.091	1.23961e-06	1.72322e-07	1.61341e-09
158.206	1.24296e-06	1.72322e-07	1.65588e-09
158.322	1.22684e-06	1.72322e-07	1.60467e-09
158.437	1.24162e-06	1.72322e-07	1.6188e-09
158.553	1.24497e-06	1.72322e-07	1.62178e-09
158.669	1.24095e-06	1.72322e-07	1.62356e-09
158.784	1.23691e-06	1.72322e-07	1.61352e-09
158.9	1.24296e-06	1.72322e-07	1.62271e-09
159.015	1.24498e-06	1.72322e-07	1.61097e-09
159.131	1.2349e-06	1.72322e-07	1.60513e-09
159.247	1.23422e-06	1.72322e-07	1.61911e-09
159.362	1.23893e-06	1.72322e-07	1.60915e-09
159.478	1.24699e-06	1.72322e-07	1.59369e-09
159.594	1.23558e-06	1.72322e-07	1.60002e-09
159.709	1.24565e-06	1.72322e-07	1.62615e-09
159.825	1.23423e-06	1.72322e-07	1.59013e-09
159.94	1.23624e-06	1.72322e-07	1.63762e-09
160.056	1.23557e-06	1.72322e-07	1.61885e-09
160.171	1.24095e-06	1.72322e-07	1.61147e-09
160.287	1.24431e-06	1.72322e-07	1.61336e-09
160.403	1.23825e-06	1.72322e-07	1.59039e-09
160.518	1.22952e-06	1.72322e-07	1.60102e-09
160.634	1.2302e-06	1.72322e-07	1.60188e-09
160.749	1.23423e-06	1.72322e-07	1.59054e-09
160.865	1.23961e-06	1.72322e-07	1.598e-09
160.981	1.22952e-06	1.72322e-07	1.60165e-09
161.081	1.23893e-06	1.72322e-07	1.60132e-09
161.196	1.23624e-06	1.72322e-07	1.63076e-09
161.311	1.24363e-06	1.72322e-07	1.59204e-09
161.427	1.23356e-06	1.72322e-07	1.5964e-09
161.543	1.2302e-06	1.72322e-07	1.60637e-09
161.658	1.24027e-06	1.72322e-07	1.61807e-09
161.774	1.23087e-06	1.72322e-07	1.60478e-09
161.889	1.2423e-06	1.72322e-07	1.61139e-09
162.005	1.23289e-06	1.72322e-07	1.6339e-09
162.121	1.24296e-06	1.72322e-07	1.62464e-09
162.236	1.22213e-06	1.72322e-07	1.64238e-09
162.352	1.23624e-06	1.72322e-07	1.60879e-09
162.468	1.23288e-06	1.72322e-07	1.64464e-09
162.583	1.24228e-06	1.72322e-07	1.62968e-09
162.699	1.23961e-06	1.72322e-07	1.62733e-09
162.814	1.24228e-06	1.72322e-07	1.61123e-09
162.93	1.23826e-06	1.72322e-07	1.62767e-09
163.046	1.23087e-06	1.72322e-07	1.62321e-09
163.161	1.23759e-06	1.72322e-07	1.6115e-09
163.277	1.23691e-06	1.72322e-07	1.63425e-09
163.393	1.24094e-06	1.72322e-07	1.63036e-09
163.508	1.23557e-06	1.72322e-07	1.64269e-09
163.624	1.23019e-06	1.72322e-07	1.61699e-09
163.739	1.23759e-06	1.72322e-07	1.62147e-09
163.855	1.23759e-06	1.72322e-07	1.63683e-09
163.971	1.23423e-06	1.72322e-07	1.63738e-09
164.086	1.23221e-06	1.72322e-07	1.61637e-09
164.202	1.23423e-06	1.72322e-07	1.61921e-09
164.317	1.23624e-06	1.72322e-07	1.59846e-09
164.433	1.2349e-06	1.72322e-07	1.60773e-09
164.549	1.23825e-06	1.72322e-07	1.61551e-09
164.664	1.23558e-06	1.72322e-07	1.60638e-09
164.78	1.23826e-06	1.72322e-07	1.60742e-09
164.896	1.24296e-06	1.72322e-07	1.62575e-09
165.011	1.22818e-06	1.72322e-07	1.60709e-09
165.126	1.23221e-06	1.72322e-07	1.65722e-09
165.242	1.22751e-06	1.72322e-07	1.62026e-09
165.358	1.22617e-06	1.72322e-07	1.61175e-09
165.473	1.23826e-06	1.72322e-07	1.62492e-09
165.589	1.23759e-06	1.72322e-07	1.62593e-09
165.704	1.23221e-06	1.72322e-07	1.62837e-09
165.82	1.23356e-06	1.72322e-07	1.6297e-09
165.936	1.2396e-06	1.72322e-07	1.61029e-09
166.051	1.23825e-06	1.72322e-07	1.58648e-09
166.167	1.24162e-06	1.72322e-07	1.59279e-09
166.282	1.23087e-06	1.72322e-07	1.63855e-09
166.398	1.24094e-06	1.72322e-07	1.60848e-09
166.513	1.24095e-06	1.72322e-07	1.62697e-09
166.629	1.23692e-06	1.72322e-07	1.64342e-09
166.745	1.24498e-06	1.72322e-07	1.59256e-09
166.86	1.23087e-06	1.72322e-07	1.60978e-09
166.976	1.23759e-06	1.72322e-07	1.60451e-09
167.092	1.23422e-06	1.72322e-07	1.6513e-09
167.207	1.2349e-06	1.72322e-07	1.58696e-09
167.323	1.24027e-06	1.72322e-07	1.61593e-09
167.438	1.23356e-06	1.72322e-07	1.6094e-09
167.554	1.23557e-06	1.72322e-07	1.62876e-09
167.67	1.23558e-06	1.72322e-07	1.60727e-09
167.785	1.2396e-06	1.72322e-07	1.63276e-09
167.901	1.23423e-06	1.72322e-07	1.60688e-09
168.016	1.24094e-06	1.72322e-07	1.60738e-09
168.132	1.23423e-06	1.72322e-07	1.60854e-09
168.248	1.23893e-06	1.72322e-07	1.62351e-09
168.363	1.23221e-06	1.72322e-07	1.61108e-09
168.479	1.24364e-06	1.72322e-07	1.61203e-09
168.594	1.24296e-06	1.72322e-07	1.60137e-09
168.71	1.24632e-06	1.72322e-07	1.60442e-09
168.825	1.23825e-06	1.72322e-07	1.61014e-09
168.925	1.23825e-06	1.72322e-07	1.5878e-09
169.04	1.23557e-06	1.72322e-07	1.61517e-09
169.156	1.23893e-06	1.72322e-07	1.61798e-09
169.272	1.23558e-06	1.72322e-07	1.63295e-09
169.387	1.23961e-06	1.72322e-07	1.59598e-09
169.503	1.24296e-06	1.72322e-07	1.61576e-09
169.618	1.24296e-06	1.72322e-07	1.61097e-09
169.718	1.2349e-06	1.72322e-07	1.62023e-09
169.834	1.23557e-06	1.72322e-07	1.59442e-09
169.949	1.23423e-06	1.72322e-07	1.61013e-09
170.065	1.22214e-06	1.72322e-07	1.62064e-09
170.18	1.24027e-06	1.72322e-07	1.6117e-09
170.296	1.24364e-06	1.72322e-07	1.62578e-09
170.412	1.2349e-06	1.72322e-07	1.61916e-09
170.527	1.2396e-06	1.72322e-07	1.60638e-09
170.643	1.23691e-06	1.72322e-07	1.58908e-09
170.758	1.23826e-06	1.72322e-07	1.63324e-09
170.874	1.24162e-06	1.72322e-07	1.5697e-09
170.989	1.23221e-06	1.72322e-07	1.58857e-09
171.105	1.23691e-06	1.72322e-07	1.61676e-09
171.22	1.23288e-06	1.72322e-07	1.60732e-09
171.336	1.24363e-06	1.72322e-07	1.60879e-09
171.452	1.23288e-06	1.72322e-07	1.61107e-09
171.567	1.23691e-06	1.72322e-07	1.61878e-09
171.682	1.22751e-06	1.72322e-07	1.61441e-09
171.798	1.23826e-06	1.72322e-07	1.61287e-09
171.914	1.23759e-06	1.72322e-07	1.60903e-09
172.029	1.24364e-06	1.72322e-07	1.6189e-09
172.145	1.23692e-06	1.72322e-07	1.609e-09
172.26	1.24027e-06	1.72322e-07	1.60288e-09
172.376	1.2349e-06	1.72322e-07	1.62469e-09
172.492	1.23826e-06	1.72322e-07	1.6043e-09
172.607	1.23893e-06	1.72322e-07	1.5981e-09
172.723	1.24901e-06	1.72322e-07	1.59243e-09
172.839	1.23221e-06	1.72322e-07	1.6287e-09
172.954	1.23356e-06	1.72322e-07	1.62955e-09
173.07	1.24633e-06	1.72322e-07	1.61312e-09
173.185	1.24498e-06	1.72322e-07	1.62616e-09
173.301	1.24968e-06	1.72322e-07	1.58117e-09
173.417	1.23893e-06	1.72322e-07	1.61113e-09
173.532	1.24296e-06	1.72322e-07	1.60606e-09
173.648	1.23759e-06	1.72322e-07	1.61862e-09
173.763	1.24633e-06	1.72322e-07	1.60358e-09
173.879	1.24699e-06	1.72322e-07	1.62696e-09
173.995	1.24431e-06	1.72322e-07	1.56783e-09
174.11	1.24767e-06	1.72322e-07	1.59645e-09
174.226	1.23893e-06	1.72322e-07	1.60682e-09
174.342	1.23557e-06	1.72322e-07	1.62677e-09
174.457	1.24027e-06	1.72322e-07	1.60596e-09
174.572	1.2302e-06	1.72322e-07	1.58105e-09
174.688	1.24094e-06	1.72322e-07	1.60471e-09
174.804	1.24228e-06	1.72322e-07	1.62872e-09
174.919	1.24632e-06	1.72322e-07	1.5855e-09
175.035	1.25439e-06	1.72322e-07	1.61209e-09
175.135	1.23893e-06	1.72322e-07	1.61244e-09
175.25	1.24363e-06	1.72322e-07	1.58944e-09
175.366	1.23288e-06	1.72322e-07	1.64399e-09
175.481	1.24699e-06	1.72322e-07	1.61743e-09
175.597	1.24766e-06	1.72322e-07	1.60868e-09
175.712	1.24968e-06	1.72322e-07	1.6177e-09
175.828	1.25169e-06	1.72322e-07	1.60963e-09
175.943	1.25036e-06	1.72322e-07	1.57937e-09
176.059	1.25506e-06	1.72322e-07	1.62224e-09
176.174	1.23692e-06	1.72322e-07	1.62733e-09
176.29	1.24431e-06	1.72322e-07	1.59669e-09
176.406	1.24296e-06	1.72322e-07	1.61499e-09
176.521	1.23557e-06	1.72322e-07	1.58917e-09
176.637	1.249e-06	1.72322e-07	1.60064e-09
176.752	1.23825e-06	1.72322e-07	1.62467e-09
176.868	1.24162e-06	1.72322e-07	1.60045e-09
176.983	1.23356e-06	1.72322e-07	1.60502e-09
177.099	1.24228e-06	1.72322e-07	1.60817e-09
177.215	1.23422e-06	1.72322e-07	1.55508e-09
177.33	1.23893e-06	1.72322e-07	1.58319e-09
177.446	1.24363e-06	1.72322e-07	1.62306e-09
177.561	1.24027e-06	1.72322e-07	1.63408e-09
177.677	1.24565e-06	1.72322e-07	1.59923e-09
177.793	1.23356e-06	1.72322e-07	1.63749e-09
177.908	1.24027e-06	1.72322e-07	1.60219e-09
178.024	1.24095e-06	1.72322e-07	1.59522e-09
178.139	1.24296e-06	1.72322e-07	1.59238e-09
178.255	1.24968e-06	1.72322e-07	1.61012e-09
178.37	1.23356e-06	1.72322e-07	1.62037e-09
178.486	1.23893e-06	1.72322e-07	1.62793e-09
178.601	1.2423e-06	1.72322e-07	1.60232e-09
178.717	1.23422e-06	1.72322e-07	1.60195e-09
178.832	1.24228e-06	1.72322e-07	1.621e-09
178.948	1.24497e-06	1.72322e-07	1.57997e-09
179.064	1.23288e-06	1.72322e-07	1.61963e-09
179.179	1.2349e-06	1.72322e-07	1.59384e-09
179.295	1.24431e-06	1.72322e-07	1.60739e-09
179.411	1.23624e-06	1.72322e-07	1.59171e-09
179.526	1.23893e-06	1.72322e-07	1.6092e-09
179.642	1.23691e-06	1.72322e-07	1.61709e-09
179.757	1.24095e-06	1.72322e-07	1.605e-09
179.873	1.24162e-06	1.72322e-07	1.57902e-09
179.989	1.23893e-06	1.72322e-07	1.6185e-09
180.104	1.24699e-06	1.72322e-07	1.60533e-09
180.22	1.24027e-06	1.72322e-07	1.5895e-09
180.335	1.24431e-06	1.72322e-07	1.59264e-09
180.451	1.23961e-06	1.72322e-07	1.61418e-09
180.566	1.23221e-06	1.72322e-07	1.60105e-09
180.682	1.24766e-06	1.72322e-07	1.60111e-09
180.798	1.2349e-06	1.72322e-07	1.61103e-09
180.913	1.23624e-06	1.72322e-07	1.61333e-09
181.029	1.2423e-06	1.72322e-07	1.60628e-09
181.144	1.23624e-06	1.72322e-07	1.61374e-09
181.26	1.24363e-06	1.72322e-07	1.63723e-09
181.376	1.23624e-06	1.72322e-07	1.59226e-09
181.491	1.24027e-06	1.72322e-07	1.59894e-09
181.607	1.24497e-06	1.72322e-07	1.58735e-09
181.723	1.23423e-06	1.72322e-07	1.58246e-09
181.838	1.23825e-06	1.72322e-07	1.59906e-09
181.954	1.23221e-06	1.72322e-07	1.56681e-09
182.069	1.26984e-06	1.72322e-07	1.60151e-09
182.185	1.21609e-06	1.72322e-07	1.60887e-09
182.301	1.2779e-06	1.72322e-07	1.60213e-09
182.416	1.22078e-06	1.72322e-07	1.59652e-09
182.532	1.27387e-06	1.72322e-07	1.59285e-09
182.647	1.22684e-06	1.72322e-07	1.57052e-09
182.763	1.27924e-06	1.72322e-07	1.59798e-09
182.879	1.21609e-06	1.72322e-07	1.58575e-09
182.994	1.2779e-06	1.72322e-07	1.58523e-09
183.11	1.22482e-06	1.72322e-07	1.60146e-09
183.226	1.27722e-06	1.72322e-07	1.6118e-09
183.341	1.2349e-06	1.72322e-07	1.58864e-09
183.457	1.28126e-06	1.72322e-07	1.62305e-09
183.572	1.24766e-06	1.72322e-07	1.60535e-09
183.688	1.24431e-06	1.72322e-07	1.60687e-09
183.804	1.23221e-06	1.72322e-07	1.60223e-09
183.919	1.26446e-06	1.72322e-07	1.62509e-09
184.035	1.22012e-06	1.72322e-07	1.60736e-09
184.135	1.27051e-06	1.72322e-07	1.60288e-09
184.25	1.24632e-06	1.72322e-07	1.59885e-09
184.366	1.22415e-06	1.72322e-07	1.59981e-09
184.482	1.26782e-06	1.72322e-07	1.61298e-09
184.597	1.22684e-06	1.72322e-07	1.61285e-09
184.713	1.27656e-06	1.72322e-07	1.62257e-09
184.828	1.21474e-06	1.72322e-07	1.58047e-09
184.944	1.24364e-06	1.72322e-07	1.59148e-09
185.059	1.24497e-06	1.72322e-07	1.60951e-09
185.175	1.28126e-06	1.72322e-07	1.60267e-09
185.291	1.24766e-06	1.72322e-07	1.59199e-09
185.406	1.23153e-06	1.72322e-07	1.56573e-09
185.522	1.27252e-06	1.72322e-07	1.59771e-09
185.637	1.23288e-06	1.72322e-07	1.60775e-09
185.753	1.25102e-06	1.72322e-07	1.61375e-09
185.868	1.25102e-06	1.72322e-07	1.62558e-09
185.984	1.25438e-06	1.72322e-07	1.61906e-09
186.1	1.24834e-06	1.72322e-07	1.60255e-09
186.215	1.25303e-06	1.72322e-07	1.57403e-09
186.331	1.25102e-06	1.72322e-07	1.57436e-09
186.446	1.25237e-06	1.72322e-07	1.58269e-09
186.562	1.25708e-06	1.72322e-07	1.59457e-09
186.662	1.25303e-06	1.72322e-07	1.61556e-09
186.778	1.23624e-06	1.72322e-07	1.59548e-09
186.893	1.2732e-06	1.72322e-07	1.61407e-09
187.009	1.22348e-06	1.72322e-07	1.58609e-09
187.124	1.27589e-06	1.72322e-07	1.58806e-09
187.24	1.24497e-06	1.72322e-07	1.6251e-09
187.356	1.24766e-06	1.72322e-07	1.60897e-09
187.471	1.25573e-06	1.72322e-07	1.60781e-09
187.587	1.23893e-06	1.72322e-07	1.64022e-09
187.703	1.28395e-06	1.72322e-07	1.59032e-09
187.818	1.22281e-06	1.72322e-07	1.59314e-09
187.918	1.26446e-06	1.72322e-07	1.61673e-09
188.034	1.23288e-06	1.72322e-07	1.60238e-09
188.149	1.26647e-06	1.72322e-07	1.59185e-09
188.265	1.2349e-06	1.72322e-07	1.60663e-09
188.381	1.24834e-06	1.72322e-07	1.57751e-09
188.496	1.25506e-06	1.72322e-07	1.58192e-09
188.612	1.2349e-06	1.72322e-07	1.5861e-09
188.727	1.26244e-06	1.72322e-07	1.60686e-09
188.843	1.25303e-06	1.72322e-07	1.56956e-09
188.959	1.24901e-06	1.72322e-07	1.58122e-09
189.074	1.24228e-06	1.72322e-07	1.621e-09
189.189	1.25774e-06	1.72322e-07	1.59084e-09
189.305	1.25909e-06	1.72322e-07	1.59825e-09
189.42	1.25303e-06	1.72322e-07	1.59212e-09
189.536	1.24095e-06	1.72322e-07	1.61881e-09
189.652	1.27051e-06	1.72322e-07	1.60291e-09
189.767	1.22818e-06	1.72322e-07	1.60769e-09
189.883	1.28193e-06	1.72322e-07	1.58653e-09
189.998	1.24632e-06	1.72322e-07	1.57126e-09
190.114	1.249e-06	1.72322e-07	1.5843e-09
190.23	1.25976e-06	1.72322e-07	1.61302e-09
190.345	1.26312e-06	1.72322e-07	1.62068e-09
190.461	1.24565e-06	1.72322e-07	1.57605e-09
190.577	1.28193e-06	1.72322e-07	1.58656e-09
190.692	1.24027e-06	1.72322e-07	1.63607e-09
190.808	1.28933e-06	1.72322e-07	1.63397e-09
190.923	1.23019e-06	1.72322e-07	1.60668e-09
191.039	1.2611e-06	1.72322e-07	1.61723e-09
191.155	1.24699e-06	1.72322e-07	1.61388e-09
191.27	1.25975e-06	1.72322e-07	1.60425e-09
191.386	1.25237e-06	1.72322e-07	1.57957e-09
191.501	1.24834e-06	1.72322e-07	1.61716e-09
191.617	1.24632e-06	1.72322e-07	1.57257e-09
191.733	1.2396e-06	1.72322e-07	1.57629e-09
191.848	1.27992e-06	1.72322e-07	1.57128e-09
191.964	1.23155e-06	1.72322e-07	1.60489e-09
192.08	1.26648e-06	1.72322e-07	1.63313e-09
192.195	1.22415e-06	1.72322e-07	1.59197e-09
192.311	1.27387e-06	1.72322e-07	1.59692e-09
192.426	1.23558e-06	1.72322e-07	1.59046e-09
192.542	1.25036e-06	1.72322e-07	1.57829e-09
192.658	1.26849e-06	1.72322e-07	1.60649e-09
192.773	1.25909e-06	1.72322e-07	1.60419e-09
192.889	1.24565e-06	1.72322e-07	1.58897e-09
193.004	1.26043e-06	1.72322e-07	1.59029e-09
193.12	1.25169e-06	1.72322e-07	1.61647e-09
193.235	1.24431e-06	1.72322e-07	1.5837e-09
193.351	1.27857e-06	1.72322e-07	1.58192e-09
193.466	1.2638e-06	1.72322e-07	1.59383e-09
193.582	1.23893e-06	1.72322e-07	1.58735e-09
193.697	1.26916e-06	1.72322e-07	1.59846e-09
193.813	1.2611e-06	1.72322e-07	1.60099e-09
193.928	1.23692e-06	1.72322e-07	1.61541e-09
194.044	1.26581e-06	1.72322e-07	1.59261e-09
194.16	1.25909e-06	1.72322e-07	1.58639e-09
194.275	1.24296e-06	1.72322e-07	1.59811e-09
194.391	1.25237e-06	1.72322e-07	1.57344e-09
194.506	1.27992e-06	1.72322e-07	1.59867e-09
194.622	1.25506e-06	1.72322e-07	1.58887e-09
194.738	1.24027e-06	1.72322e-07	1.56803e-09
194.853	1.27387e-06	1.72322e-07	1.60037e-09
194.969	1.23759e-06	1.72322e-07	1.59783e-09
195.084	1.28327e-06	1.72322e-07	1.63554e-09
195.2	1.25036e-06	1.72322e-07	1.59954e-09
195.316	1.2564e-06	1.72322e-07	1.57414e-09
195.431	1.25506e-06	1.72322e-07	1.59742e-09
195.547	1.25909e-06	1.72322e-07	1.60319e-09
195.662	1.25774e-06	1.72322e-07	1.60036e-09
195.777	1.25975e-06	1.72322e-07	1.59067e-09
195.893	1.26244e-06	1.72322e-07	1.6068e-09
196.009	1.249e-06	1.72322e-07	1.56995e-09
196.124	1.28999e-06	1.72322e-07	1.5928e-09
196.24	1.23826e-06	1.72322e-07	1.60158e-09
196.355	1.24431e-06	1.72322e-07	1.58292e-09
196.471	1.26916e-06	1.72322e-07	1.59093e-09
196.586	1.24228e-06	1.72322e-07	1.58221e-09
196.702	1.29066e-06	1.72322e-07	1.59774e-09
196.818	1.2349e-06	1.72322e-07	1.59168e-09
196.933	1.28394e-06	1.72322e-07	1.57565e-09
197.049	1.24296e-06	1.72322e-07	1.58683e-09
197.164	1.27252e-06	1.72322e-07	1.60339e-09
197.28	1.25774e-06	1.72322e-07	1.57329e-09
197.395	1.24027e-06	1.72322e-07	1.57436e-09
197.511	1.26378e-06	1.72322e-07	1.57503e-09
197.626	1.26378e-06	1.72322e-07	1.59827e-09
197.741	1.24834e-06	1.72322e-07	1.56108e-09
197.857	1.24766e-06	1.72322e-07	1.59743e-09
197.973	1.26715e-06	1.72322e-07	1.56403e-09
198.088	1.24497e-06	1.72322e-07	1.58741e-09
198.203	1.26647e-06	1.72322e-07	1.5836e-09
198.319	1.25371e-06	1.72322e-07	1.5723e-09
198.434	1.25237e-06	1.72322e-07	1.60144e-09
198.55	1.24431e-06	1.72322e-07	1.5832e-09
198.665	1.28664e-06	1.72322e-07	1.58341e-09
198.781	1.24699e-06	1.72322e-07	1.55303e-09
198.897	1.24767e-06	1.72322e-07	1.58287e-09
199.012	1.26514e-06	1.72322e-07	1.6086e-09
199.128	1.24296e-06	1.72322e-07	1.60824e-09
199.243	1.25035e-06	1.72322e-07	1.57308e-09
199.359	1.28932e-06	1.72322e-07	1.60647e-09
199.475	1.23087e-06	1.72322e-07	1.58264e-09
199.59	1.25371e-06	1.72322e-07	1.60065e-09
199.706	1.25102e-06	1.72322e-07	1.58487e-09
199.822	1.28797e-06	1.72322e-07	1.59355e-09
199.937	1.22818e-06	1.72322e-07	1.64383e-09
200.053	1.27252e-06	1.72322e-07	1.5635e-09
200.168	1.23356e-06	1.72322e-07	1.58968e-09
200.284	1.25842e-06	1.72322e-07	1.61813e-09
200.4	1.26581e-06	1.72322e-07	1.60729e-09
200.515	1.24431e-06	1.72322e-07	1.6048e-09
200.63	1.28394e-06	1.72322e-07	1.58689e-09
200.73	1.23557e-06	1.72322e-07	1.6046e-09
200.846	1.27118e-06	1.72322e-07	1.58316e-09
200.961	1.23893e-06	1.72322e-07	1.60865e-09
201.077	1.25035e-06	1.72322e-07	1.59324e-09
201.192	1.25237e-06	1.72322e-07	1.58153e-09
201.308	1.29537e-06	1.72322e-07	1.58964e-09
201.423	1.22952e-06	1.72322e-07	1.59537e-09
201.539	1.27924e-06	1.72322e-07	1.58397e-09
201.654	1.2302e-06	1.72322e-07	1.58545e-09
201.77	1.26111e-06	1.72322e-07	1.59043e-09
201.886	1.25976e-06	1.72322e-07	1.57728e-09
202.001	1.25909e-06	1.72322e-07	1.57232e-09
202.117	1.24767e-06	1.72322e-07	1.58999e-09
202.232	1.25305e-06	1.72322e-07	1.58705e-09
202.348	1.27387e-06	1.72322e-07	1.59082e-09
202.464	1.23961e-06	1.72322e-07	1.55606e-09
202.579	1.27186e-06	1.72322e-07	1.53553e-09
202.695	1.24632e-06	1.72322e-07	1.56104e-09
202.81	1.2826e-06	1.72322e-07	1.60384e-09
202.926	1.24228e-06	1.72322e-07	1.57528e-09
203.042	1.29067e-06	1.72322e-07	1.58766e-09
203.157	1.23356e-06	1.72322e-07	1.58392e-09
203.273	1.25237e-06	1.72322e-07	1.59939e-09
203.388	1.26581e-06	1.72322e-07	1.56693e-09
203.504	1.26043e-06	1.72322e-07	1.58562e-09
203.619	1.24699e-06	1.72322e-07	1.58332e-09
203.735	1.28261e-06	1.72322e-07	1.58881e-09
203.851	1.24699e-06	1.72322e-07	1.59208e-09
203.966	1.26581e-06	1.72322e-07	1.58431e-09
204.082	1.25371e-06	1.72322e-07	1.55671e-09
204.198	1.2947e-06	1.72322e-07	1.5876e-09
204.313	1.22214e-06	1.72322e-07	1.56763e-09
204.429	1.27656e-06	1.72322e-07	1.57559e-09
204.544	1.24094e-06	1.72322e-07	1.57087e-09
204.66	1.25708e-06	1.72322e-07	1.59267e-09
204.776	1.26715e-06	1.72322e-07	1.60571e-09
204.891	1.26043e-06	1.72322e-07	1.58698e-09
205.007	1.25439e-06	1.72322e-07	1.6075e-09
205.122	1.2779e-06	1.72322e-07	1.5768e-09
205.238	1.25774e-06	1.72322e-07	1.60664e-09
205.354	1.26177e-06	1.72322e-07	1.57618e-09
205.469	1.25572e-06	1.72322e-07	1.57435e-09
205.585	1.29335e-06	1.72322e-07	1.59539e-09
205.7	1.22347e-06	1.72322e-07	1.58005e-09
205.816	1.26312e-06	1.72322e-07	1.5681e-09
205.931	1.25774e-06	1.72322e-07	1.59723e-09
206.047	1.2517e-06	1.72322e-07	1.58473e-09
206.163	1.25975e-06	1.72322e-07	1.60079e-09
206.278	1.29537e-06	1.72322e-07	1.59668e-09
206.394	1.23624e-06	1.72322e-07	1.58313e-09
206.509	1.26984e-06	1.72322e-07	1.61467e-09
206.625	1.25573e-06	1.72322e-07	1.58237e-09
206.741	1.24497e-06	1.72322e-07	1.59598e-09
206.856	1.26647e-06	1.72322e-07	1.59789e-09
206.972	1.2705e-06	1.72322e-07	1.57975e-09
207.087	1.25035e-06	1.72322e-07	1.59571e-09
207.203	1.25371e-06	1.72322e-07	1.56239e-09
207.318	1.24968e-06	1.72322e-07	1.5576e-09
207.434	1.28731e-06	1.72322e-07	1.58175e-09
207.55	1.23624e-06	1.72322e-07	1.57094e-09
207.665	1.26514e-06	1.72322e-07	1.54547e-09
207.781	1.25036e-06	1.72322e-07	1.5832e-09
207.896	1.2564e-06	1.72322e-07	1.57717e-09
208.012	1.26648e-06	1.72322e-07	1.59059e-09
208.127	1.27118e-06	1.72322e-07	1.58468e-09
208.243	1.26312e-06	1.72322e-07	1.57702e-09
208.359	1.25237e-06	1.72322e-07	1.53333e-09
208.474	1.27387e-06	1.72322e-07	1.55549e-09
208.59	1.25506e-06	1.72322e-07	1.5748e-09
208.705	1.26043e-06	1.72322e-07	1.59177e-09
208.821	1.26782e-06	1.72322e-07	1.57549e-09
208.937	1.26312e-06	1.72322e-07	1.59571e-09
209.052	1.26111e-06	1.72322e-07	1.6111e-09
209.168	1.25975e-06	1.72322e-07	1.56447e-09
209.284	1.2732e-06	1.72322e-07	1.58475e-09
209.399	1.25708e-06	1.72322e-07	1.60774e-09
209.515	1.27858e-06	1.72322e-07	1.60362e-09
209.63	1.25102e-06	1.72322e-07	1.58471e-09
209.746	1.26715e-06	1.72322e-07	1.5673e-09
209.862	1.2564e-06	1.72322e-07	1.58947e-09
209.977	1.26513e-06	1.72322e-07	1.60291e-09
210.092	1.24364e-06	1.72322e-07	1.57084e-09
210.208	1.2779e-06	1.72322e-07	1.59628e-09
210.324	1.26648e-06	1.72322e-07	1.59536e-09
210.439	1.24699e-06	1.72322e-07	1.59343e-09
210.555	1.27723e-06	1.72322e-07	1.59781e-09
210.671	1.27051e-06	1.72322e-07	1.58391e-09
210.786	1.25438e-06	1.72322e-07	1.57167e-09
210.902	1.26043e-06	1.72322e-07	1.614e-09
211.017	1.27588e-06	1.72322e-07	1.57663e-09
211.133	1.26177e-06	1.72322e-07	1.58224e-09
211.249	1.28125e-06	1.72322e-07	1.58033e-09
211.364	1.25439e-06	1.72322e-07	1.60821e-09
211.48	1.2779e-06	1.72322e-07	1.57208e-09
211.596	1.27186e-06	1.72322e-07	1.56863e-09
211.711	1.25708e-06	1.72322e-07	1.58247e-09
211.827	1.27252e-06	1.72322e-07	1.58941e-09
211.942	1.30746e-06	1.72322e-07	1.55418e-09
212.058	1.24027e-06	1.72322e-07	1.58031e-09
212.174	1.28596e-06	1.72322e-07	1.57879e-09
212.289	1.25102e-06	1.72322e-07	1.55513e-09
212.405	1.27924e-06	1.72322e-07	1.59754e-09
212.52	1.25774e-06	1.72322e-07	1.55172e-09
212.636	1.28999e-06	1.72322e-07	1.57771e-09
212.751	1.26177e-06	1.72322e-07	1.56721e-09
212.867	1.27252e-06	1.72322e-07	1.57566e-09
212.983	1.26244e-06	1.72322e-07	1.57531e-09
213.083	1.29134e-06	1.72322e-07	1.56143e-09
213.198	1.24431e-06	1.72322e-07	1.5817e-09
213.314	1.27656e-06	1.72322e-07	1.58163e-09
213.429	1.25841e-06	1.72322e-07	1.57891e-09
213.545	1.27521e-06	1.72322e-07	1.57747e-09
213.661	1.26177e-06	1.72322e-07	1.6016e-09
213.776	1.28932e-06	1.72322e-07	1.61342e-09
213.892	1.26513e-06	1.72322e-07	1.59028e-09
214.007	1.27319e-06	1.72322e-07	1.58037e-09
214.123	1.27185e-06	1.72322e-07	1.58545e-09
214.239	1.2853e-06	1.72322e-07	1.59049e-09
214.354	1.27453e-06	1.72322e-07	1.59673e-09
214.47	1.27656e-06	1.72322e-07	1.60576e-09
214.586	1.2732e-06	1.72322e-07	1.59585e-09
214.701	1.26581e-06	1.72322e-07	1.55747e-09
214.817	1.30813e-06	1.72322e-07	1.61048e-09
214.932	1.25303e-06	1.72322e-07	1.5683e-09
215.048	1.27521e-06	1.72322e-07	1.56861e-09
215.164	1.2947e-06	1.72322e-07	1.6146e-09
215.279	1.27051e-06	1.72322e-07	1.55802e-09
215.395	1.29335e-06	1.72322e-07	1.60037e-09
215.51	1.27723e-06	1.72322e-07	1.59589e-09
215.626	1.27453e-06	1.72322e-07	1.61466e-09
215.742	1.28731e-06	1.72322e-07	1.55738e-09
215.857	1.26984e-06	1.72322e-07	1.58298e-09
215.973	1.29134e-06	1.72322e-07	1.56012e-09
216.089	1.26514e-06	1.72322e-07	1.60191e-09
216.204	1.26177e-06	1.72322e-07	1.56032e-09
216.32	1.27991e-06	1.72322e-07	1.58599e-09
216.435	1.30074e-06	1.72322e-07	1.58124e-09
216.551	1.2564e-06	1.72322e-07	1.57511e-09
216.667	1.29066e-06	1.72322e-07	1.59259e-09
216.767	1.2947e-06	1.72322e-07	1.59751e-09
216.882	1.25909e-06	1.72322e-07	1.58468e-09
216.998	1.29806e-06	1.72322e-07	1.56872e-09
217.113	1.25305e-06	1.72322e-07	1.59192e-09
217.229	1.2947e-06	1.72322e-07	1.58627e-09
217.345	1.25102e-06	1.72322e-07	1.5967e-09
217.46	1.27252e-06	1.72322e-07	1.58218e-09
217.576	1.30477e-06	1.72322e-07	1.59952e-09
217.691	1.2638e-06	1.72322e-07	1.62411e-09
217.807	1.26715e-06	1.72322e-07	1.58935e-09
217.922	1.2705e-06	1.72322e-07	1.58779e-09
218.038	1.31217e-06	1.72322e-07	1.57878e-09
218.153	1.22818e-06	1.72322e-07	1.58269e-09
218.269	1.26715e-06	1.72322e-07	1.57945e-09
218.384	1.27319e-06	1.72322e-07	1.57025e-09
218.5	1.28193e-06	1.72322e-07	1.60478e-09
218.616	1.31619e-06	1.72322e-07	1.57564e-09
218.731	1.24565e-06	1.72322e-07	1.58404e-09
218.847	1.27924e-06	1.72322e-07	1.6621e-09
218.963	1.2705e-06	1.72322e-07	1.55982e-09
219.078	1.28528e-06	1.72322e-07	1.57215e-09
219.194	1.26984e-06	1.72322e-07	1.6082e-09
219.309	1.27118e-06	1.72322e-07	1.56289e-09
219.425	1.29671e-06	1.72322e-07	1.59493e-09
219.541	1.27521e-06	1.72322e-07	1.59173e-09
219.656	1.26916e-06	1.72322e-07	1.59072e-09
219.772	1.28327e-06	1.72322e-07	1.60203e-09
219.888	1.27857e-06	1.72322e-07	1.59812e-09
220.003	1.27453e-06	1.72322e-07	1.58479e-09
220.119	1.28932e-06	1.72322e-07	1.59872e-09
220.234	1.26581e-06	1.72322e-07	1.56968e-09
220.35	1.28528e-06	1.72322e-07	1.58728e-09
220.466	1.2779e-06	1.72322e-07	1.58021e-09
220.581	1.28193e-06	1.72322e-07	1.58976e-09
220.697	1.26916e-06	1.72322e-07	1.58666e-09
220.812	1.29066e-06	1.72322e-07	1.59571e-09
220.928	1.31351e-06	1.72322e-07	1.6064e-09
221.044	1.25841e-06	1.72322e-07	1.57866e-09
221.159	1.30275e-06	1.72322e-07	1.60046e-09
221.275	1.26581e-06	1.72322e-07	1.59019e-09
221.391	1.27387e-06	1.72322e-07	1.57517e-09
221.506	1.29134e-06	1.72322e-07	1.60495e-09
221.622	1.31149e-06	1.72322e-07	1.62322e-09
221.737	1.26177e-06	1.72322e-07	1.56148e-09
221.853	1.28797e-06	1.72322e-07	1.60726e-09
221.969	1.29134e-06	1.72322e-07	1.59816e-09
222.084	1.27387e-06	1.72322e-07	1.58714e-09
222.184	1.30141e-06	1.72322e-07	1.60854e-09
222.3	1.25774e-06	1.72322e-07	1.56722e-09
222.415	1.28125e-06	1.72322e-07	1.5983e-09
222.531	1.28999e-06	1.72322e-07	1.59321e-09
222.647	1.29066e-06	1.72322e-07	1.59437e-09
222.762	1.26446e-06	1.72322e-07	1.58274e-09
222.862	1.27924e-06	1.72322e-07	1.56892e-09
222.977	1.28462e-06	1.72322e-07	1.57394e-09
223.093	1.28193e-06	1.72322e-07	1.57259e-09
223.209	1.28596e-06	1.72322e-07	1.57286e-09
223.324	1.27319e-06	1.72322e-07	1.59438e-09
223.44	1.29067e-06	1.72322e-07	1.61273e-09
223.556	1.27723e-06	1.72322e-07	1.59054e-09
223.671	1.292e-06	1.72322e-07	1.62494e-09
223.787	1.3162e-06	1.72322e-07	1.59825e-09
223.902	1.26446e-06	1.72322e-07	1.59792e-09
224.018	1.29671e-06	1.72322e-07	1.57398e-09
224.134	1.28462e-06	1.72322e-07	1.59973e-09
224.249	1.29335e-06	1.72322e-07	1.59534e-09
224.365	1.28126e-06	1.72322e-07	1.60747e-09
224.48	1.29872e-06	1.72322e-07	1.59204e-09
224.596	1.27118e-06	1.72322e-07	1.59096e-09
224.712	1.29671e-06	1.72322e-07	1.62217e-09
224.827	1.31956e-06	1.72322e-07	1.59571e-09
224.943	1.26312e-06	1.72322e-07	1.57538e-09
225.059	1.29402e-06	1.72322e-07	1.63062e-09
225.174	1.28059e-06	1.72322e-07	1.58173e-09
225.29	1.28462e-06	1.72322e-07	1.57283e-09
225.405	1.31552e-06	1.72322e-07	1.58457e-09
225.521	1.27118e-06	1.72322e-07	1.60804e-09
225.637	1.28327e-06	1.72322e-07	1.62138e-09
225.752	1.28596e-06	1.72322e-07	1.59729e-09
225.868	1.28798e-06	1.72322e-07	1.59195e-09
225.983	1.31889e-06	1.72322e-07	1.59711e-09
226.099	1.25237e-06	1.72322e-07	1.62572e-09
226.214	1.27991e-06	1.72322e-07	1.63349e-09
226.33	1.31485e-06	1.72322e-07	1.58789e-09
226.446	1.292e-06	1.72322e-07	1.63429e-09
226.561	1.27991e-06	1.72322e-07	1.58997e-09
226.677	1.30343e-06	1.72322e-07	1.60375e-09
226.792	1.27656e-06	1.72322e-07	1.58434e-09
226.908	1.2994e-06	1.72322e-07	1.58935e-09
227.024	1.2826e-06	1.72322e-07	1.59544e-09
227.139	1.28731e-06	1.72322e-07	1.60091e-09
227.255	1.2947e-06	1.72322e-07	1.61796e-09
227.371	1.28059e-06	1.72322e-07	1.61519e-09
227.486	1.29806e-06	1.72322e-07	1.5987e-09
227.602	1.32224e-06	1.72322e-07	1.60205e-09
227.717	1.26984e-06	1.72322e-07	1.60127e-09
227.833	1.28865e-06	1.72322e-07	1.58457e-09
227.949	1.31956e-06	1.72322e-07	1.5869e-09
228.064	1.27186e-06	1.72322e-07	1.60187e-09
228.18	1.2853e-06	1.72322e-07	1.59198e-09
228.295	1.31753e-06	1.72322e-07	1.62304e-09
228.411	1.28059e-06	1.72322e-07	1.61112e-09
228.527	1.28596e-06	1.72322e-07	1.63372e-09
228.642	1.31284e-06	1.72322e-07	1.61832e-09
228.758	1.28731e-06	1.72322e-07	1.62391e-09
228.858	1.28059e-06	1.72322e-07	1.62599e-09
228.973	1.30612e-06	1.72322e-07	1.58738e-09
229.089	1.32493e-06	1.72322e-07	1.61842e-09
229.204	1.27453e-06	1.72322e-07	1.59794e-09
229.32	1.29537e-06	1.72322e-07	1.58869e-09
229.436	1.31956e-06	1.72322e-07	1.58933e-09
229.551	1.27521e-06	1.72322e-07	1.59577e-09
229.667	1.28663e-06	1.72322e-07	1.62526e-09
229.782	1.30947e-06	1.72322e-07	1.61289e-09
229.898	1.28059e-06	1.72322e-07	1.6122e-09
230.014	1.29806e-06	1.72322e-07	1.62129e-09
230.129	1.29469e-06	1.72322e-07	1.61838e-09
230.245	1.28394e-06	1.72322e-07	1.63414e-09
230.361	1.30544e-06	1.72322e-07	1.62951e-09
[truncated: 596 more rows]
