# Supplementary material for: Exploiting hot electrons from a plasmon nanohybrid system for the photoelectroreduction of CO2
Source: Commun Chem. 2024 Mar 20;7:59. doi: 10.1038/s42004-024-01149-8 (PMC10954701; doi:10.1038/s42004-024-01149-8)
Supplement: Supplementary file 3 — Supplementary Data 1 [file 42004_2024_1149_MOESM3_ESM.zip › Source data/Figure 3B.xlsx]

## Sheet: Sheet1
	NiO-Au		NiO		NiO-Au-Re Catalyst
Time (minutes)	Current (µA)	Time (minutes)	Current (µA)	Time (minutes)	Current (µA)
0	-9.06229	0	-9.06229	0	-7.6345
0.005	-8.43763	0.005	-8.43763	0.005	-7.62199
0.01	-8.43763	0.01	-8.43763	0.01	-7.62199
0.015	-8.43763	0.015	-8.43763	0.015	-7.62199
0.02	-8.43763	0.02	-8.43763	0.02	-7.62199
0.025	-5.03135	0.025	-4.71878	0.025	-7.62199
0.03	-4.84395	0.03	-4.59385	0.03	-7.62199
0.035	-4.78125	0.035	-4.46892	0.035	-7.62199
0.04	-4.65631	0.04	-4.40645	0.04	-7.62199
0.045	-4.59385	0.045	-4.40645	0.045	-7.61575
0.05	-4.43444	0.05	-4.25944	0.05	-7.62199
0.055	-4.3782	0.055	-4.21569	0.055	-7.61575
0.06	-4.33445	0.06	-4.17819	0.06	-7.61575
0.065	-4.30319	0.065	-4.15318	0.065	-7.61575
0.07	-4.26569	0.07	-4.12819	0.07	-7.62199
0.075	-4.21413	0.075	-4.10943	0.075	-7.61575
0.08	-4.18475	0.08	-4.0685	0.08	-7.6095
0.085	-4.15975	0.085	-4.0535	0.085	-7.6095
0.09	-4.13725	0.09	-4.03412	0.09	-7.6095
0.095	-4.11413	0.095	-4.02537	0.095	-7.6095
0.1	-4.0935	0.1	-4.01287	0.1	-7.6095
0.105	-4.07537	0.105	-4.00287	0.105	-7.60324
0.11	-4.0585	0.11	-3.99162	0.11	-7.60324
0.115	-4.04162	0.115	-3.98287	0.115	-7.59699
0.12	-4.02725	0.12	-3.97662	0.12	-7.59699
0.125	-4.01287	0.125	-3.97037	0.125	-7.59075
0.13	-3.9985	0.13	-3.96412	0.13	-7.59075
0.135	-3.98725	0.135	-3.956	0.135	-7.59075
0.14	-3.97412	0.14	-3.95162	0.14	-7.58449
0.145	-3.96225	0.145	-3.94662	0.145	-7.59075
0.15	-3.951	0.15	-3.941	0.15	-7.57824
0.155	-3.94037	0.155	-3.93475	0.155	-7.58449
0.16	-3.931	0.16	-3.93037	0.16	-7.59075
0.165	-3.92162	0.165	-3.92725	0.165	-7.58449
0.17	-3.91475	0.17	-3.91975	0.17	-7.59075
0.175	-3.90787	0.175	-3.91787	0.175	-7.59075
0.18	-3.8985	0.18	-3.91412	0.18	-7.59075
0.185	-3.89037	0.185	-3.91162	0.185	-7.58449
0.19	-3.88412	0.19	-3.906	0.19	-7.59075
0.195	-3.87725	0.195	-3.9035	0.195	-7.59699
0.2	-3.871	0.2	-3.90287	0.2	-7.59075
0.205	-3.8635	0.205	-3.901	0.205	-7.59699
0.21	-3.85912	0.21	-3.8985	0.21	-7.59075
0.215	-3.85225	0.215	-3.89537	0.215	-7.59075
0.22	-3.84537	0.22	-3.89162	0.22	-7.59699
0.225	-3.84162	0.225	-3.891	0.225	-7.59699
0.23	-3.83412	0.23	-3.891	0.23	-7.59699
0.235	-3.831	0.235	-3.88537	0.235	-7.59075
0.24	-3.82662	0.24	-3.88475	0.24	-7.59075
0.245	-3.82225	0.245	-3.88537	0.245	-7.59075
0.25	-3.81725	0.25	-3.8835	0.25	-7.59075
0.255	-3.8135	0.255	-3.881	0.255	-7.59075
0.26	-3.80787	0.26	-3.88037	0.26	-7.59075
0.265	-3.80475	0.265	-3.881	0.265	-7.59075
0.27	-3.79912	0.27	-3.87725	0.27	-7.59075
0.275	-3.79662	0.275	-3.87537	0.275	-7.58449
0.28	-3.79412	0.28	-3.87725	0.28	-7.58449
0.285	-3.79162	0.285	-3.87662	0.285	-7.58449
0.29	-3.78287	0.29	-3.876	0.29	-7.58449
0.295	-3.7785	0.295	-3.87522	0.295	-7.58449
0.3	-3.77475	0.3	-3.87412	0.3	-7.57824
0.305	-3.77287	0.305	-3.87412	0.305	-7.57824
0.31	-3.76975	0.31	-3.87225	0.31	-7.57824
0.315	-3.7635	0.315	-3.86975	0.315	-7.57824
0.32	-3.76099	0.32	-3.86912	0.32	-7.57824
0.325	-3.75725	0.325	-3.8685	0.325	-7.57824
0.33	-3.75287	0.33	-3.86662	0.33	-7.57824
0.335	-3.74974	0.335	-3.8685	0.335	-7.57824
0.34	-3.74662	0.34	-3.86787	0.34	-7.57824
0.345	-3.74475	0.345	-3.86725	0.345	-7.57824
0.35	-3.74162	0.35	-3.86287	0.35	-7.57824
0.355	-3.7385	0.355	-3.86287	0.355	-7.57824
0.36	-3.73349	0.36	-3.86209	0.36	-7.57824
0.365	-3.72912	0.365	-3.861	0.365	-7.57824
0.37	-3.72599	0.37	-3.86162	0.37	-7.57824
0.375	-3.7235	0.375	-3.861	0.375	-7.57824
0.38	-3.72162	0.38	-3.85787	0.38	-7.57824
0.385	-3.71787	0.385	-3.8585	0.385	-7.57824
0.39	-3.71412	0.39	-3.85787	0.39	-7.57824
0.395	-3.71224	0.395	-3.85475	0.395	-7.57824
0.4	-3.70787	0.4	-3.85725	0.4	-7.572
0.405	-3.70537	0.405	-3.856	0.405	-7.58449
0.41	-3.70537	0.41	-3.85662	0.41	-7.57824
0.415	-3.70349	0.415	-3.8549	0.415	-7.58449
0.42	-3.70224	0.42	-3.8535	0.42	-7.572
0.425	-3.69662	0.425	-3.8535	0.425	-7.57824
0.43	-3.69537	0.43	-3.85412	0.43	-7.57824
0.435	-3.69287	0.435	-3.85412	0.435	-7.572
0.44	-3.69162	0.44	-3.85318	0.44	-7.572
0.445	-3.68787	0.445	-3.85225	0.445	-7.572
0.45	-3.68787	0.45	-3.85225	0.45	-7.56574
0.455	-3.68724	0.455	-3.85225	0.455	-7.56574
0.46	-3.68224	0.46	-3.85225	0.46	-7.56574
0.465	-3.68224	0.465	-3.85225	0.465	-7.55949
0.47	-3.68037	0.47	-3.85287	0.47	-7.56574
0.475	-3.67662	0.475	-3.85412	0.475	-7.547
0.48	-3.67599	0.48	-3.8535	0.48	-7.56574
0.485	-3.67349	0.485	-3.85412	0.485	-7.547
0.49	-3.67349	0.49	-3.85162	0.49	-7.55949
0.495	-3.67349	0.495	-3.851	0.495	-7.55324
0.5	-3.67162	0.5	-3.85287	0.5	-7.55324
0.505	-3.66974	0.505	-3.8535	0.505	-7.55324
0.51	-3.66787	0.51	-3.85318	0.51	-7.55324
0.515	-3.66537	0.515	-3.8535	0.515	-7.55324
0.52	-3.66287	0.52	-3.85287	0.52	-7.55324
0.525	-3.66037	0.525	-3.85037	0.525	-7.55324
0.53	-3.65912	0.53	-3.85287	0.53	-7.55324
0.535	-3.65912	0.535	-3.851	0.535	-7.547
0.54	-3.65771	0.54	-3.85037	0.54	-7.547
0.545	-3.65662	0.545	-3.85053	0.545	-7.55324
0.55	-3.65599	0.55	-3.851	0.55	-7.547
0.555	-3.65474	0.555	-3.84975	0.555	-7.55324
0.56	-3.64974	0.56	-3.84912	0.56	-7.55324
0.565	-3.64787	0.565	-3.84897	0.565	-7.55324
0.57	-3.64537	0.57	-3.8485	0.57	-7.55324
0.575	-3.64474	0.575	-3.8485	0.575	-7.55324
0.58	-3.64474	0.58	-3.84787	0.58	-7.55324
0.585	-3.63974	0.585	-3.84725	0.585	-7.55324
0.59	-3.64162	0.59	-3.84662	0.59	-7.55324
0.595	-3.63849	0.595	-3.846	0.595	-7.55324
0.6	-3.63724	0.6	-3.84537	0.6	-7.55324
0.605	-3.63537	0.605	-3.84537	0.605	-7.55324
0.61	-3.63349	0.61	-3.84037	0.61	-7.547
0.615	-3.63099	0.615	-3.8435	0.615	-7.547
0.62	-3.62974	0.62	-3.83912	0.62	-7.54074
0.625	-3.62787	0.625	-3.83912	0.625	-7.54074
0.63	-3.62787	0.63	-3.83787	0.63	-7.54074
0.635	-3.62287	0.635	-3.8385	0.635	-7.54074
0.64	-3.62224	0.64	-3.83725	0.64	-7.54074
0.645	-3.62099	0.645	-3.83662	0.645	-7.53449
0.65	-3.62287	0.65	-3.836	0.65	-7.53449
0.655	-3.62037	0.655	-3.83412	0.655	-7.53137
0.66	-3.61662	0.66	-3.83412	0.66	-7.52825
0.665	-3.61474	0.665	-3.83412	0.665	-7.52825
0.67	-3.61412	0.67	-3.8335	0.67	-7.52825
0.675	-3.61224	0.675	-3.83287	0.675	-7.52825
0.68	-3.61162	0.68	-3.831	0.68	-7.52825
0.685	-3.60912	0.685	-3.831	0.685	-7.52825
0.69	-3.60849	0.69	-3.83037	0.69	-7.52825
0.695	-3.60662	0.695	-3.82975	0.695	-7.52825
0.7	-3.60349	0.7	-3.82975	0.7	-7.52825
0.705	-3.60537	0.705	-3.82725	0.705	-7.52825
0.71	-3.60099	0.71	-3.831	0.71	-7.52825
0.715	-3.59974	0.715	-3.82725	0.715	-7.52825
0.72	-3.59724	0.72	-3.83162	0.72	-7.52825
0.725	-3.59787	0.725	-3.82975	0.725	-7.53449
0.73	-3.59599	0.73	-3.82975	0.73	-7.53449
0.735	-3.59537	0.735	-3.82912	0.735	-7.53449
0.74	-3.59474	0.74	-3.826	0.74	-7.53449
0.745	-3.59287	0.745	-3.8285	0.745	-7.53449
0.75	-3.59162	0.75	-3.82662	0.75	-7.53449
0.755	-3.58912	0.755	-3.82912	0.755	-7.53449
0.76	-3.59037	0.76	-3.82662	0.76	-7.53449
0.765	-3.58849	0.765	-3.82912	0.765	-7.54074
0.77	-3.58724	0.77	-3.82475	0.77	-7.54074
0.775	-3.58412	0.775	-3.82975	0.775	-7.53449
0.78	-3.58349	0.78	-3.82912	0.78	-7.52825
0.785	-3.58099	0.785	-3.82725	0.785	-7.53449
0.79	-3.57849	0.79	-3.82912	0.79	-7.53449
0.795	-3.57599	0.795	-3.82725	0.795	-7.53449
0.8	-3.57662	0.8	-3.82725	0.8	-7.52825
0.805	-3.57349	0.805	-3.82771	0.805	-7.53449
0.81	-3.57287	0.81	-3.8285	0.81	-7.52825
0.815	-3.57349	0.815	-3.82787	0.815	-7.52825
0.82	-3.57412	0.82	-3.82803	0.82	-7.52825
0.825	-3.57224	0.825	-3.82787	0.825	-7.52825
0.83	-3.57287	0.83	-3.82787	0.83	-7.52825
0.835	-3.56912	0.835	-3.82725	0.835	-7.52199
0.84	-3.56912	0.84	-3.82787	0.84	-7.52199
0.845	-3.56724	0.845	-3.826	0.845	-7.52199
0.85	-3.56599	0.85	-3.82662	0.85	-7.52199
0.855	-3.56537	0.855	-3.82725	0.855	-7.52199
0.86	-3.56474	0.86	-3.82537	0.86	-7.52199
0.865	-3.56162	0.865	-3.82725	0.865	-7.52199
0.87	-3.56224	0.87	-3.82537	0.87	-7.52199
0.875	-3.56037	0.875	-3.82412	0.875	-7.52199
0.88	-3.55787	0.88	-3.82475	0.88	-7.52199
0.885	-3.55724	0.885	-3.82225	0.885	-7.51574
0.89	-3.55599	0.89	-3.82412	0.89	-7.51574
0.895	-3.55287	0.895	-3.821	0.895	-7.51574
0.9	-3.55349	0.9	-3.82162	0.9	-7.51574
0.905	-3.55037	0.905	-3.82225	0.905	-7.51574
0.91	-3.54974	0.91	-3.82162	0.91	-7.51574
0.915	-3.55099	0.915	-3.82037	0.915	-7.51574
0.92	-3.54849	0.92	-3.821	0.92	-7.51574
0.925	-3.54474	0.925	-3.81975	0.925	-7.51574
0.93	-3.54474	0.93	-3.8185	0.93	-7.51574
0.935	-3.54287	0.935	-3.81725	0.935	-7.51574
0.94	-3.54224	0.94	-3.81787	0.94	-7.51574
0.945	-3.54037	0.945	-3.81662	0.945	-7.51574
0.95	-3.54099	0.95	-3.816	0.95	-7.51574
0.955	-3.53787	0.955	-3.81662	0.955	-7.51574
0.96	-3.53974	0.96	-3.816	0.96	-7.51574
0.965	-3.53474	0.965	-3.816	0.965	-7.51574
0.97	-3.53162	0.97	-3.81475	0.97	-7.51574
0.975	-3.53162	0.975	-3.81537	0.975	-7.51574
0.98	-3.53349	0.98	-3.81475	0.98	-7.51574
0.985	-3.53162	0.985	-3.81334	0.985	-7.51574
0.99	-3.52974	0.99	-3.811	0.99	-7.51574
0.995	-3.52912	0.995	-3.81225	0.995	-7.52199
1	-3.52724	1	-3.80912	1	-7.52199
1.005	-3.52662	1.005	-3.81225	1.005	-7.51574
1.01	-3.52474	1.01	-3.81037	1.01	-7.52199
1.015	-3.52662	1.015	-3.8085	1.015	-7.51574
1.02	-3.52412	1.02	-3.80975	1.02	-7.51574
1.025	-3.52474	1.025	-3.8085	1.025	-7.51574
1.03	-3.52537	1.03	-3.80787	1.03	-7.51574
1.035	-3.52412	1.035	-3.80787	1.035	-7.51574
1.04	-3.52287	1.04	-3.80787	1.04	-7.51574
1.045	-3.52224	1.045	-3.80725	1.045	-7.51574
1.05	-3.52037	1.05	-3.80662	1.05	-7.52199
1.055	-3.52099	1.055	-3.80646	1.055	-7.52199
1.06	-3.51959	1.06	-3.806	1.06	-7.51574
1.065	-3.51849	1.065	-3.806	1.065	-7.51574
1.07	-3.51849	1.07	-3.806	1.07	-7.51574
1.075	-3.51849	1.075	-3.80568	1.075	-7.51574
1.08	-3.51787	1.08	-3.80537	1.08	-7.51574
1.085	-3.51662	1.085	-3.80537	1.085	-7.51574
1.09	-3.51599	1.09	-3.8035	1.09	-7.51574
1.095	-3.51724	1.095	-3.80475	1.095	-7.51574
1.1	-3.51849	1.1	-3.80287	1.1	-7.51574
1.105	-3.51849	1.105	-3.8035	1.105	-7.51574
1.11	-3.51537	1.11	-3.80225	1.11	-7.51574
1.115	-3.51474	1.115	-3.801	1.115	-7.51574
1.12	-3.51287	1.12	-3.79975	1.12	-7.51574
1.125	-3.51474	1.125	-3.80037	1.125	-7.51574
1.13	-3.51349	1.13	-3.79975	1.13	-7.51574
1.135	-3.51287	1.135	-3.7985	1.135	-7.51574
1.14	-3.51349	1.14	-3.801	1.14	-7.51574
1.145	-3.51287	1.145	-3.79912	1.145	-7.51574
1.15	-3.51349	1.15	-3.7985	1.15	-7.50949
1.155	-3.51349	1.155	-3.79725	1.155	-7.50949
1.16	-3.51224	1.16	-3.7985	1.16	-7.50949
1.165	-3.51037	1.165	-3.80037	1.165	-7.50949
1.17	-3.51037	1.17	-3.79975	1.17	-7.50949
1.175	-3.51037	1.175	-3.79787	1.175	-7.50949
1.18	-3.50912	1.18	-3.79725	1.18	-7.50949
1.185	-3.51037	1.185	-3.79787	1.185	-7.50949
1.19	-3.50912	1.19	-3.79709	1.19	-7.50949
1.195	-3.50974	1.195	-3.79662	1.195	-7.50949
1.2	-3.50787	1.2	-3.79662	1.2	-7.50949
1.205	-3.50724	1.205	-3.79662	1.205	-7.50949
1.21	-3.50724	1.21	-3.79678	1.21	-7.50949
1.215	-3.50662	1.215	-3.79662	1.215	-7.50949
1.22	-3.50599	1.22	-3.79725	1.22	-7.50949
1.225	-3.50287	1.225	-3.79412	1.225	-7.51574
1.23	-3.50412	1.23	-3.796	1.23	-7.51574
1.235	-3.50537	1.235	-3.79287	1.235	-7.51574
1.24	-3.50349	1.24	-3.7935	1.24	-7.51574
1.245	-3.50349	1.245	-3.79162	1.245	-7.51574
1.25	-3.50287	1.25	-3.79162	1.25	-7.52199
1.255	-3.50412	1.255	-3.79162	1.255	-7.52199
1.26	-3.50037	1.26	-3.79162	1.26	-7.52199
1.265	-3.49849	1.265	-3.79162	1.265	-7.52199
1.27	-3.49849	1.27	-3.79287	1.27	-7.52825
1.275	-3.49849	1.275	-3.78975	1.275	-7.52825
1.28	-3.49849	1.28	-3.79287	1.28	-7.52825
1.285	-3.49849	1.285	-3.79225	1.285	-7.53449
1.29	-3.49849	1.29	-3.79271	1.29	-7.53449
1.295	-3.49724	1.295	-3.79287	1.295	-7.53449
1.3	-3.49662	1.3	-3.79287	1.3	-7.54074
1.305	-3.49537	1.305	-3.79287	1.305	-7.54074
1.31	-3.49599	1.31	-3.7935	1.31	-7.54074
1.315	-3.49474	1.315	-3.79287	1.315	-7.54074
1.32	-3.49349	1.32	-3.78975	1.32	-7.54074
1.325	-3.49349	1.325	-3.78975	1.325	-7.54074
1.33	-3.49271	1.33	-3.791	1.33	-7.54074
1.335	-3.49224	1.335	-3.791	1.335	-7.54074
1.34	-3.49162	1.34	-3.791	1.34	-7.53449
1.345	-3.49037	1.345	-3.78912	1.345	-7.54074
1.35	-3.48974	1.35	-3.79037	1.35	-7.53449
1.355	-3.48974	1.355	-3.78912	1.355	-7.54074
1.36	-3.48787	1.36	-3.7885	1.36	-7.53449
1.365	-3.48662	1.365	-3.7885	1.365	-7.53449
1.37	-3.48849	1.37	-3.78959	1.37	-7.53449
1.375	-3.48724	1.375	-3.791	1.375	-7.54074
1.38	-3.48474	1.38	-3.79037	1.38	-7.54074
1.385	-3.48412	1.385	-3.78975	1.385	-7.53762
1.39	-3.4838	1.39	-3.78912	1.39	-7.53449
1.395	-3.48287	1.395	-3.78959	1.395	-7.53449
1.4	-3.48349	1.4	-3.78975	1.4	-7.53449
1.405	-3.48037	1.405	-3.78975	1.405	-7.53449
1.41	-3.48099	1.41	-3.7885	1.41	-7.53449
1.415	-3.47912	1.415	-3.78787	1.415	-7.54074
1.42	-3.48037	1.42	-3.78912	1.42	-7.53449
1.425	-3.47974	1.425	-3.78662	1.425	-7.54074
1.43	-3.47724	1.43	-3.78537	1.43	-7.53449
1.435	-3.47412	1.435	-3.78787	1.435	-7.54074
1.44	-3.47412	1.44	-3.78725	1.44	-7.54074
1.445	-3.47349	1.445	-3.78678	1.445	-7.547
1.45	-3.47412	1.45	-3.786	1.45	-7.547
1.455	-3.47224	1.455	-3.786	1.455	-7.54074
1.46	-3.47099	1.46	-3.78725	1.46	-7.54074
1.465	-3.47037	1.465	-3.78412	1.465	-7.547
1.47	-3.46912	1.47	-3.786	1.47	-7.547
1.475	-3.46818	1.475	-3.78537	1.475	-7.547
1.48	-3.46662	1.48	-3.7885	1.48	-7.547
1.485	-3.46662	1.485	-3.78662	1.485	-7.547
1.49	-3.46474	1.49	-3.78412	1.49	-7.547
1.495	-3.46412	1.495	-3.78662	1.495	-7.54074
1.5	-3.46349	1.5	-3.78475	1.5	-7.547
1.505	-3.46224	1.505	-3.78412	1.505	-7.54074
1.51	-3.46099	1.51	-3.7835	1.51	-7.54074
1.515	-3.46099	1.515	-3.78256	1.515	-7.54074
1.52	-3.45958	1.52	-3.78162	1.52	-7.53449
1.525	-3.45849	1.525	-3.781	1.525	-7.53449
1.53	-3.45787	1.53	-3.78178	1.53	-7.54074
1.535	-3.45787	1.535	-3.78225	1.535	-7.54074
1.54	-3.45599	1.54	-3.78225	1.54	-7.53449
1.545	-3.45599	1.545	-3.78162	1.545	-7.53449
1.55	-3.45412	1.55	-3.78162	1.55	-7.54074
1.555	-3.45349	1.555	-3.77975	1.555	-7.54074
1.56	-3.45412	1.56	-3.7785	1.56	-7.54074
1.565	-3.45349	1.565	-3.77975	1.565	-7.54074
1.57	-3.45287	1.57	-3.77975	1.57	-7.54074
1.575	-3.45333	1.575	-3.77662	1.575	-7.547
1.58	-3.45349	1.58	-3.77537	1.58	-7.547
1.585	-3.45349	1.585	-3.77475	1.585	-7.547
1.59	-3.45412	1.59	-3.776	1.59	-7.547
1.595	-3.45162	1.595	-3.77412	1.595	-7.55324
1.6	-3.45287	1.6	-3.77349	1.6	-7.55949
1.605	-3.45412	1.605	-3.77475	1.605	-7.55324
1.61	-3.45537	1.61	-3.77412	1.61	-7.55324
1.615	-3.4538	1.615	-3.77412	1.615	-7.55949
1.62	-3.45287	1.62	-3.77412	1.62	-7.56574
1.625	-3.45287	1.625	-3.77287	1.625	-7.56574
1.63	-3.45318	1.63	-3.77349	1.63	-7.55949
1.635	-3.45287	1.635	-3.77256	1.635	-7.55949
1.64	-3.45412	1.64	-3.77225	1.64	-7.55949
1.645	-3.45474	1.645	-3.77162	1.645	-7.55949
1.65	-3.45349	1.65	-3.76912	1.65	-7.55949
1.655	-3.45224	1.655	-3.76912	1.655	-7.55949
1.66	-3.45287	1.66	-3.7685	1.66	-7.55949
1.665	-3.45287	1.665	-3.76787	1.665	-7.55949
1.67	-3.45318	1.67	-3.76537	1.67	-7.55324
1.675	-3.45349	1.675	-3.76787	1.675	-7.55949
1.68	-3.45349	1.68	-3.76662	1.68	-7.55324
1.685	-3.45458	1.685	-3.76537	1.685	-7.55949
1.69	-3.45599	1.69	-3.76662	1.69	-7.55949
1.695	-3.45537	1.695	-3.76537	1.695	-7.55324
1.7	-3.45349	1.7	-3.76662	1.7	-7.55324
1.705	-3.45287	1.705	-3.76475	1.705	-7.55949
1.71	-3.45287	1.71	-3.7635	1.71	-7.55949
1.715	-3.45365	1.715	-3.7635	1.715	-7.55949
1.72	-3.45412	1.72	-3.76318	1.72	-7.55949
1.725	-3.45474	1.725	-3.7635	1.725	-7.55949
1.73	-3.45349	1.73	-3.76225	1.73	-7.55949
1.735	-3.45224	1.735	-3.76193	1.735	-7.56574
1.74	-3.45412	1.74	-3.76099	1.74	-7.55949
1.745	-3.45287	1.745	-3.76099	1.745	-7.56574
1.75	-3.45287	1.75	-3.75975	1.75	-7.56574
1.755	-3.45287	1.755	-3.76037	1.755	-7.56574
1.76	-3.45162	1.76	-3.76162	1.76	-7.56574
1.765	-3.44974	1.765	-3.76037	1.765	-7.56574
1.77	-3.45099	1.77	-3.76225	1.77	-7.56574
1.775	-3.45099	1.775	-3.75975	1.775	-7.56574
1.78	-3.44974	1.78	-3.7635	1.78	-7.572
1.785	-3.45099	1.785	-3.75912	1.785	-7.57824
1.79	-3.44974	1.79	-3.76162	1.79	-7.572
1.795	-3.44974	1.795	-3.76225	1.795	-7.572
1.8	-3.44787	1.8	-3.76162	1.8	-7.572
1.805	-3.44787	1.805	-3.76037	1.805	-7.572
1.81	-3.44677	1.81	-3.76162	1.81	-7.572
1.815	-3.44599	1.815	-3.76037	1.815	-7.56574
1.82	-3.44537	1.82	-3.75912	1.82	-7.56574
1.825	-3.44411	1.825	-3.76162	1.825	-7.56574
1.83	-3.44287	1.83	-3.76287	1.83	-7.56574
1.835	-3.44349	1.835	-3.76287	1.835	-7.572
1.84	-3.44099	1.84	-3.76099	1.84	-7.56574
1.845	-3.43912	1.845	-3.75912	1.845	-7.572
1.85	-3.43849	1.85	-3.76099	1.85	-7.56574
1.855	-3.43536	1.855	-3.76099	1.855	-7.56574
1.86	-3.43599	1.86	-3.7635	1.86	-7.572
1.865	-3.43287	1.865	-3.76412	1.865	-7.56574
1.87	-3.43224	1.87	-3.76225	1.87	-7.572
1.875	-3.43412	1.875	-3.76037	1.875	-7.56574
1.88	-3.43224	1.88	-3.76037	1.88	-7.572
1.885	-3.43412	1.885	-3.75912	1.885	-7.5673
1.89	-3.43287	1.89	-3.75849	1.89	-7.56574
1.895	-3.43099	1.895	-3.75787	1.895	-7.56574
1.9	-3.43037	1.9	-3.75725	1.9	-7.56574
1.905	-3.42974	1.905	-3.75725	1.905	-7.56574
1.91	-3.42724	1.91	-3.75725	1.91	-7.56887
1.915	-3.42536	1.915	-3.75537	1.915	-7.572
1.92	-3.42599	1.92	-3.75537	1.92	-7.572
1.925	-3.42412	1.925	-3.75537	1.925	-7.57824
1.93	-3.42474	1.93	-3.75537	1.93	-7.57824
1.935	-3.42412	1.935	-3.75412	1.935	-7.58449
1.94	-3.42224	1.94	-3.75474	1.94	-7.57824
1.945	-3.42536	1.945	-3.7535	1.945	-7.58449
1.95	-3.42224	1.95	-3.75287	1.95	-7.57824
1.955	-3.42099	1.955	-3.75162	1.955	-7.58449
1.96	-3.42036	1.96	-3.75287	1.96	-7.59075
1.965	-3.42036	1.965	-3.75224	1.965	-7.59075
1.97	-3.41974	1.97	-3.751	1.97	-7.59075
1.975	-3.41787	1.975	-3.751	1.975	-7.59075
1.98	-3.41849	1.98	-3.751	1.98	-7.59075
1.985	-3.41787	1.985	-3.75162	1.985	-7.59699
1.99	-3.41771	1.99	-3.75037	1.99	-7.59075
1.995	-3.41724	1.995	-3.751	1.995	-7.59699
2	-3.41724	2	-3.75006	2	-7.59075
2.005	-3.41787	2.005	-3.74974	2.005	-7.59699
2.01	-3.41474	2.01	-3.74912	2.01	-7.60324
2.015	-3.41724	2.015	-3.74725	2.015	-7.60324
2.02	-3.41474	2.02	-3.74787	2.02	-7.60324
2.025	-3.41349	2.025	-3.7485	2.025	-7.60324
2.03	-3.41287	2.03	-3.74599	2.03	-7.60324
2.035	-3.41411	2.035	-3.74475	2.035	-7.60324
2.04	-3.41287	2.04	-3.74475	2.04	-7.60324
2.045	-3.41224	2.045	-3.74599	2.045	-7.60324
2.05	-3.41411	2.05	-3.74537	2.05	-7.60324
2.055	-3.41287	2.055	-3.74412	2.055	-7.60324
2.06	-3.41099	2.06	-3.74725	2.06	-7.60324
2.065	-3.40912	2.065	-3.74475	2.065	-7.60324
2.07	-3.40662	2.07	-3.7485	2.07	-7.60324
2.075	-3.40974	2.075	-3.74787	2.075	-7.60324
2.08	-3.40912	2.08	-3.7485	2.08	-7.60324
2.085	-3.40786	2.085	-3.74725	2.085	-7.60324
2.09	-3.40912	2.09	-3.74412	2.09	-7.60324
2.095	-3.40724	2.095	-3.74225	2.095	-7.60324
2.1	-3.40849	2.1	-3.74349	2.1	-7.60324
2.105	-3.40599	2.105	-3.74475	2.105	-7.60324
2.11	-3.40536	2.11	-3.74349	2.11	-7.60324
2.115	-3.40599	2.115	-3.74537	2.115	-7.60324
2.12	-3.40536	2.12	-3.74349	2.12	-7.59699
2.125	-3.40599	2.125	-3.74475	2.125	-7.60324
2.13	-3.40536	2.13	-3.74537	2.13	-7.59699
2.135	-3.40411	2.135	-3.74412	2.135	-7.59075
2.14	-3.40286	2.14	-3.74412	2.14	-7.59699
2.145	-3.40224	2.145	-3.74412	2.145	-7.59075
2.15	-3.40286	2.15	-3.74475	2.15	-7.59075
2.155	-3.40286	2.155	-3.74412	2.155	-7.59699
2.16	-3.40286	2.16	-3.74349	2.16	-7.59075
2.165	-3.40349	2.165	-3.74349	2.165	-7.58449
2.17	-3.40349	2.17	-3.74287	2.17	-7.58449
2.175	-3.40411	2.175	-3.74225	2.175	-7.58449
2.18	-3.40099	2.18	-3.74225	2.18	-7.59075
2.185	-3.40286	2.185	-3.74256	2.185	-7.58449
2.19	-3.40474	2.19	-3.74287	2.19	-7.59075
2.195	-3.40411	2.195	-3.74287	2.195	-7.57824
2.2	-3.40474	2.2	-3.74287	2.2	-7.57824
2.205	-3.40474	2.205	-3.74162	2.205	-7.57824
2.21	-3.40411	2.21	-3.74349	2.21	-7.57824
2.215	-3.40411	2.215	-3.74599	2.215	-7.57824
2.22	-3.40599	2.22	-3.74475	2.22	-7.58449
2.225	-3.40474	2.225	-3.74287	2.225	-7.58449
2.23	-3.40786	2.23	-3.73974	2.23	-7.58137
2.235	-3.40974	2.235	-3.7385	2.235	-7.57824
2.24	-3.40786	2.24	-3.74037	2.24	-7.57824
2.245	-3.40974	2.245	-3.73912	2.245	-7.58449
2.25	-3.41036	2.25	-3.7385	2.25	-7.58449
2.255	-3.40912	2.255	-3.73724	2.255	-7.58449
2.26	-3.41224	2.26	-3.73787	2.26	-7.58449
2.265	-3.41349	2.265	-3.73662	2.265	-7.58449
2.27	-3.41349	2.27	-3.73662	2.27	-7.58449
2.275	-3.41411	2.275	-3.73662	2.275	-7.58449
2.28	-3.41474	2.28	-3.736	2.28	-7.58449
2.285	-3.41474	2.285	-3.73537	2.285	-7.58449
2.29	-3.41474	2.29	-3.73287	2.29	-7.58449
2.295	-3.41537	2.295	-3.73287	2.295	-7.58449
2.3	-3.41537	2.3	-3.73287	2.3	-7.58449
2.305	-3.41724	2.305	-3.73287	2.305	-7.59075
2.31	-3.41974	2.31	-3.73037	2.31	-7.59075
2.315	-3.41787	2.315	-3.72724	2.315	-7.59075
2.32	-3.41599	2.32	-3.72724	2.32	-7.59075
2.325	-3.41724	2.325	-3.73037	2.325	-7.59075
2.33	-3.41599	2.33	-3.72724	2.33	-7.59075
2.335	-3.41537	2.335	-3.72975	2.335	-7.58449
2.34	-3.41661	2.34	-3.72724	2.34	-7.59075
2.345	-3.41474	2.345	-3.72787	2.345	-7.58449
2.35	-3.41599	2.35	-3.72537	2.35	-7.58449
2.355	-3.41537	2.355	-3.72537	2.355	-7.59075
2.36	-3.41599	2.36	-3.72474	2.36	-7.57824
2.365	-3.41287	2.365	-3.72599	2.365	-7.58449
2.37	-3.41224	2.37	-3.72412	2.37	-7.57824
2.375	-3.41177	2.375	-3.72287	2.375	-7.58449
2.38	-3.41099	2.38	-3.72037	2.38	-7.58449
2.385	-3.41099	2.385	-3.71974	2.385	-7.57824
2.39	-3.41036	2.39	-3.71974	2.39	-7.57824
2.395	-3.40786	2.395	-3.71974	2.395	-7.57824
2.4	-3.40786	2.4	-3.72037	2.4	-7.57824
2.405	-3.40536	2.405	-3.71912	2.405	-7.57824
2.41	-3.40411	2.41	-3.71974	2.41	-7.57824
2.415	-3.40286	2.415	-3.71724	2.415	-7.572
2.42	-3.40286	2.42	-3.71912	2.42	-7.572
2.425	-3.40161	2.425	-3.71724	2.425	-7.572
2.43	-3.40161	2.43	-3.71599	2.43	-7.57824
2.435	-3.39911	2.435	-3.71599	2.435	-7.57824
2.44	-3.39661	2.44	-3.71662	2.44	-7.57824
2.445	-3.39536	2.445	-3.71475	2.445	-7.57824
2.45	-3.39599	2.45	-3.71599	2.45	-7.57824
2.455	-3.39552	2.455	-3.71412	2.455	-7.57824
2.46	-3.39536	2.46	-3.71599	2.46	-7.57824
2.465	-3.39536	2.465	-3.71475	2.465	-7.57824
2.47	-3.39411	2.47	-3.71412	2.47	-7.57824
2.475	-3.39224	2.475	-3.71224	2.475	-7.57824
2.48	-3.39349	2.48	-3.71412	2.48	-7.58449
2.485	-3.39224	2.485	-3.71287	2.485	-7.57824
2.49	-3.39224	2.49	-3.71224	2.49	-7.58449
2.495	-3.39036	2.495	-3.71146	2.495	-7.58449
2.5	-3.39099	2.5	-3.71037	2.5	-7.58449
2.505	-3.38974	2.505	-3.71037	2.505	-7.58449
2.51	-3.38974	2.51	-3.7099	2.51	-7.58449
2.515	-3.39162	2.515	-3.70974	2.515	-7.58449
2.52	-3.38849	2.52	-3.70912	2.52	-7.58449
2.525	-3.38599	2.525	-3.70912	2.525	-7.59075
2.53	-3.38974	2.53	-3.70724	2.53	-7.58605
2.535	-3.38974	2.535	-3.70412	2.535	-7.58449
2.54	-3.38911	2.54	-3.70662	2.54	-7.58449
2.545	-3.39036	2.545	-3.70537	2.545	-7.58449
2.55	-3.38911	2.55	-3.70349	2.55	-7.58449
2.555	-3.38786	2.555	-3.70537	2.555	-7.59075
2.56	-3.38786	2.56	-3.70599	2.56	-7.57824
2.565	-3.38724	2.565	-3.70474	2.565	-7.58449
2.57	-3.38724	2.57	-3.70349	2.57	-7.57824
2.575	-3.38599	2.575	-3.70412	2.575	-7.58449
2.58	-3.38599	2.58	-3.70412	2.58	-7.58449
2.585	-3.38661	2.585	-3.70193	2.585	-7.57824
2.59	-3.38724	2.59	-3.69912	2.59	-7.58449
2.595	-3.38599	2.595	-3.70037	2.595	-7.57824
2.6	-3.38537	2.6	-3.69974	2.6	-7.57824
2.605	-3.38474	2.605	-3.69974	2.605	-7.57824
2.61	-3.38349	2.61	-3.69974	2.61	-7.57824
2.615	-3.38349	2.615	-3.69912	2.615	-7.57824
2.62	-3.38349	2.62	-3.69928	2.62	-7.57824
2.625	-3.38224	2.625	-3.69912	2.625	-7.572
2.63	-3.38537	2.63	-3.69912	2.63	-7.57824
2.635	-3.38286	2.635	-3.69834	2.635	-7.572
2.64	-3.38099	2.64	-3.69724	2.64	-7.572
2.645	-3.38349	2.645	-3.69787	2.645	-7.572
2.65	-3.38161	2.65	-3.69662	2.65	-7.572
2.655	-3.38099	2.655	-3.69724	2.655	-7.572
2.66	-3.3813	2.66	-3.69662	2.66	-7.572
2.665	-3.38099	2.665	-3.69599	2.665	-7.572
2.67	-3.38161	2.67	-3.69537	2.67	-7.572
2.675	-3.37974	2.675	-3.69724	2.675	-7.57824
2.68	-3.37911	2.68	-3.69412	2.68	-7.58449
2.685	-3.38036	2.685	-3.69537	2.685	-7.57824
2.69	-3.37974	2.69	-3.69412	2.69	-7.57824
2.695	-3.37958	2.695	-3.69474	2.695	-7.572
2.7	-3.37911	2.7	-3.69412	2.7	-7.57824
2.705	-3.37911	2.705	-3.69412	2.705	-7.58449
2.71	-3.37849	2.71	-3.69459	2.71	-7.57824
2.715	-3.37661	2.715	-3.69474	2.715	-7.58449
2.72	-3.37786	2.72	-3.69537	2.72	-7.58449
2.725	-3.37724	2.725	-3.69459	2.725	-7.58449
2.73	-3.37849	2.73	-3.69412	2.73	-7.58449
2.735	-3.37849	2.735	-3.69412	2.735	-7.57824
2.74	-3.37849	2.74	-3.69381	2.74	-7.58449
2.745	-3.37724	2.745	-3.69349	2.745	-7.57824
2.75	-3.37786	2.75	-3.69349	2.75	-7.58449
2.755	-3.37911	2.755	-3.69224	2.755	-7.58449
2.76	-3.3788	2.76	-3.69349	2.76	-7.58449
2.765	-3.37911	2.765	-3.69162	2.765	-7.58449
2.77	-3.37911	2.77	-3.69099	2.77	-7.57824
2.775	-3.38036	2.775	-3.69287	2.775	-7.57824
2.78	-3.38161	2.78	-3.69287	2.78	-7.57824
2.785	-3.38349	2.785	-3.69084	2.785	-7.57824
2.79	-3.38161	2.79	-3.68849	2.79	-7.57824
2.795	-3.38286	2.795	-3.68912	2.795	-7.57824
2.8	-3.38099	2.8	-3.68912	2.8	-7.57824
2.805	-3.38286	2.805	-3.68849	2.805	-7.57824
2.81	-3.38411	2.81	-3.68849	2.81	-7.57824
2.815	-3.38661	2.815	-3.68881	2.815	-7.572
2.82	-3.38661	2.82	-3.68912	2.82	-7.572
2.825	-3.38786	2.825	-3.68912	2.825	-7.56574
2.83	-3.38724	2.83	-3.68849	2.83	-7.572
2.835	-3.38786	2.835	-3.68787	2.835	-7.56574
2.84	-3.39099	2.84	-3.68787	2.84	-7.56574
2.845	-3.39224	2.845	-3.68912	2.845	-7.56574
2.85	-3.39224	2.85	-3.69099	2.85	-7.56574
2.855	-3.39224	2.855	-3.69099	2.855	-7.56574
2.86	-3.39224	2.86	-3.68974	2.86	-7.56574
2.865	-3.39224	2.865	-3.68912	2.865	-7.56574
2.87	-3.39349	2.87	-3.68849	2.87	-7.56574
2.875	-3.39224	2.875	-3.68787	2.875	-7.56574
2.88	-3.39411	2.88	-3.68849	2.88	-7.56574
2.885	-3.39536	2.885	-3.68974	2.885	-7.56574
2.89	-3.39224	2.89	-3.68787	2.89	-7.56574
2.895	-3.39162	2.895	-3.68849	2.895	-7.56574
2.9	-3.39162	2.9	-3.68974	2.9	-7.572
2.905	-3.39162	2.905	-3.69037	2.905	-7.572
2.91	-3.39224	2.91	-3.68912	2.91	-7.56574
2.915	-3.39036	2.915	-3.68849	2.915	-7.56574
2.92	-3.38911	2.92	-3.68974	2.92	-7.572
2.925	-3.39036	2.925	-3.68912	2.925	-7.572
2.93	-3.38724	2.93	-3.68724	2.93	-7.572
2.935	-3.38599	2.935	-3.68724	2.935	-7.56574
2.94	-3.38724	2.94	-3.68787	2.94	-7.56574
2.945	-3.38537	2.945	-3.68537	2.945	-7.56574
2.95	-3.38474	2.95	-3.68849	2.95	-7.572
2.955	-3.38474	2.955	-3.68537	2.955	-7.57824
2.96	-3.38099	2.96	-3.68662	2.96	-7.56574
2.965	-3.37911	2.965	-3.68537	2.965	-7.572
2.97	-3.37786	2.97	-3.68474	2.97	-7.56574
2.975	-3.37786	2.975	-3.68349	2.975	-7.572
2.98	-3.37599	2.98	-3.68537	2.98	-7.56574
2.985	-3.37474	2.985	-3.68724	2.985	-7.56574
2.99	-3.37661	2.99	-3.68537	2.99	-7.56574
2.995	-3.37349	2.995	-3.68599	2.995	-7.56574
3	-3.37161	3	-3.68724	3	-7.55949
3.005	-3.37286	3.005	-3.68787	3.005	-7.55949
3.01	-3.36849	3.01	-3.68474	3.01	-7.55324
3.015	-3.36786	3.015	-3.68349	3.015	-7.55949
3.02	-3.37036	3.02	-3.68537	3.02	-7.55324
3.025	-3.37036	3.025	-3.68412	3.025	-7.55324
3.03	-3.37036	3.03	-3.68537	3.03	-7.55324
3.035	-3.36974	3.035	-3.68474	3.035	-7.55324
3.04	-3.36786	3.04	-3.68474	3.04	-7.55324
3.045	-3.36724	3.045	-3.68412	3.045	-7.547
3.05	-3.36599	3.05	-3.68412	3.05	-7.547
3.055	-3.36661	3.055	-3.68287	3.055	-7.55324
3.06	-3.36599	3.06	-3.68537	3.06	-7.55324
3.065	-3.36474	3.065	-3.68349	3.065	-7.55324
3.07	-3.36349	3.07	-3.68099	3.07	-7.55324
3.075	-3.36349	3.075	-3.68287	3.075	-7.55324
3.08	-3.36474	3.08	-3.68349	3.08	-7.55324
3.085	-3.36411	3.085	-3.68162	3.085	-7.55324
3.09	-3.36365	3.09	-3.68412	3.09	-7.55324
3.095	-3.36286	3.095	-3.68287	3.095	-7.55324
3.1	-3.36286	3.1	-3.68474	3.1	-7.55324
3.105	-3.36286	3.105	-3.68099	3.105	-7.55949
3.11	-3.36286	3.11	-3.68037	3.11	-7.55949
3.115	-3.36161	3.115	-3.68146	3.115	-7.56574
3.12	-3.36099	3.12	-3.68224	3.12	-7.55324
3.125	-3.36224	3.125	-3.68224	3.125	-7.55949
3.13	-3.36099	3.13	-3.68162	3.13	-7.55324
3.135	-3.36036	3.135	-3.67849	3.135	-7.55949
3.14	-3.36036	3.14	-3.67724	3.14	-7.56574
3.145	-3.36099	3.145	-3.67912	3.145	-7.55949
3.15	-3.36036	3.15	-3.67974	3.15	-7.55949
3.155	-3.36099	3.155	-3.68037	3.155	-7.55324
3.16	-3.36099	3.16	-3.67849	3.16	-7.55324
3.165	-3.36083	3.165	-3.67974	3.165	-7.55949
3.17	-3.36099	3.17	-3.67724	3.17	-7.55324
3.175	-3.36036	3.175	-3.67724	3.175	-7.55949
3.18	-3.35911	3.18	-3.67724	3.18	-7.55324
3.185	-3.36036	3.185	-3.6774	3.185	-7.55324
3.19	-3.35974	3.19	-3.67697	3.19	-7.55324
3.195	-3.35974	3.195	-3.67662	3.195	-7.55324
3.2	-3.35896	3.2	-3.67662	3.2	-7.55324
3.205	-3.35849	3.205	-3.67787	3.205	-7.55324
3.21	-3.35786	3.21	-3.67662	3.21	-7.547
3.215	-3.35849	3.215	-3.67474	3.215	-7.55324
3.22	-3.35786	3.22	-3.67537	3.22	-7.547
3.225	-3.35849	3.225	-3.67412	3.225	-7.547
3.23	-3.35661	3.23	-3.67412	3.23	-7.547
3.235	-3.35911	3.235	-3.67349	3.235	-7.547
3.24	-3.35661	3.24	-3.67412	3.24	-7.54387
3.245	-3.35661	3.245	-3.67349	3.245	-7.54074
3.25	-3.35693	3.25	-3.67287	3.25	-7.54074
3.255	-3.35661	3.255	-3.67287	3.255	-7.54074
3.26	-3.35786	3.26	-3.67224	3.26	-7.53449
3.265	-3.35474	3.265	-3.67178	3.265	-7.54074
3.27	-3.35599	3.27	-3.67099	3.27	-7.547
3.275	-3.35724	3.275	-3.67099	3.275	-7.54074
3.28	-3.35661	3.28	-3.66974	3.28	-7.55324
3.285	-3.35599	3.285	-3.66724	3.285	-7.547
3.29	-3.35786	3.29	-3.66662	3.29	-7.54074
3.295	-3.35974	3.295	-3.66724	3.295	-7.547
3.3	-3.35786	3.3	-3.66787	3.3	-7.547
3.305	-3.35724	3.305	-3.66537	3.305	-7.547
3.31	-3.35911	3.31	-3.66224	3.31	-7.547
3.315	-3.35911	3.315	-3.66412	3.315	-7.547
3.32	-3.3599	3.32	-3.66474	3.32	-7.547
3.325	-3.36099	3.325	-3.66349	3.325	-7.547
3.33	-3.36036	3.33	-3.66474	3.33	-7.55324
3.335	-3.35974	3.335	-3.66162	3.335	-7.55324
3.34	-3.36161	3.34	-3.66037	3.34	-7.547
3.345	-3.36099	3.345	-3.66099	3.345	-7.547
3.35	-3.36161	3.35	-3.66037	3.35	-7.55324
3.355	-3.36099	3.355	-3.65974	3.355	-7.55324
3.36	-3.36224	3.36	-3.65974	3.36	-7.55324
3.365	-3.36411	3.365	-3.66099	3.365	-7.55324
3.37	-3.36474	3.37	-3.65724	3.37	-7.55324
3.375	-3.36474	3.375	-3.65912	3.375	-7.55949
3.38	-3.36786	3.38	-3.65787	3.38	-7.55949
3.385	-3.36661	3.385	-3.65724	3.385	-7.55637
3.39	-3.36849	3.39	-3.65724	3.39	-7.55324
3.395	-3.36911	3.395	-3.65662	3.395	-7.55324
3.4	-3.36911	3.4	-3.65599	3.4	-7.55324
3.405	-3.37036	3.405	-3.65599	3.405	-7.55949
3.41	-3.37036	3.41	-3.65724	3.41	-7.55949
3.415	-3.36911	3.415	-3.65537	3.415	-7.55949
3.42	-3.36911	3.42	-3.65349	3.42	-7.55949
3.425	-3.37036	3.425	-3.65474	3.425	-7.55949
3.43	-3.36974	3.43	-3.65162	3.43	-7.55637
3.435	-3.37036	3.435	-3.65099	3.435	-7.55324
3.44	-3.37099	3.44	-3.65131	3.44	-7.55324
3.445	-3.37036	3.445	-3.65162	3.445	-7.55324
3.45	-3.36849	3.45	-3.65099	3.45	-7.55949
3.455	-3.36786	3.455	-3.65162	3.455	-7.55949
3.46	-3.36849	3.46	-3.65146	3.46	-7.55324
3.465	-3.36849	3.465	-3.65099	3.465	-7.55949
3.47	-3.36786	3.47	-3.65224	3.47	-7.55324
3.475	-3.36724	3.475	-3.65037	3.475	-7.55324
3.48	-3.36724	3.48	-3.64974	3.48	-7.55324
3.485	-3.36724	3.485	-3.64974	3.485	-7.55324
3.49	-3.36724	3.49	-3.64974	3.49	-7.55324
3.495	-3.36724	3.495	-3.64787	3.495	-7.55324
3.5	-3.36599	3.5	-3.64974	3.5	-7.55324
3.505	-3.36474	3.505	-3.65162	3.505	-7.55324
3.51	-3.36286	3.51	-3.65037	3.51	-7.55324
3.515	-3.36286	3.515	-3.64912	3.515	-7.55324
3.52	-3.36349	3.52	-3.64974	3.52	-7.55324
3.525	-3.36349	3.525	-3.64974	3.525	-7.55324
3.53	-3.36224	3.53	-3.64912	3.53	-7.55324
3.535	-3.36161	3.535	-3.65037	3.535	-7.547
3.54	-3.36036	3.54	-3.64787	3.54	-7.547
3.545	-3.36099	3.545	-3.64662	3.545	-7.547
3.55	-3.35974	3.55	-3.64849	3.55	-7.547
3.555	-3.35974	3.555	-3.64787	3.555	-7.55324
3.56	-3.35786	3.56	-3.64662	3.56	-7.547
3.565	-3.35849	3.565	-3.64912	3.565	-7.55324
3.57	-3.35599	3.57	-3.64724	3.57	-7.547
3.575	-3.35724	3.575	-3.64599	3.575	-7.547
3.58	-3.35786	3.58	-3.64599	3.58	-7.55949
3.585	-3.35661	3.585	-3.64599	3.585	-7.55324
3.59	-3.35661	3.59	-3.64662	3.59	-7.55949
3.595	-3.35474	3.595	-3.64412	3.595	-7.55324
3.6	-3.35411	3.6	-3.64599	3.6	-7.55949
3.605	-3.35411	3.605	-3.64724	3.605	-7.55949
3.61	-3.35286	3.61	-3.64537	3.61	-7.55949
3.615	-3.35161	3.615	-3.64412	3.615	-7.55949
3.62	-3.35286	3.62	-3.64412	3.62	-7.55949
3.625	-3.35286	3.625	-3.64427	3.625	-7.55949
3.63	-3.35161	3.63	-3.64412	3.63	-7.55949
3.635	-3.35036	3.635	-3.64474	3.635	-7.55949
3.64	-3.34786	3.64	-3.64412	3.64	-7.56574
3.645	-3.34849	3.645	-3.64287	3.645	-7.56574
3.65	-3.34724	3.65	-3.64224	3.65	-7.56574
3.655	-3.34786	3.655	-3.64287	3.655	-7.56574
3.66	-3.34786	3.66	-3.64162	3.66	-7.55949
3.665	-3.34661	3.665	-3.64287	3.665	-7.56574
3.67	-3.34724	3.67	-3.64412	3.67	-7.55949
3.675	-3.34411	3.675	-3.64287	3.675	-7.56574
3.68	-3.34536	3.68	-3.64162	3.68	-7.56574
3.685	-3.34349	3.685	-3.64099	3.685	-7.55949
3.69	-3.34411	3.69	-3.63974	3.69	-7.55949
3.695	-3.34099	3.695	-3.64162	3.695	-7.55949
3.7	-3.34099	3.7	-3.64037	3.7	-7.55949
3.705	-3.34068	3.705	-3.63912	3.705	-7.55949
3.71	-3.34036	3.71	-3.63912	3.71	-7.55324
3.715	-3.34036	3.715	-3.63849	3.715	-7.55324
3.72	-3.33849	3.72	-3.63787	3.72	-7.55324
3.725	-3.33911	3.725	-3.63849	3.725	-7.547
3.73	-3.34036	3.73	-3.63849	3.73	-7.55324
3.735	-3.33849	3.735	-3.63771	3.735	-7.547
3.74	-3.33786	3.74	-3.63662	3.74	-7.55324
3.745	-3.33724	3.745	-3.63724	3.745	-7.55324
3.75	-3.33786	3.75	-3.6374	3.75	-7.547
3.755	-3.33286	3.755	-3.63787	3.755	-7.55949
3.76	-3.33411	3.76	-3.63787	3.76	-7.55324
3.765	-3.33474	3.765	-3.63849	3.765	-7.55949
3.77	-3.33599	3.77	-3.63849	3.77	-7.55324
3.775	-3.33599	3.775	-3.63724	3.775	-7.55949
3.78	-3.33599	3.78	-3.63724	3.78	-7.56574
3.785	-3.33599	3.785	-3.63849	3.785	-7.56574
3.79	-3.33536	3.79	-3.63787	3.79	-7.56574
3.795	-3.33474	3.795	-3.63537	3.795	-7.55949
3.8	-3.33411	3.8	-3.63724	3.8	-7.56574
3.805	-3.33349	3.805	-3.63349	3.805	-7.572
3.81	-3.33661	3.81	-3.63537	3.81	-7.56574
3.815	-3.33474	3.815	-3.63662	3.815	-7.56574
3.82	-3.33286	3.82	-3.63599	3.82	-7.56574
3.825	-3.33724	3.825	-3.63662	3.825	-7.56574
3.83	-3.33599	3.83	-3.63662	3.83	-7.56574
3.835	-3.33474	3.835	-3.63662	3.835	-7.55949
3.84	-3.33599	3.84	-3.63474	3.84	-7.55949
3.845	-3.33724	3.845	-3.63599	3.845	-7.55949
3.85	-3.33974	3.85	-3.63474	3.85	-7.55949
3.855	-3.33849	3.855	-3.63349	3.855	-7.55949
3.86	-3.33599	3.86	-3.63412	3.86	-7.55949
3.865	-3.33849	3.865	-3.63224	3.865	-7.55324
3.87	-3.33661	3.87	-3.63474	3.87	-7.55949
3.875	-3.33849	3.875	-3.63224	3.875	-7.55324
3.88	-3.33974	3.88	-3.63162	3.88	-7.55324
3.885	-3.33974	3.885	-3.63287	3.885	-7.55324
3.89	-3.33786	3.89	-3.63287	3.89	-7.55324
3.895	-3.33724	3.895	-3.63349	3.895	-7.55324
3.9	-3.33974	3.9	-3.63412	3.9	-7.55949
3.905	-3.34036	3.905	-3.63302	3.905	-7.56574
3.91	-3.33974	3.91	-3.63224	3.91	-7.55949
3.915	-3.3388	3.915	-3.63224	3.915	-7.55949
3.92	-3.33724	3.92	-3.63162	3.92	-7.55949
3.925	-3.33786	3.925	-3.63037	3.925	-7.56574
3.93	-3.33786	3.93	-3.63037	3.93	-7.572
3.935	-3.33786	3.935	-3.63162	3.935	-7.55949
3.94	-3.33849	3.94	-3.63162	3.94	-7.56574
3.945	-3.33911	3.945	-3.62974	3.945	-7.56574
3.95	-3.33661	3.95	-3.63099	3.95	-7.572
3.955	-3.33786	3.955	-3.62912	3.955	-7.572
3.96	-3.33849	3.96	-3.62974	3.96	-7.56574
3.965	-3.33911	3.965	-3.62974	3.965	-7.56574
3.97	-3.33786	3.97	-3.62912	3.97	-7.56574
3.975	-3.33911	3.975	-3.62599	3.975	-7.55949
3.98	-3.33849	3.98	-3.62849	3.98	-7.56574
3.985	-3.34161	3.985	-3.62724	3.985	-7.55949
3.99	-3.34161	3.99	-3.62849	3.99	-7.55949
3.995	-3.34161	3.995	-3.62537	3.995	-7.55949
4	-3.34286	4	-3.62662	4	-7.55324
4.005	-3.34161	4.005	-3.62537	4.005	-7.55481
4.01	-3.34286	4.01	-3.62537	4.01	-7.55324
4.015	-3.34661	4.015	-3.62599	4.015	-7.55324
4.02	-3.34599	4.02	-3.62474	4.02	-7.55949
4.025	-3.34474	4.025	-3.62287	4.025	-7.55324
4.03	-3.34411	4.03	-3.62412	4.03	-7.55949
4.035	-3.34474	4.035	-3.62349	4.035	-7.55949
4.04	-3.3463	4.04	-3.62349	4.04	-7.55949
4.045	-3.34786	4.045	-3.62224	4.045	-7.55949
4.05	-3.34849	4.05	-3.62224	4.05	-7.55949
4.055	-3.34849	4.055	-3.62287	4.055	-7.56574
4.06	-3.34786	4.06	-3.62209	4.06	-7.56574
4.065	-3.34911	4.065	-3.62162	4.065	-7.56574
4.07	-3.35099	4.07	-3.62162	4.07	-7.56574
4.075	-3.34974	4.075	-3.62177	4.075	-7.56574
4.08	-3.34724	4.08	-3.62162	4.08	-7.572
4.085	-3.34724	4.085	-3.62134	4.085	-7.56574
4.09	-3.34599	4.09	-3.62099	4.09	-7.572
4.095	-3.34661	4.095	-3.62099	4.095	-7.56574
4.1	-3.34599	4.1	-3.62037	4.1	-7.56574
4.105	-3.34474	4.105	-3.61787	4.105	-7.56574
4.11	-3.34286	4.11	-3.61787	4.11	-7.56574
4.115	-3.34286	4.115	-3.61787	4.115	-7.56574
4.12	-3.34239	4.12	-3.61724	4.12	-7.56574
4.125	-3.34161	4.125	-3.61677	4.125	-7.56574
4.13	-3.34224	4.13	-3.61599	4.13	-7.56574
4.135	-3.34036	4.135	-3.61599	4.135	-7.55949
4.14	-3.33786	4.14	-3.61615	4.14	-7.55949
4.145	-3.33849	4.145	-3.61662	4.145	-7.55324
4.15	-3.33786	4.15	-3.61713	4.15	-7.55324
4.155	-3.33786	4.155	-3.61787	4.155	-7.55324
4.16	-3.33599	4.16	-3.61787	4.16	-7.55324
4.165	-3.33599	4.165	-3.61849	4.165	-7.55324
4.17	-3.33583	4.17	-3.61724	4.17	-7.55324
4.175	-3.33474	4.175	-3.61537	4.175	-7.55324
4.18	-3.33661	4.18	-3.61599	4.18	-7.55949
4.185	-3.33349	4.185	-3.61537	4.185	-7.55949
4.19	-3.33661	4.19	-3.61599	4.19	-7.55949
4.195	-3.33474	4.195	-3.61474	4.195	-7.55949
4.2	-3.33474	4.2	-3.61474	4.2	-7.55949
4.205	-3.33474	4.205	-3.61349	4.205	-7.56574
4.21	-3.33474	4.21	-3.61599	4.21	-7.55949
4.215	-3.33474	4.215	-3.61287	4.215	-7.56574
4.22	-3.33349	4.22	-3.61599	4.22	-7.56574
4.225	-3.33349	4.225	-3.61287	4.225	-7.56574
4.23	-3.33286	4.23	-3.61224	4.23	-7.56574
4.235	-3.33224	4.235	-3.61349	4.235	-7.56574
4.24	-3.33224	4.24	-3.61412	4.24	-7.572
4.245	-3.33349	4.245	-3.61287	4.245	-7.56574
4.25	-3.33349	4.25	-3.61099	4.25	-7.55949
4.255	-3.33286	4.255	-3.61287	4.255	-7.56574
4.26	-3.33286	4.26	-3.61224	4.26	-7.55949
4.265	-3.33224	4.265	-3.60974	4.265	-7.55949
4.27	-3.33036	4.27	-3.61099	4.27	-7.55949
4.275	-3.33224	4.275	-3.60912	4.275	-7.55949
4.28	-3.33099	4.28	-3.60787	4.28	-7.56574
4.285	-3.33036	4.285	-3.60787	4.285	-7.55949
4.29	-3.33099	4.29	-3.60787	4.29	-7.55324
4.295	-3.33224	4.295	-3.60724	4.295	-7.55324
4.3	-3.33052	4.3	-3.60849	4.3	-7.55324
4.305	-3.32974	4.305	-3.60662	4.305	-7.55324
4.31	-3.32911	4.31	-3.60724	4.31	-7.55324
4.315	-3.32724	4.315	-3.60537	4.315	-7.55324
4.32	-3.32724	4.32	-3.60662	4.32	-7.547
4.325	-3.32724	4.325	-3.60474	4.325	-7.547
4.33	-3.32724	4.33	-3.60474	4.33	-7.55324
4.335	-3.32661	4.335	-3.60287	4.335	-7.55324
4.34	-3.32661	4.34	-3.60474	4.34	-7.55324
4.345	-3.32786	4.345	-3.60349	4.345	-7.55324
4.35	-3.32661	4.35	-3.60099	4.35	-7.55324
4.355	-3.32786	4.355	-3.60099	4.355	-7.55324
4.36	-3.32411	4.36	-3.60115	4.36	-7.55324
4.365	-3.32474	4.365	-3.60099	4.365	-7.55324
4.37	-3.32411	4.37	-3.60162	4.37	-7.55324
4.375	-3.32599	4.375	-3.60037	4.375	-7.55949
4.38	-3.32411	4.38	-3.60099	4.38	-7.56574
4.385	-3.32286	4.385	-3.59849	4.385	-7.55949
4.39	-3.32349	4.39	-3.60037	4.39	-7.55949
4.395	-3.32161	4.395	-3.60224	4.395	-7.55949
4.4	-3.32286	4.4	-3.5999	4.4	-7.56574
4.405	-3.32161	4.405	-3.59849	4.405	-7.56574
4.41	-3.32099	4.41	-3.59849	4.41	-7.56574
4.415	-3.32099	4.415	-3.59912	4.415	-7.55949
4.42	-3.31974	4.42	-3.59849	4.42	-7.55949
4.425	-3.3188	4.425	-3.59912	4.425	-7.55949
4.43	-3.31724	4.43	-3.59724	4.43	-7.55949
4.435	-3.31724	4.435	-3.59599	4.435	-7.55949
4.44	-3.31849	4.44	-3.59537	4.44	-7.55949
4.445	-3.32099	4.445	-3.59537	4.445	-7.55949
4.45	-3.31786	4.45	-3.59521	4.45	-7.55949
4.455	-3.31974	4.455	-3.59537	4.455	-7.55949
4.46	-3.31849	4.46	-3.59474	4.46	-7.55324
4.465	-3.31849	4.465	-3.59287	4.465	-7.55324
4.47	-3.31724	4.47	-3.59412	4.47	-7.55324
4.475	-3.31677	4.475	-3.59099	4.475	-7.55324
4.48	-3.31599	4.48	-3.59412	4.48	-7.55324
4.485	-3.31536	4.485	-3.59099	4.485	-7.55324
4.49	-3.31536	4.49	-3.59349	4.49	-7.55324
4.495	-3.31661	4.495	-3.59287	4.495	-7.547
4.5	-3.31599	4.5	-3.59162	4.5	-7.547
4.505	-3.31911	4.505	-3.59099	4.505	-7.55324
4.51	-3.31911	4.51	-3.59037	4.51	-7.55324
4.515	-3.31974	4.515	-3.58912	4.515	-7.55324
4.52	-3.32036	4.52	-3.59099	4.52	-7.55324
4.525	-3.32036	4.525	-3.58849	4.525	-7.55324
4.53	-3.32036	4.53	-3.59099	4.53	-7.55949
4.535	-3.32083	4.535	-3.58912	4.535	-7.55949
4.54	-3.32099	4.54	-3.59037	4.54	-7.55949
4.545	-3.32161	4.545	-3.58724	4.545	-7.55949
4.55	-3.32177	4.55	-3.58787	4.55	-7.55949
4.555	-3.32224	4.555	-3.58787	4.555	-7.56574
4.56	-3.32224	4.56	-3.58755	4.56	-7.55949
4.565	-3.32286	4.565	-3.58662	4.565	-7.56574
4.57	-3.32286	4.57	-3.58787	4.57	-7.55949
4.575	-3.32349	4.575	-3.58724	4.575	-7.55949
4.58	-3.32474	4.58	-3.58662	4.58	-7.56574
4.585	-3.32536	4.585	-3.58646	4.585	-7.56574
4.59	-3.32536	4.59	-3.58599	4.59	-7.56574
4.595	-3.32786	4.595	-3.58599	4.595	-7.56574
4.6	-3.32849	4.6	-3.58474	4.6	-7.56574
4.605	-3.32802	4.605	-3.58599	4.605	-7.56574
4.61	-3.32786	4.61	-3.58724	4.61	-7.56574
4.615	-3.32786	4.615	-3.58787	4.615	-7.56574
4.62	-3.32786	4.62	-3.58537	4.62	-7.55949
4.625	-3.32849	4.625	-3.58724	4.625	-7.55949
4.63	-3.32974	4.63	-3.58849	4.63	-7.55949
4.635	-3.33099	4.635	-3.58599	4.635	-7.55949
4.64	-3.33161	4.64	-3.58662	4.64	-7.55949
4.645	-3.32911	4.645	-3.58724	4.645	-7.55949
4.65	-3.33161	4.65	-3.58724	4.65	-7.55324
4.655	-3.32974	4.655	-3.58724	4.655	-7.55949
4.66	-3.33036	4.66	-3.58709	4.66	-7.55324
4.665	-3.33286	4.665	-3.58724	4.665	-7.55949
4.67	-3.33349	4.67	-3.58662	4.67	-7.55324
4.675	-3.33224	4.675	-3.58724	4.675	-7.547
4.68	-3.33161	4.68	-3.58662	4.68	-7.55324
4.685	-3.33224	4.685	-3.58724	4.685	-7.55324
4.69	-3.33286	4.69	-3.58912	4.69	-7.55324
4.695	-3.33224	4.695	-3.58662	4.695	-7.55949
4.7	-3.33224	4.7	-3.58474	4.7	-7.55324
4.705	-3.33036	4.705	-3.58787	4.705	-7.55949
4.71	-3.33286	4.71	-3.58849	4.71	-7.55949
4.715	-3.33161	4.715	-3.58724	4.715	-7.55949
4.72	-3.33036	4.72	-3.58537	4.72	-7.56574
4.725	-3.33036	4.725	-3.58599	4.725	-7.55949
4.73	-3.33036	4.73	-3.58724	4.73	-7.56574
4.735	-3.32849	4.735	-3.58662	4.735	-7.56574
4.74	-3.33099	4.74	-3.58599	4.74	-7.56574
4.745	-3.32974	4.745	-3.58662	4.745	-7.56574
4.75	-3.32974	4.75	-3.58662	4.75	-7.56574
4.755	-3.32849	4.755	-3.58537	4.755	-7.56574
4.76	-3.32786	4.76	-3.58537	4.76	-7.56574
4.765	-3.32661	4.765	-3.58537	4.765	-7.56574
4.77	-3.32786	4.77	-3.58537	4.77	-7.56574
4.775	-3.32724	4.775	-3.58537	4.775	-7.572
4.78	-3.32536	4.78	-3.58662	4.78	-7.57824
4.785	-3.32536	4.785	-3.58787	4.785	-7.572
4.79	-3.32536	4.79	-3.58912	4.79	-7.56574
4.795	-3.32536	4.795	-3.58599	4.795	-7.56574
4.8	-3.32599	4.8	-3.58537	4.8	-7.56574
4.805	-3.32474	4.805	-3.58724	4.805	-7.56574
4.81	-3.32224	4.81	-3.58787	4.81	-7.56574
4.815	-3.32474	4.815	-3.58724	4.815	-7.56574
4.82	-3.32349	4.82	-3.58849	4.82	-7.56574
4.825	-3.32224	4.825	-3.58912	4.825	-7.56574
4.83	-3.32286	4.83	-3.58787	4.83	-7.56574
4.835	-3.31974	4.835	-3.58662	4.835	-7.55949
4.84	-3.31974	4.84	-3.58974	4.84	-7.56574
4.845	-3.32005	4.845	-3.58599	4.845	-7.55949
4.85	-3.32036	4.85	-3.58724	4.85	-7.55949
4.855	-3.32036	4.855	-3.58599	4.855	-7.55949
4.86	-3.31724	4.86	-3.58662	4.86	-7.55949
4.865	-3.31599	4.865	-3.58599	4.865	-7.55949
4.87	-3.31661	4.87	-3.58724	4.87	-7.55949
4.875	-3.31661	4.875	-3.58662	4.875	-7.55949
4.88	-3.31411	4.88	-3.58787	4.88	-7.55637
4.885	-3.31349	4.885	-3.58537	4.885	-7.55324
4.89	-3.31349	4.89	-3.58599	4.89	-7.55324
4.895	-3.31036	4.895	-3.58537	4.895	-7.55324
4.9	-3.31099	4.9	-3.58787	4.9	-7.55949
4.905	-3.30911	4.905	-3.58724	4.905	-7.56574
4.91	-3.31099	4.91	-3.58787	4.91	-7.55949
4.915	-3.30974	4.915	-3.58537	4.915	-7.55949
4.92	-3.30786	4.92	-3.58724	4.92	-7.55949
4.925	-3.30849	4.925	-3.58474	4.925	-7.55949
4.93	-3.30786	4.93	-3.58349	4.93	-7.56574
4.935	-3.30599	4.935	-3.58412	4.935	-7.55949
4.94	-3.30474	4.94	-3.58537	4.94	-7.56574
4.945	-3.30536	4.945	-3.58287	4.945	-7.55949
4.95	-3.30536	4.95	-3.58599	4.95	-7.56574
4.955	-3.30724	4.955	-3.58224	4.955	-7.572
4.96	-3.30786	4.96	-3.58537	4.96	-7.55949
4.965	-3.30599	4.965	-3.58287	4.965	-7.56574
4.97	-3.30661	4.97	-3.58662	4.97	-7.56574
4.975	-3.30474	4.975	-3.58662	4.975	-7.56574
4.98	-3.30411	4.98	-3.58537	4.98	-7.56574
4.985	-3.30724	4.985	-3.58349	4.985	-7.56574
4.99	-3.30786	4.99	-3.58287	4.99	-7.56574
4.995	-3.30599	4.995	-3.58412	4.995	-7.56574
5	-3.30786	5	-3.58349	5	-7.572
5.005	-3.30724	5.005	-3.58162	5.005	-7.572
5.01	-3.30724	5.01	-3.58224	5.01	-7.572
5.015	-3.30693	5.015	-3.58255	5.015	-7.572
5.02	-3.30661	5.02	-3.58349	5.02	-7.56574
5.025	-3.30661	5.025	-3.58287	5.025	-7.56574
5.03	-3.30818	5.03	-3.58162	5.03	-7.572
5.035	-3.31036	5.035	-3.57974	5.035	-7.56574
5.04	-3.30911	5.04	-3.58224	5.04	-7.572
5.045	-3.30849	5.045	-3.58099	5.045	-7.56574
5.05	-3.30911	5.05	-3.58162	5.05	-7.56574
5.055	-3.30849	5.055	-3.58162	5.055	-7.56574
5.06	-3.30724	5.06	-3.58099	5.06	-7.56574
5.065	-3.30911	5.065	-3.57974	5.065	-7.56574
5.07	-3.30786	5.07	-3.58162	5.07	-7.56574
5.075	-3.30911	5.075	-3.58037	5.075	-7.56574
5.08	-3.31161	5.08	-3.57912	5.08	-7.56574
5.085	-3.31161	5.085	-3.58162	5.085	-7.55949
5.09	-3.30849	5.09	-3.58037	5.09	-7.55949
5.095	-3.30849	5.095	-3.57974	5.095	-7.55324
5.1	-3.30849	5.1	-3.57912	5.1	-7.55949
5.105	-3.30911	5.105	-3.57912	5.105	-7.56574
5.11	-3.30849	5.11	-3.57724	5.11	-7.55949
5.115	-3.31099	5.115	-3.57787	5.115	-7.55949
5.12	-3.31036	5.12	-3.57662	5.12	-7.55324
5.125	-3.31099	5.125	-3.57599	5.125	-7.55324
5.13	-3.31224	5.13	-3.57599	5.13	-7.55949
5.135	-3.31099	5.135	-3.57537	5.135	-7.55949
5.14	-3.30974	5.14	-3.57662	5.14	-7.55949
5.145	-3.31286	5.145	-3.57474	5.145	-7.55949
5.15	-3.31161	5.15	-3.57537	5.15	-7.55949
5.155	-3.31099	5.155	-3.57412	5.155	-7.55949
5.16	-3.31286	5.16	-3.57412	5.16	-7.55949
5.165	-3.31161	5.165	-3.57396	5.165	-7.55949
5.17	-3.31224	5.17	-3.57412	5.17	-7.55949
5.175	-3.31161	5.175	-3.57349	5.175	-7.55949
5.18	-3.31224	5.18	-3.57224	5.18	-7.56574
5.185	-3.31224	5.185	-3.57287	5.185	-7.56574
5.19	-3.31224	5.19	-3.57349	5.19	-7.572
5.195	-3.31286	5.195	-3.57224	5.195	-7.56574
5.2	-3.31224	5.2	-3.57287	5.2	-7.572
5.205	-3.31474	5.205	-3.57287	5.205	-7.56574
5.21	-3.31286	5.21	-3.57037	5.21	-7.56574
5.215	-3.31161	5.215	-3.57224	5.215	-7.572
5.22	-3.31411	5.22	-3.57099	5.22	-7.572
5.225	-3.31474	5.225	-3.57037	5.225	-7.572
5.23	-3.31599	5.23	-3.57021	5.23	-7.572
5.235	-3.31661	5.235	-3.56974	5.235	-7.56574
5.24	-3.31661	5.24	-3.56974	5.24	-7.56574
5.245	-3.31474	5.245	-3.56959	5.245	-7.56574
5.25	-3.31786	5.25	-3.56939	5.25	-7.572
5.255	-3.31599	5.255	-3.56912	5.255	-7.572
5.26	-3.31724	5.26	-3.56912	5.26	-7.56574
5.265	-3.31786	5.265	-3.56787	5.265	-7.55949
5.27	-3.31802	5.27	-3.57037	5.27	-7.56574
5.275	-3.31849	5.275	-3.56849	5.275	-7.56574
5.28	-3.31849	5.28	-3.56912	5.28	-7.56574
5.285	-3.31724	5.285	-3.56662	5.285	-7.55949
5.29	-3.31786	5.29	-3.56599	5.29	-7.55324
5.295	-3.31911	5.295	-3.56474	5.295	-7.55949
5.3	-3.32036	5.3	-3.56474	5.3	-7.55324
5.305	-3.32099	5.305	-3.56474	5.305	-7.56574
5.31	-3.31849	5.31	-3.56599	5.31	-7.55949
5.315	-3.31849	5.315	-3.56412	5.315	-7.55324
5.32	-3.31974	5.32	-3.56537	5.32	-7.55324
5.325	-3.31974	5.325	-3.56349	5.325	-7.55324
5.33	-3.32099	5.33	-3.56349	5.33	-7.55324
5.335	-3.32099	5.335	-3.56412	5.335	-7.55324
5.34	-3.31786	5.34	-3.56349	5.34	-7.55324
5.345	-3.31849	5.345	-3.56162	5.345	-7.55949
5.35	-3.31724	5.35	-3.56099	5.35	-7.55949
5.355	-3.31849	5.355	-3.56146	5.355	-7.55949
5.36	-3.31911	5.36	-3.56162	5.36	-7.55949
5.365	-3.31786	5.365	-3.56162	5.365	-7.55949
5.37	-3.31724	5.37	-3.55974	5.37	-7.55949
5.375	-3.31599	5.375	-3.56037	5.375	-7.56574
5.38	-3.31411	5.38	-3.55912	5.38	-7.56574
5.385	-3.31411	5.385	-3.55787	5.385	-7.55949
5.39	-3.31411	5.39	-3.55662	5.39	-7.55949
5.395	-3.31286	5.395	-3.55599	5.395	-7.55949
5.4	-3.31349	5.4	-3.55599	5.4	-7.56574
5.405	-3.31224	5.405	-3.55474	5.405	-7.572
5.41	-3.31146	5.41	-3.55412	5.41	-7.56574
5.415	-3.30974	5.415	-3.55287	5.415	-7.56574
5.42	-3.31036	5.42	-3.55412	5.42	-7.56574
5.425	-3.30786	5.425	-3.55349	5.425	-7.56574
5.43	-3.30724	5.43	-3.55287	5.43	-7.572
5.435	-3.30661	5.435	-3.55162	5.435	-7.56574
5.44	-3.30693	5.44	-3.55287	5.44	-7.572
5.445	-3.30661	5.445	-3.55099	5.445	-7.56574
5.45	-3.3056	5.45	-3.55037	5.45	-7.56574
5.455	-3.30474	5.455	-3.55224	5.455	-7.56574
5.46	-3.30411	5.46	-3.54849	5.46	-7.56574
5.465	-3.30349	5.465	-3.55037	5.465	-7.56574
5.47	-3.30474	5.47	-3.55099	5.47	-7.56574
5.475	-3.30224	5.475	-3.54912	5.475	-7.56574
5.48	-3.30411	5.48	-3.54787	5.48	-7.56574
5.485	-3.30474	5.485	-3.54724	5.485	-7.56574
5.49	-3.30224	5.49	-3.54724	5.49	-7.55949
5.495	-3.30349	5.495	-3.54537	5.495	-7.55949
5.5	-3.30099	5.5	-3.54849	5.5	-7.55324
5.505	-3.30161	5.505	-3.54412	5.505	-7.56574
5.51	-3.30349	5.51	-3.54349	5.51	-7.55324
5.515	-3.30411	5.515	-3.54787	5.515	-7.55949
5.52	-3.30286	5.52	-3.54599	5.52	-7.55949
5.525	-3.30224	5.525	-3.54412	5.525	-7.55324
5.53	-3.30161	5.53	-3.54349	5.53	-7.55324
5.535	-3.30161	5.535	-3.54349	5.535	-7.55324
5.54	-3.30161	5.54	-3.54349	5.54	-7.55949
5.545	-3.30286	5.545	-3.54287	5.545	-7.55949
5.55	-3.30474	5.55	-3.54224	5.55	-7.56574
5.555	-3.30161	5.555	-3.54412	5.555	-7.55324
5.56	-3.30036	5.56	-3.54474	5.56	-7.55949
5.565	-3.30161	5.565	-3.54349	5.565	-7.55949
5.57	-3.29974	5.57	-3.54287	5.57	-7.56574
5.575	-3.29911	5.575	-3.54349	5.575	-7.56574
5.58	-3.29911	5.58	-3.54287	5.58	-7.56574
5.585	-3.29849	5.585	-3.54287	5.585	-7.56574
5.59	-3.29724	5.59	-3.54162	5.59	-7.56574
5.595	-3.29849	5.595	-3.54099	5.595	-7.56574
5.6	-3.29786	5.6	-3.54162	5.6	-7.56574
5.605	-3.29724	5.605	-3.54162	5.605	-7.56574
5.61	-3.29724	5.61	-3.54099	5.61	-7.56574
5.615	-3.29536	5.615	-3.54099	5.615	-7.56574
5.62	-3.29474	5.62	-3.54037	5.62	-7.572
5.625	-3.29411	5.625	-3.54099	5.625	-7.572
5.63	-3.29286	5.63	-3.53912	5.63	-7.572
5.635	-3.29349	5.635	-3.53849	5.635	-7.56574
5.64	-3.29302	5.64	-3.53662	5.64	-7.56574
5.645	-3.29286	5.645	-3.53537	5.645	-7.56574
5.65	-3.29286	5.65	-3.53537	5.65	-7.572
5.655	-3.29161	5.655	-3.53787	5.655	-7.572
5.66	-3.29161	5.66	-3.53662	5.66	-7.56574
5.665	-3.29224	5.665	-3.53787	5.665	-7.56574
5.67	-3.29411	5.67	-3.53849	5.67	-7.56574
5.675	-3.29411	5.675	-3.53849	5.675	-7.572
5.68	-3.29286	5.68	-3.53912	5.68	-7.55949
5.685	-3.29286	5.685	-3.54037	5.685	-7.56574
5.69	-3.29411	5.69	-3.53974	5.69	-7.55949
5.695	-3.29349	5.695	-3.54037	5.695	-7.55949
5.7	-3.29411	5.7	-3.53912	5.7	-7.55949
5.705	-3.29474	5.705	-3.53943	5.705	-7.55949
5.71	-3.29505	5.71	-3.53912	5.71	-7.55949
5.715	-3.29536	5.715	-3.53912	5.715	-7.55949
5.72	-3.29599	5.72	-3.53787	5.72	-7.55949
5.725	-3.29536	5.725	-3.53662	5.725	-7.55949
5.73	-3.29599	5.73	-3.53974	5.73	-7.55324
5.735	-3.29724	5.735	-3.54037	5.735	-7.55324
5.74	-3.29661	5.74	-3.54037	5.74	-7.55324
5.745	-3.30161	5.745	-3.54052	5.745	-7.55949
5.75	-3.30224	5.75	-3.54037	5.75	-7.55949
5.755	-3.30224	5.755	-3.54099	5.755	-7.55949
5.76	-3.30224	5.76	-3.53974	5.76	-7.55949
5.765	-3.30161	5.765	-3.54162	5.765	-7.55949
5.77	-3.30161	5.77	-3.54037	5.77	-7.55949
5.775	-3.30161	5.775	-3.54037	5.775	-7.56574
5.78	-3.30349	5.78	-3.54162	5.78	-7.55949
5.785	-3.30474	5.785	-3.54037	5.785	-7.56574
5.79	-3.30599	5.79	-3.54349	5.79	-7.56574
5.795	-3.30911	5.795	-3.54412	5.795	-7.55949
5.8	-3.30911	5.8	-3.54224	5.8	-7.56574
5.805	-3.30786	5.805	-3.54099	5.805	-7.55949
5.81	-3.30661	5.81	-3.54349	5.81	-7.56574
5.815	-3.30661	5.815	-3.54037	5.815	-7.56574
5.82	-3.30786	5.82	-3.54224	5.82	-7.56574
5.825	-3.30849	5.825	-3.54349	5.825	-7.56574
5.83	-3.30786	5.83	-3.54037	5.83	-7.56574
5.835	-3.30974	5.835	-3.54037	5.835	-7.56574
5.84	-3.30911	5.84	-3.54224	5.84	-7.56574
5.845	-3.30849	5.845	-3.54287	5.845	-7.56574
5.85	-3.30786	5.85	-3.54162	5.85	-7.572
5.855	-3.30849	5.855	-3.54224	5.855	-7.56574
5.86	-3.30911	5.86	-3.54349	5.86	-7.572
5.865	-3.30786	5.865	-3.54224	5.865	-7.572
5.87	-3.30911	5.87	-3.54287	5.87	-7.572
5.875	-3.30974	5.875	-3.54162	5.875	-7.572
5.88	-3.30786	5.88	-3.54099	5.88	-7.572
5.885	-3.30849	5.885	-3.54037	5.885	-7.572
5.89	-3.30724	5.89	-3.53912	5.89	-7.572
5.895	-3.30786	5.895	-3.53662	5.895	-7.572
5.9	-3.30646	5.9	-3.53724	5.9	-7.572
5.905	-3.30536	5.905	-3.53755	5.905	-7.56574
5.91	-3.30536	5.91	-3.53763	5.91	-7.572
5.915	-3.30536	5.915	-3.53787	5.915	-7.56574
5.92	-3.30474	5.92	-3.53787	5.92	-7.56574
5.925	-3.30349	5.925	-3.53974	5.925	-7.56574
5.93	-3.30349	5.93	-3.53974	5.93	-7.56574
5.935	-3.30224	5.935	-3.53787	5.935	-7.56574
5.94	-3.30224	5.94	-3.53537	5.94	-7.55949
5.945	-3.30224	5.945	-3.53349	5.945	-7.55949
5.95	-3.30161	5.95	-3.53474	5.95	-7.55949
5.955	-3.30099	5.955	-3.53349	5.955	-7.55949
5.96	-3.30161	5.96	-3.53474	5.96	-7.55949
5.965	-3.30161	5.965	-3.53099	5.965	-7.55949
5.97	-3.29974	5.97	-3.53162	5.97	-7.55949
5.975	-3.29786	5.975	-3.52974	5.975	-7.56574
5.98	-3.29786	5.98	-3.53224	5.98	-7.55949
5.985	-3.29786	5.985	-3.53412	5.985	-7.55324
5.99	-3.29818	5.99	-3.53099	5.99	-7.55949
5.995	-3.29849	5.995	-3.52974	5.995	-7.55324
6	-3.29747	6	-3.52974	6	-7.56574
6.005	-3.29661	6.005	-3.52849	6.005	-7.55949
6.01	-3.29661	6.01	-3.52787	6.01	-7.55949
6.015	-3.29724	6.015	-3.52755	6.015	-7.55949
6.02	-3.29599	6.02	-3.52724	6.02	-7.55949
6.025	-3.29661	6.025	-3.52662	6.025	-7.55949
6.03	-3.29599	6.03	-3.52537	6.03	-7.55949
6.035	-3.29661	6.035	-3.52412	6.035	-7.55949
6.04	-3.29849	6.04	-3.52412	6.04	-7.56574
6.045	-3.29599	6.045	-3.52443	6.045	-7.56574
6.05	-3.29724	6.05	-3.52537	6.05	-7.56574
6.055	-3.29661	6.055	-3.52412	6.055	-7.56574
6.06	-3.29536	6.06	-3.52224	6.06	-7.56574
6.065	-3.29411	6.065	-3.52412	6.065	-7.56574
6.07	-3.29474	6.07	-3.52349	6.07	-7.56574
6.075	-3.29411	6.075	-3.52162	6.075	-7.572
6.08	-3.29661	6.08	-3.52162	6.08	-7.572
6.085	-3.29724	6.085	-3.52146	6.085	-7.572
6.09	-3.29599	6.09	-3.52099	6.09	-7.56574
6.095	-3.29661	6.095	-3.5208	6.095	-7.56574
6.1	-3.29474	6.1	-3.52037	6.1	-7.572
6.105	-3.29161	6.105	-3.52037	6.105	-7.56574
6.11	-3.29349	6.11	-3.52021	6.11	-7.572
6.115	-3.29411	6.115	-3.52037	6.115	-7.56574
6.12	-3.29489	6.12	-3.51974	6.12	-7.56574
6.125	-3.29536	6.125	-3.51787	6.125	-7.56261
6.13	-3.29384	6.13	-3.51787	6.13	-7.55949
6.135	-3.29286	6.135	-3.51724	6.135	-7.55949
6.14	-3.29224	6.14	-3.51537	6.14	-7.55949
6.145	-3.29036	6.145	-3.51599	6.145	-7.55949
6.15	-3.29099	6.15	-3.51537	6.15	-7.55637
6.155	-3.28911	6.155	-3.51537	6.155	-7.55324
6.16	-3.29036	6.16	-3.51537	6.16	-7.55324
6.165	-3.28786	6.165	-3.51537	6.165	-7.55324
6.17	-3.28974	6.17	-3.51537	6.17	-7.55324
6.175	-3.29161	6.175	-3.51537	6.175	-7.55481
6.18	-3.28911	6.18	-3.51537	6.18	-7.55949
6.185	-3.28724	6.185	-3.51521	6.185	-7.55324
6.19	-3.28849	6.19	-3.51474	6.19	-7.55949
6.195	-3.28661	6.195	-3.51537	6.195	-7.55949
6.2	-3.28599	6.2	-3.51474	6.2	-7.55949
6.205	-3.28724	6.205	-3.51521	6.205	-7.55949
6.21	-3.28661	6.21	-3.51537	6.21	-7.55949
6.215	-3.28349	6.215	-3.51537	6.215	-7.56574
6.22	-3.28349	6.22	-3.51537	6.22	-7.56574
6.225	-3.28318	6.225	-3.5149	6.225	-7.572
6.23	-3.28286	6.23	-3.51474	6.23	-7.55949
6.235	-3.28286	6.235	-3.51412	6.235	-7.56574
6.24	-3.28208	6.24	-3.51474	6.24	-7.572
6.245	-3.28161	6.245	-3.5149	6.245	-7.572
6.25	-3.28099	6.25	-3.51537	6.25	-7.572
6.255	-3.28099	6.255	-3.51537	6.255	-7.56574
6.26	-3.28224	6.26	-3.51474	6.26	-7.56574
6.265	-3.28286	6.265	-3.51552	6.265	-7.56574
6.27	-3.28286	6.27	-3.51662	6.27	-7.56574
6.275	-3.28224	6.275	-3.51537	6.275	-7.56574
6.28	-3.28099	6.28	-3.51474	6.28	-7.56574
6.285	-3.28224	6.285	-3.51349	6.285	-7.55949
6.29	-3.28286	6.29	-3.51349	6.29	-7.55949
6.295	-3.28224	6.295	-3.51318	6.295	-7.55949
6.3	-3.28474	6.3	-3.51287	6.3	-7.55949
6.305	-3.28411	6.305	-3.51287	6.305	-7.55949
6.31	-3.28536	6.31	-3.51287	6.31	-7.55949
6.315	-3.28474	6.315	-3.51162	6.315	-7.55949
6.32	-3.28536	6.32	-3.51099	6.32	-7.55324
6.325	-3.28536	6.325	-3.51099	6.325	-7.55949
6.33	-3.28849	6.33	-3.51162	6.33	-7.55324
6.335	-3.28911	6.335	-3.51099	6.335	-7.55949
6.34	-3.29036	6.34	-3.50974	6.34	-7.55324
6.345	-3.29036	6.345	-3.51037	6.345	-7.55949
6.35	-3.2913	6.35	-3.50896	6.35	-7.56574
6.355	-3.29161	6.355	-3.50787	6.355	-7.55949
6.36	-3.29286	6.36	-3.50787	6.36	-7.55949
6.365	-3.29286	6.365	-3.50912	6.365	-7.55949
6.37	-3.29411	6.37	-3.50787	6.37	-7.56574
6.375	-3.29286	6.375	-3.50662	6.375	-7.56574
6.38	-3.29474	6.38	-3.50787	6.38	-7.56574
6.385	-3.29286	6.385	-3.50724	6.385	-7.56574
6.39	-3.29536	6.39	-3.50599	6.39	-7.56574
6.395	-3.29349	6.395	-3.50537	6.395	-7.56574
6.4	-3.29349	6.4	-3.50662	6.4	-7.572
6.405	-3.29427	6.405	-3.50724	6.405	-7.572
6.41	-3.29536	6.41	-3.50662	6.41	-7.56574
6.415	-3.29474	6.415	-3.50537	6.415	-7.56574
6.42	-3.29224	6.42	-3.50537	6.42	-7.56574
6.425	-3.29224	6.425	-3.50537	6.425	-7.56574
6.43	-3.29286	6.43	-3.50599	6.43	-7.56574
6.435	-3.29286	6.435	-3.50662	6.435	-7.56574
6.44	-3.29349	6.44	-3.50599	6.44	-7.56574
6.445	-3.29286	6.445	-3.50412	6.445	-7.56574
6.45	-3.29224	6.45	-3.50537	6.45	-7.56574
6.455	-3.29224	6.455	-3.50349	6.455	-7.55949
6.46	-3.29536	6.46	-3.50349	6.46	-7.55949
6.465	-3.29474	6.465	-3.50224	6.465	-7.55949
6.47	-3.29286	6.47	-3.50037	6.47	-7.55949
6.475	-3.29411	6.475	-3.50099	6.475	-7.55949
6.48	-3.29286	6.48	-3.50224	6.48	-7.55949
6.485	-3.29411	6.485	-3.50037	6.485	-7.55949
6.49	-3.29411	6.49	-3.50287	6.49	-7.55949
6.495	-3.29364	6.495	-3.50162	6.495	-7.55324
6.5	-3.29286	6.5	-3.49974	6.5	-7.55324
6.505	-3.29349	6.505	-3.50037	6.505	-7.55324
6.51	-3.29427	6.51	-3.50224	6.51	-7.55324
6.515	-3.29536	6.515	-3.50287	6.515	-7.55949
6.52	-3.29536	6.52	-3.50287	6.52	-7.55324
6.525	-3.29349	6.525	-3.50349	6.525	-7.55949
6.53	-3.29349	6.53	-3.50287	6.53	-7.55949
6.535	-3.29349	6.535	-3.50099	6.535	-7.55949
6.54	-3.29474	6.54	-3.50099	6.54	-7.55949
6.545	-3.29536	6.545	-3.50099	6.545	-7.55949
6.55	-3.29224	6.55	-3.50177	6.55	-7.55949
6.555	-3.29161	6.555	-3.50287	6.555	-7.55949
6.56	-3.29099	6.56	-3.50224	6.56	-7.55949
6.565	-3.29099	6.565	-3.50177	6.565	-7.55949
6.57	-3.28974	6.57	-3.50099	6.57	-7.56574
6.575	-3.29036	6.575	-3.50099	6.575	-7.56574
6.58	-3.28849	6.58	-3.49974	6.58	-7.56574
6.585	-3.28911	6.585	-3.50037	6.585	-7.56574
6.59	-3.28724	6.59	-3.49974	6.59	-7.55949
6.595	-3.28724	6.595	-3.50099	6.595	-7.56574
6.6	-3.28411	6.6	-3.50224	6.6	-7.572
6.605	-3.28474	6.605	-3.50162	6.605	-7.56574
6.61	-3.28286	6.61	-3.50162	6.61	-7.572
6.615	-3.28224	6.615	-3.50162	6.615	-7.56574
6.62	-3.28286	6.62	-3.50287	6.62	-7.56574
6.625	-3.28161	6.625	-3.50162	6.625	-7.56574
6.63	-3.28161	6.63	-3.50037	6.63	-7.55949
6.635	-3.28036	6.635	-3.50224	6.635	-7.55949
6.64	-3.27786	6.64	-3.50287	6.64	-7.55949
6.645	-3.28161	6.645	-3.50224	6.645	-7.56574
6.65	-3.28286	6.65	-3.50349	6.65	-7.56574
6.655	-3.28224	6.655	-3.50224	6.655	-7.55949
6.66	-3.28099	6.66	-3.50162	6.66	-7.55949
6.665	-3.28036	6.665	-3.50162	6.665	-7.55949
6.67	-3.28083	6.67	-3.50224	6.67	-7.55949
6.675	-3.28099	6.675	-3.50099	6.675	-7.55637
6.68	-3.28099	6.68	-3.50162	6.68	-7.55324
6.685	-3.28099	6.685	-3.50349	6.685	-7.55324
6.69	-3.28099	6.69	-3.50349	6.69	-7.55324
6.695	-3.28146	6.695	-3.50349	6.695	-7.55324
6.7	-3.28161	6.7	-3.50537	6.7	-7.55324
6.705	-3.28224	6.705	-3.50412	6.705	-7.55324
6.71	-3.28224	6.71	-3.50287	6.71	-7.55324
6.715	-3.28099	6.715	-3.50099	6.715	-7.55324
6.72	-3.28036	6.72	-3.49974	6.72	-7.547
6.725	-3.27849	6.725	-3.49974	6.725	-7.55324
6.73	-3.28036	6.73	-3.49912	6.73	-7.547
6.735	-3.27849	6.735	-3.49912	6.735	-7.55324
6.74	-3.28099	6.74	-3.49849	6.74	-7.55324
6.745	-3.27911	6.745	-3.50162	6.745	-7.55324
6.75	-3.27849	6.75	-3.49912	6.75	-7.55324
6.755	-3.27724	6.755	-3.50037	6.755	-7.55324
6.76	-3.27786	6.76	-3.49912	6.76	-7.55324
6.765	-3.27911	6.765	-3.49599	6.765	-7.55324
6.77	-3.27849	6.77	-3.49787	6.77	-7.55324
6.775	-3.27974	6.775	-3.49724	6.775	-7.55324
6.78	-3.27849	6.78	-3.49662	6.78	-7.55324
6.785	-3.27536	6.785	-3.49412	6.785	-7.55324
6.79	-3.27536	6.79	-3.49474	6.79	-7.55324
6.795	-3.27474	6.795	-3.49537	6.795	-7.55324
6.8	-3.27536	6.8	-3.49474	6.8	-7.55949
6.805	-3.27474	6.805	-3.49662	6.805	-7.55949
6.81	-3.27411	6.81	-3.49474	6.81	-7.55949
6.815	-3.27224	6.815	-3.49287	6.815	-7.55949
6.82	-3.27224	6.82	-3.49287	6.82	-7.55949
6.825	-3.27099	6.825	-3.49412	6.825	-7.55949
6.83	-3.27036	6.83	-3.49412	6.83	-7.55324
6.835	-3.27161	6.835	-3.49224	6.835	-7.55949
6.84	-3.27114	6.84	-3.49037	6.84	-7.56574
6.845	-3.27161	6.845	-3.48974	6.845	-7.55949
6.85	-3.27099	6.85	-3.49037	6.85	-7.56574
6.855	-3.26911	6.855	-3.49224	6.855	-7.55949
6.86	-3.26786	6.86	-3.49037	6.86	-7.55949
6.865	-3.26911	6.865	-3.49208	6.865	-7.55949
6.87	-3.27099	6.87	-3.49287	6.87	-7.55949
6.875	-3.27161	6.875	-3.49287	6.875	-7.55949
6.88	-3.27349	6.88	-3.49162	6.88	-7.55949
6.885	-3.27161	6.885	-3.49037	6.885	-7.55949
6.89	-3.27224	6.89	-3.49099	6.89	-7.55949
6.895	-3.27286	6.895	-3.49099	6.895	-7.55949
6.9	-3.27224	6.9	-3.49037	6.9	-7.55949
6.905	-3.27099	6.905	-3.49162	6.905	-7.55949
6.91	-3.27161	6.91	-3.49037	6.91	-7.55949
6.915	-3.27411	6.915	-3.48974	6.915	-7.55949
6.92	-3.27411	6.92	-3.48787	6.92	-7.55324
6.925	-3.27474	6.925	-3.48662	6.925	-7.55324
6.93	-3.27536	6.93	-3.48662	6.93	-7.55324
6.935	-3.27411	6.935	-3.48662	6.935	-7.55324
6.94	-3.27474	6.94	-3.48662	6.94	-7.55324
6.945	-3.27536	6.945	-3.48787	6.945	-7.55324
6.95	-3.27661	6.95	-3.48787	6.95	-7.55324
6.955	-3.27974	6.955	-3.48896	6.955	-7.547
6.96	-3.27911	6.96	-3.49037	6.96	-7.547
6.965	-3.28161	6.965	-3.48974	6.965	-7.547
6.97	-3.28224	6.97	-3.49099	6.97	-7.547
6.975	-3.28193	6.975	-3.48912	6.975	-7.547
6.98	-3.28161	6.98	-3.49037	6.98	-7.547
6.985	-3.28224	6.985	-3.48912	6.985	-7.55324
6.99	-3.28161	6.99	-3.49099	6.99	-7.55324
6.995	-3.28411	6.995	-3.48912	6.995	-7.55324
7	-3.28661	7	-3.49037	7	-7.55324
7.005	-3.28286	7.005	-3.49037	7.005	-7.55324
7.01	-3.28224	7.01	-3.49037	7.01	-7.55324
7.015	-3.28349	7.015	-3.49037	7.015	-7.55949
7.02	-3.28411	7.02	-3.49037	7.02	-7.55324
7.025	-3.28411	7.025	-3.49037	7.025	-7.55949
7.03	-3.28536	7.03	-3.49052	7.03	-7.55949
7.035	-3.28411	7.035	-3.49099	7.035	-7.56574
7.04	-3.28536	7.04	-3.49037	7.04	-7.55949
7.045	-3.28224	7.045	-3.49099	7.045	-7.55324
7.05	-3.28286	7.05	-3.48974	7.05	-7.55949
7.055	-3.28208	7.055	-3.48912	7.055	-7.55949
7.06	-3.28161	7.06	-3.48974	7.06	-7.56574
7.065	-3.28161	7.065	-3.48974	7.065	-7.56574
7.07	-3.28099	7.07	-3.48974	7.07	-7.55949
7.075	-3.28161	7.075	-3.48974	7.075	-7.56574
7.08	-3.27911	7.08	-3.48943	7.08	-7.55949
7.085	-3.27786	7.085	-3.48912	7.085	-7.55949
7.09	-3.27849	7.09	-3.48912	7.09	-7.55949
7.095	-3.27599	7.095	-3.48849	7.095	-7.55324
7.1	-3.27599	7.1	-3.48912	7.1	-7.55324
7.105	-3.27661	7.105	-3.48787	7.105	-7.55324
7.11	-3.27661	7.11	-3.48787	7.11	-7.547
7.115	-3.27474	7.115	-3.48849	7.115	-7.55324
7.12	-3.27349	7.12	-3.48724	7.12	-7.547
7.125	-3.27224	7.125	-3.48787	7.125	-7.547
7.13	-3.27271	7.13	-3.48849	7.13	-7.547
7.135	-3.27286	7.135	-3.48724	7.135	-7.547
7.14	-3.27224	7.14	-3.48537	7.14	-7.547
7.145	-3.27161	7.145	-3.48662	7.145	-7.547
7.15	-3.27349	7.15	-3.48505	7.15	-7.547
7.155	-3.27099	7.155	-3.48412	7.155	-7.547
7.16	-3.26911	7.16	-3.48412	7.16	-7.547
7.165	-3.27036	7.165	-3.48427	7.165	-7.55012
7.17	-3.27099	7.17	-3.48474	7.17	-7.55324
7.175	-3.26911	7.175	-3.48412	7.175	-7.55324
7.18	-3.27036	7.18	-3.48521	7.18	-7.55324
7.185	-3.27161	7.185	-3.48662	7.185	-7.55949
7.19	-3.26911	7.19	-3.48537	7.19	-7.56574
7.195	-3.26849	7.195	-3.48412	7.195	-7.55324
7.2	-3.26786	7.2	-3.48412	7.2	-7.55949
7.205	-3.26849	7.205	-3.48474	7.205	-7.55949
7.21	-3.26849	7.21	-3.48349	7.21	-7.55949
7.215	-3.26911	7.215	-3.48474	7.215	-7.55949
7.22	-3.27036	7.22	-3.48412	7.22	-7.55949
7.225	-3.27161	7.225	-3.48224	7.225	-7.55324
7.23	-3.27224	7.23	-3.48287	7.23	-7.55324
7.235	-3.27224	7.235	-3.48037	7.235	-7.55324
7.24	-3.27099	7.24	-3.48037	7.24	-7.55324
7.245	-3.26911	7.245	-3.48224	7.245	-7.547
7.25	-3.26974	7.25	-3.48224	7.25	-7.547
7.255	-3.26786	7.255	-3.47787	7.255	-7.547
7.26	-3.26974	7.26	-3.47787	7.26	-7.547
7.265	-3.27036	7.265	-3.47724	7.265	-7.54387
7.27	-3.27224	7.27	-3.47662	7.27	-7.54074
7.275	-3.27036	7.275	-3.47599	7.275	-7.54074
7.28	-3.26849	7.28	-3.47599	7.28	-7.54074
7.285	-3.26974	7.285	-3.47474	7.285	-7.547
7.29	-3.26786	7.29	-3.47724	7.29	-7.55324
7.295	-3.26974	7.295	-3.47599	7.295	-7.547
7.3	-3.26911	7.3	-3.47537	7.3	-7.547
7.305	-3.26724	7.305	-3.47662	7.305	-7.547
7.31	-3.26599	7.31	-3.47599	7.31	-7.547
7.315	-3.26849	7.315	-3.47849	7.315	-7.55012
7.32	-3.26474	7.32	-3.47724	7.32	-7.55324
7.325	-3.26536	7.325	-3.47537	7.325	-7.55324
7.33	-3.26661	7.33	-3.47599	7.33	-7.55324
7.335	-3.26411	7.335	-3.47599	7.335	-7.55949
7.34	-3.26474	7.34	-3.47615	7.34	-7.55481
7.345	-3.26224	7.345	-3.47599	7.345	-7.55324
7.35	-3.26099	7.35	-3.4754	7.35	-7.55324
7.355	-3.26036	7.355	-3.47474	7.355	-7.55324
7.36	-3.25911	7.36	-3.47474	7.36	-7.55324
7.365	-3.25849	7.365	-3.47412	7.365	-7.55324
7.37	-3.25974	7.37	-3.47287	7.37	-7.547
7.375	-3.25849	7.375	-3.47349	7.375	-7.547
7.38	-3.25911	7.38	-3.47474	7.38	-7.547
7.385	-3.25661	7.385	-3.47287	7.385	-7.54074
7.39	-3.25536	7.39	-3.47349	7.39	-7.547
7.395	-3.25599	7.395	-3.47162	7.395	-7.54074
7.4	-3.25974	7.4	-3.47224	7.4	-7.54074
7.405	-3.25911	7.405	-3.47349	7.405	-7.54074
7.41	-3.25661	7.41	-3.47349	7.41	-7.54074
7.415	-3.25536	7.415	-3.47099	7.415	-7.54074
7.42	-3.25724	7.42	-3.47287	7.42	-7.54074
7.425	-3.25724	7.425	-3.46974	7.425	-7.54074
7.43	-3.25724	7.43	-3.47162	7.43	-7.547
7.435	-3.25739	7.435	-3.47224	7.435	-7.54074
7.44	-3.25724	7.44	-3.47037	7.44	-7.547
7.445	-3.25786	7.445	-3.46912	7.445	-7.547
7.45	-3.25911	7.45	-3.47037	7.45	-7.547
7.455	-3.25724	7.455	-3.47037	7.455	-7.55324
7.46	-3.25974	7.46	-3.46912	7.46	-7.547
7.465	-3.26036	7.465	-3.47224	7.465	-7.55324
7.47	-3.26099	7.47	-3.47037	7.47	-7.547
7.475	-3.26161	7.475	-3.46787	7.475	-7.55324
7.48	-3.26161	7.48	-3.46787	7.48	-7.55324
7.485	-3.26286	7.485	-3.46787	7.485	-7.55324
7.49	-3.26099	7.49	-3.46912	7.49	-7.55324
7.495	-3.26286	7.495	-3.46912	7.495	-7.55324
7.5	-3.26349	7.5	-3.46849	7.5	-7.55324
7.505	-3.26411	7.505	-3.46787	7.505	-7.55949
7.51	-3.26333	7.51	-3.46787	7.51	-7.547
7.515	-3.26286	7.515	-3.46802	7.515	-7.55324
7.52	-3.26286	7.52	-3.46849	7.52	-7.547
7.525	-3.26099	7.525	-3.46787	7.525	-7.547
7.53	-3.26411	7.53	-3.46474	7.53	-7.547
7.535	-3.26161	7.535	-3.46724	7.535	-7.547
7.54	-3.26411	7.54	-3.46474	7.54	-7.547
7.545	-3.26536	7.545	-3.46599	7.545	-7.54074
7.55	-3.26349	7.55	-3.46599	7.55	-7.54074
7.555	-3.26286	7.555	-3.46599	7.555	-7.54074
7.56	-3.26349	7.56	-3.46474	7.56	-7.53449
7.565	-3.26411	7.565	-3.46599	7.565	-7.53449
7.57	-3.26349	7.57	-3.46412	7.57	-7.54074
7.575	-3.26411	7.575	-3.46474	7.575	-7.54074
7.58	-3.26224	7.58	-3.46287	7.58	-7.54074
7.585	-3.26161	7.585	-3.46662	7.585	-7.53449
7.59	-3.26239	7.59	-3.46474	7.59	-7.54074
7.595	-3.26286	7.595	-3.46474	7.595	-7.52825
7.6	-3.26286	7.6	-3.46474	7.6	-7.53449
7.605	-3.26411	7.605	-3.46162	7.605	-7.54074
7.61	-3.26286	7.61	-3.46474	7.61	-7.53449
7.615	-3.26161	7.615	-3.46162	7.615	-7.53449
7.62	-3.26349	7.62	-3.46599	7.62	-7.53449
7.625	-3.26411	7.625	-3.46287	7.625	-7.53449
7.63	-3.26349	7.63	-3.46224	7.63	-7.53449
7.635	-3.26411	7.635	-3.46193	7.635	-7.54074
7.64	-3.26474	7.64	-3.46099	7.64	-7.53449
7.645	-3.26286	7.645	-3.46162	7.645	-7.54074
7.65	-3.26536	7.65	-3.46037	7.65	-7.54074
7.655	-3.26349	7.655	-3.46083	7.655	-7.54074
7.66	-3.26411	7.66	-3.46037	7.66	-7.54074
7.665	-3.26536	7.665	-3.46099	7.665	-7.54074
7.67	-3.26474	7.67	-3.45974	7.67	-7.54074
7.675	-3.26661	7.675	-3.46037	7.675	-7.547
7.68	-3.26661	7.68	-3.46224	7.68	-7.547
7.685	-3.26661	7.685	-3.45912	7.685	-7.54074
7.69	-3.26474	7.69	-3.46037	7.69	-7.54074
7.695	-3.26474	7.695	-3.46099	7.695	-7.54074
7.7	-3.26474	7.7	-3.45912	7.7	-7.547
7.705	-3.26474	7.705	-3.46037	7.705	-7.55324
7.71	-3.26442	7.71	-3.46099	7.71	-7.547
7.715	-3.26411	7.715	-3.45849	7.715	-7.547
7.72	-3.26411	7.72	-3.45849	7.72	-7.547
7.725	-3.26333	7.725	-3.45787	7.725	-7.54074
7.73	-3.26224	7.73	-3.45787	7.73	-7.547
7.735	-3.26286	7.735	-3.45912	7.735	-7.54074
7.74	-3.26036	7.74	-3.46037	7.74	-7.54074
7.745	-3.26036	7.745	-3.45912	7.745	-7.53449
7.75	-3.25911	7.75	-3.45912	7.75	-7.53605
7.755	-3.25599	7.755	-3.45849	7.755	-7.53449
7.76	-3.25786	7.76	-3.45724	7.76	-7.53449
7.765	-3.25599	7.765	-3.45662	7.765	-7.53449
7.77	-3.25536	7.77	-3.45849	7.77	-7.53449
7.775	-3.25599	7.775	-3.45662	7.775	-7.53449
7.78	-3.25724	7.78	-3.45787	7.78	-7.54074
7.785	-3.25536	7.785	-3.45974	7.785	-7.52825
7.79	-3.25411	7.79	-3.45724	7.79	-7.53449
7.795	-3.25411	7.795	-3.45849	7.795	-7.53449
7.8	-3.2538	7.8	-3.45787	7.8	-7.53449
7.805	-3.25349	7.805	-3.45537	7.805	-7.53449
7.81	-3.25349	7.81	-3.45849	7.81	-7.53449
7.815	-3.25224	7.815	-3.45724	7.815	-7.52825
7.82	-3.25349	7.82	-3.45787	7.82	-7.52825
7.825	-3.25036	7.825	-3.45849	7.825	-7.52825
7.83	-3.25036	7.83	-3.45724	7.83	-7.52825
7.835	-3.25161	7.835	-3.45662	7.835	-7.52825
7.84	-3.25286	7.84	-3.45787	7.84	-7.52825
7.845	-3.25224	7.845	-3.45724	7.845	-7.52825
7.85	-3.25286	7.85	-3.45787	7.85	-7.52825
7.855	-3.25286	7.855	-3.45787	7.855	-7.53449
7.86	-3.25224	7.86	-3.45787	7.86	-7.53449
7.865	-3.25161	7.865	-3.45849	7.865	-7.53449
7.87	-3.25224	7.87	-3.45662	7.87	-7.52825
7.875	-3.25161	7.875	-3.45849	7.875	-7.52825
7.88	-3.25161	7.88	-3.45787	7.88	-7.52825
7.885	-3.25161	7.885	-3.45599	7.885	-7.53449
7.89	-3.25161	7.89	-3.45787	7.89	-7.53449
7.895	-3.25099	7.895	-3.45662	7.895	-7.53449
7.9	-3.25036	7.9	-3.45662	7.9	-7.53449
7.905	-3.25036	7.905	-3.45537	7.905	-7.53449
7.91	-3.24974	7.91	-3.45537	7.91	-7.53449
7.915	-3.25099	7.915	-3.45599	7.915	-7.54074
7.92	-3.25036	7.92	-3.45646	7.92	-7.54074
7.925	-3.24974	7.925	-3.45724	7.925	-7.53449
7.93	-3.25036	7.93	-3.45724	7.93	-7.53449
7.935	-3.25161	7.935	-3.45646	7.935	-7.53449
7.94	-3.25099	7.94	-3.45537	7.94	-7.53137
7.945	-3.25099	7.945	-3.45599	7.945	-7.52825
7.95	-3.25099	7.95	-3.45724	7.95	-7.52825
7.955	-3.25052	7.955	-3.45849	7.955	-7.52825
7.96	-3.25056	7.96	-3.45912	7.96	-7.53449
7.965	-3.25036	7.965	-3.45849	7.965	-7.52825
7.97	-3.25036	7.97	-3.45802	7.97	-7.52199
7.975	-3.2488	7.975	-3.45724	7.975	-7.52199
7.98	-3.24724	7.98	-3.45724	7.98	-7.52199
7.985	-3.24724	7.985	-3.45912	7.985	-7.52199
7.99	-3.24849	7.99	-3.45724	7.99	-7.52199
7.995	-3.25036	7.995	-3.45912	7.995	-7.52199
8	-3.24911	8	-3.45912	8	-7.52199
8.005	-3.25036	8.005	-3.45787	8.005	-7.52199
8.01	-3.24974	8.01	-3.45724	8.01	-7.52199
8.015	-3.24849	8.015	-3.45662	8.015	-7.52199
8.02	-3.24786	8.02	-3.45537	8.02	-7.52199
8.025	-3.24833	8.025	-3.45724	8.025	-7.52199
8.03	-3.24849	8.03	-3.45662	8.03	-7.52199
8.035	-3.24849	8.035	-3.45537	8.035	-7.52199
8.04	-3.24661	8.04	-3.45599	8.04	-7.52199
8.045	-3.24599	8.045	-3.45474	8.045	-7.52199
8.05	-3.24724	8.05	-3.45724	8.05	-7.52199
8.055	-3.24724	8.055	-3.45662	8.055	-7.52199
8.06	-3.24661	8.06	-3.45724	8.06	-7.52825
8.065	-3.24599	8.065	-3.45708	8.065	-7.52825
8.07	-3.24786	8.07	-3.45724	8.07	-7.52199
8.075	-3.24661	8.075	-3.45724	8.075	-7.52199
8.08	-3.24536	8.08	-3.45693	8.08	-7.52825
8.085	-3.24474	8.085	-3.45662	8.085	-7.52825
8.09	-3.24599	8.09	-3.45662	8.09	-7.52199
8.095	-3.24599	8.095	-3.45662	8.095	-7.52199
8.1	-3.24599	8.1	-3.45537	8.1	-7.51574
8.105	-3.24474	8.105	-3.45537	8.105	-7.50949
8.11	-3.24536	8.11	-3.45474	8.11	-7.50949
8.115	-3.24474	8.115	-3.45599	8.115	-7.50949
8.12	-3.24661	8.12	-3.45474	8.12	-7.50949
8.125	-3.24599	8.125	-3.45412	8.125	-7.50949
8.13	-3.24411	8.13	-3.45349	8.13	-7.50949
8.135	-3.24349	8.135	-3.45474	8.135	-7.50949
8.14	-3.24599	8.14	-3.45412	8.14	-7.50325
8.145	-3.24599	8.145	-3.45349	8.145	-7.50949
8.15	-3.24536	8.15	-3.45162	8.15	-7.51574
8.155	-3.24599	8.155	-3.45287	8.155	-7.50949
8.16	-3.24536	8.16	-3.45224	8.16	-7.50949
8.165	-3.24599	8.165	-3.45287	8.165	-7.51574
8.17	-3.24786	8.17	-3.45193	8.17	-7.51574
8.175	-3.24599	8.175	-3.45099	8.175	-7.51574
8.18	-3.24661	8.18	-3.45162	8.18	-7.51574
8.185	-3.24599	8.185	-3.44912	8.185	-7.51574
8.19	-3.24724	8.19	-3.45037	8.19	-7.51574
8.195	-3.24661	8.195	-3.44974	8.195	-7.50949
8.2	-3.24474	8.2	-3.44974	8.2	-7.51574
8.205	-3.24661	8.205	-3.44849	8.205	-7.50949
8.21	-3.24536	8.21	-3.44724	8.21	-7.50949
8.215	-3.24599	8.215	-3.44662	8.215	-7.50949
8.22	-3.24724	8.22	-3.44662	8.22	-7.50949
8.225	-3.24849	8.225	-3.44849	8.225	-7.50325
8.23	-3.24724	8.23	-3.44724	8.23	-7.50325
8.235	-3.24786	8.235	-3.44537	8.235	-7.50325
8.24	-3.24739	8.24	-3.44474	8.24	-7.50325
8.245	-3.24724	8.245	-3.44474	8.245	-7.49699
8.25	-3.24724	8.25	-3.44474	8.25	-7.49699
8.255	-3.24661	8.255	-3.44662	8.255	-7.49699
8.26	-3.24599	8.26	-3.44474	8.26	-7.49699
8.265	-3.24599	8.265	-3.44287	8.265	-7.49699
8.27	-3.24599	8.27	-3.44411	8.27	-7.50325
8.275	-3.24536	8.275	-3.44162	8.275	-7.49699
8.28	-3.24474	8.28	-3.44287	8.28	-7.50325
8.285	-3.24474	8.285	-3.44224	8.285	-7.50325
8.29	-3.24536	8.29	-3.44302	8.29	-7.50949
8.295	-3.24536	8.295	-3.44349	8.295	-7.50949
8.3	-3.24286	8.3	-3.44349	8.3	-7.50949
8.305	-3.24536	8.305	-3.44427	8.305	-7.50949
8.31	-3.24349	8.31	-3.44474	8.31	-7.50949
8.315	-3.24349	8.315	-3.44537	8.315	-7.50949
8.32	-3.24349	8.32	-3.44349	8.32	-7.50325
8.325	-3.24349	8.325	-3.44474	8.325	-7.50325
8.33	-3.24349	8.33	-3.44599	8.33	-7.50325
8.335	-3.24161	8.335	-3.44287	8.335	-7.49699
8.34	-3.24474	8.34	-3.44662	8.34	-7.50325
8.345	-3.24286	8.345	-3.44349	8.345	-7.49699
8.35	-3.24599	8.35	-3.44349	8.35	-7.49074
8.355	-3.24349	8.355	-3.4438	8.355	-7.49074
8.36	-3.24411	8.36	-3.44411	8.36	-7.49074
8.365	-3.2438	8.365	-3.44411	8.365	-7.49074
8.37	-3.24349	8.37	-3.44537	8.37	-7.49074
8.375	-3.24411	8.375	-3.44349	8.375	-7.49074
8.38	-3.24474	8.38	-3.44474	8.38	-7.49074
8.385	-3.24286	8.385	-3.44411	8.385	-7.49074
8.39	-3.24099	8.39	-3.44537	8.39	-7.49074
8.395	-3.24161	8.395	-3.44599	8.395	-7.49699
8.4	-3.24161	8.4	-3.44552	8.4	-7.49074
8.405	-3.24349	8.405	-3.44537	8.405	-7.49699
8.41	-3.24224	8.41	-3.44537	8.41	-7.49699
8.415	-3.24411	8.415	-3.44599	8.415	-7.49699
8.42	-3.24286	8.42	-3.44662	8.42	-7.49699
8.425	-3.24349	8.425	-3.44677	8.425	-7.49699
8.43	-3.24161	8.43	-3.44724	8.43	-7.49699
8.435	-3.23911	8.435	-3.44724	8.435	-7.49699
8.44	-3.23911	8.44	-3.44724	8.44	-7.49699
8.445	-3.23989	8.445	-3.44662	8.445	-7.49699
8.45	-3.24099	8.45	-3.44724	8.45	-7.49074
8.455	-3.24036	8.455	-3.44662	8.455	-7.4845
8.46	-3.24161	8.46	-3.44662	8.46	-7.49074
8.465	-3.23911	8.465	-3.44755	8.465	-7.49074
8.47	-3.23786	8.47	-3.44849	8.47	-7.4845
8.475	-3.24036	8.475	-3.44849	8.475	-7.4845
8.48	-3.23786	8.48	-3.44896	8.48	-7.4845
8.485	-3.23599	8.485	-3.44912	8.485	-7.4845
8.49	-3.23974	8.49	-3.44974	8.49	-7.4845
8.495	-3.23786	8.495	-3.45037	8.495	-7.48137
8.5	-3.23661	8.5	-3.44974	8.5	-7.47824
8.505	-3.23474	8.505	-3.44849	8.505	-7.47824
8.51	-3.23661	8.51	-3.44787	8.51	-7.47824
8.515	-3.23349	8.515	-3.44974	8.515	-7.4845
8.52	-3.23286	8.52	-3.44787	8.52	-7.47824
8.525	-3.23239	8.525	-3.44849	8.525	-7.4845
8.53	-3.23161	8.53	-3.44912	8.53	-7.47824
8.535	-3.23161	8.535	-3.44724	8.535	-7.4845
8.54	-3.23224	8.54	-3.44787	8.54	-7.49074
8.545	-3.23099	8.545	-3.44537	8.545	-7.4845
8.55	-3.22974	8.55	-3.44849	8.55	-7.4845
8.555	-3.22786	8.555	-3.44599	8.555	-7.4845
8.56	-3.22724	8.56	-3.44662	8.56	-7.49074
8.565	-3.22661	8.565	-3.44724	8.565	-7.48606
8.57	-3.22849	8.57	-3.44708	8.57	-7.4845
8.575	-3.22724	8.575	-3.44724	8.575	-7.4845
8.58	-3.22849	8.58	-3.44724	8.58	-7.4845
8.585	-3.22724	8.585	-3.44708	8.585	-7.4845
8.59	-3.22786	8.59	-3.44724	8.59	-7.4845
8.595	-3.22786	8.595	-3.44662	8.595	-7.47824
8.6	-3.22786	8.6	-3.44787	8.6	-7.47824
8.605	-3.22849	8.605	-3.44724	8.605	-7.47824
8.61	-3.22817	8.61	-3.44599	8.61	-7.47199
8.615	-3.22849	8.615	-3.44599	8.615	-7.47199
8.62	-3.22872	8.62	-3.44599	8.62	-7.47199
8.625	-3.22911	8.625	-3.44583	8.625	-7.47199
8.63	-3.22911	8.63	-3.44537	8.63	-7.47199
8.635	-3.22849	8.635	-3.44599	8.635	-7.46574
8.64	-3.23036	8.64	-3.44411	8.64	-7.47199
8.645	-3.22911	8.645	-3.44787	8.645	-7.46574
8.65	-3.22849	8.65	-3.44599	8.65	-7.46574
8.655	-3.22911	8.655	-3.44599	8.655	-7.47199
8.66	-3.22974	8.66	-3.44411	8.66	-7.47199
8.665	-3.22849	8.665	-3.44849	8.665	-7.47199
8.67	-3.22724	8.67	-3.44662	8.67	-7.47199
8.675	-3.22786	8.675	-3.44662	8.675	-7.47199
8.68	-3.22849	8.68	-3.44615	8.68	-7.47824
8.685	-3.22724	8.685	-3.44537	8.685	-7.47824
8.69	-3.22661	8.69	-3.44599	8.69	-7.47824
8.695	-3.22786	8.695	-3.44537	8.695	-7.47824
8.7	-3.22536	8.7	-3.44474	8.7	-7.47824
8.705	-3.22599	8.705	-3.4449	8.705	-7.47824
8.71	-3.22599	8.71	-3.44474	8.71	-7.47824
8.715	-3.22474	8.715	-3.44474	8.715	-7.47824
8.72	-3.22474	8.72	-3.44365	8.72	-7.47824
8.725	-3.22536	8.725	-3.44287	8.725	-7.47199
8.73	-3.22286	8.73	-3.44224	8.73	-7.46574
8.735	-3.22474	8.735	-3.44224	8.735	-7.47199
8.74	-3.22349	8.74	-3.44224	8.74	-7.46731
8.745	-3.22224	8.745	-3.44224	8.745	-7.46574
8.75	-3.22099	8.75	-3.44224	8.75	-7.46574
8.755	-3.22333	8.755	-3.44224	8.755	-7.46574
8.76	-3.22536	8.76	-3.44255	8.76	-7.46574
8.765	-3.22474	8.765	-3.44287	8.765	-7.46574
8.77	-3.22599	8.77	-3.44287	8.77	-7.45949
8.775	-3.22536	8.775	-3.44224	8.775	-7.45949
8.78	-3.22786	8.78	-3.44162	8.78	-7.45949
8.785	-3.22786	8.785	-3.44162	8.785	-7.45949
8.79	-3.22849	8.79	-3.44162	8.79	-7.45949
8.795	-3.22911	8.795	-3.44162	8.795	-7.45949
8.8	-3.23036	8.8	-3.44162	8.8	-7.45949
8.805	-3.23099	8.805	-3.44099	8.805	-7.46574
8.81	-3.23099	8.81	-3.44099	8.81	-7.46574
8.815	-3.23099	8.815	-3.44037	8.815	-7.46574
8.82	-3.23286	8.82	-3.44037	8.82	-7.46574
8.825	-3.23411	8.825	-3.44411	8.825	-7.46574
8.83	-3.23349	8.83	-3.44537	8.83	-7.47199
8.835	-3.23349	8.835	-3.44599	8.835	-7.47199
8.84	-3.23349	8.84	-3.44474	8.84	-7.47199
8.845	-3.23286	8.845	-3.44537	8.845	-7.46574
8.85	-3.23224	8.85	-3.44162	8.85	-7.47199
8.855	-3.23349	8.855	-3.44349	8.855	-7.46574
8.86	-3.23099	8.86	-3.44224	8.86	-7.45949
8.865	-3.23161	8.865	-3.44411	8.865	-7.46574
8.87	-3.23099	8.87	-3.44474	8.87	-7.45949
8.875	-3.23036	8.875	-3.44287	8.875	-7.45324
8.88	-3.22974	8.88	-3.44287	8.88	-7.45324
8.885	-3.22786	8.885	-3.44318	8.885	-7.45324
8.89	-3.22474	8.89	-3.44349	8.89	-7.45012
8.895	-3.22724	8.895	-3.44349	8.895	-7.44699
8.9	-3.22661	8.9	-3.44458	8.9	-7.44699
8.905	-3.22599	8.905	-3.44537	8.905	-7.45324
8.91	-3.22536	8.91	-3.44599	8.91	-7.45324
8.915	-3.22536	8.915	-3.44599	8.915	-7.45949
8.92	-3.22536	8.92	-3.44599	8.92	-7.45324
8.925	-3.22536	8.925	-3.44662	8.925	-7.45949
8.93	-3.22427	8.93	-3.44662	8.93	-7.45324
8.935	-3.22349	8.935	-3.44662	8.935	-7.45949
8.94	-3.22286	8.94	-3.44583	8.94	-7.46574
8.945	-3.22349	8.945	-3.44537	8.945	-7.45949
8.95	-3.22536	8.95	-3.44474	8.95	-7.45949
8.955	-3.22536	8.955	-3.44349	8.955	-7.45949
8.96	-3.22661	8.96	-3.44224	8.96	-7.46574
8.965	-3.2263	8.965	-3.44287	8.965	-7.46574
8.97	-3.22661	8.97	-3.4424	8.97	-7.45949
8.975	-3.22661	8.975	-3.44287	8.975	-7.45949
8.98	-3.22599	8.98	-3.44162	8.98	-7.45949
8.985	-3.22614	8.985	-3.44037	8.985	-7.45324
8.99	-3.22599	8.99	-3.44162	8.99	-7.45949
8.995	-3.22665	8.995	-3.44099	8.995	-7.45324
9	-3.22724	9	-3.43849	9	-7.44699
9.005	-3.22724	9.005	-3.44099	9.005	-7.44699
9.01	-3.22708	9.01	-3.43849	9.01	-7.44699
9.015	-3.22724	9.015	-3.44099	9.015	-7.44387
9.02	-3.22661	9.02	-3.43912	9.02	-7.44075
9.025	-3.22474	9.025	-3.43849	9.025	-7.44075
9.03	-3.22599	9.03	-3.43787	9.03	-7.44699
9.035	-3.22474	9.035	-3.43724	9.035	-7.44075
9.04	-3.22599	9.04	-3.43662	9.04	-7.44699
9.045	-3.22411	9.045	-3.43474	9.045	-7.44699
9.05	-3.22286	9.05	-3.43349	9.05	-7.45324
9.055	-3.22349	9.055	-3.43662	9.055	-7.44699
9.06	-3.22224	9.06	-3.43412	9.06	-7.45324
9.065	-3.22411	9.065	-3.43224	9.065	-7.45949
9.07	-3.22036	9.07	-3.43224	9.07	-7.44699
9.075	-3.22099	9.075	-3.43412	9.075	-7.45324
9.08	-3.22005	9.08	-3.43412	9.08	-7.45324
9.085	-3.21974	9.085	-3.43474	9.085	-7.45949
9.09	-3.21911	9.09	-3.43474	9.09	-7.45949
9.095	-3.21911	9.095	-3.43349	9.095	-7.45324
9.1	-3.21849	9.1	-3.43412	9.1	-7.44699
9.105	-3.21599	9.105	-3.43536	9.105	-7.44699
9.11	-3.21474	9.11	-3.43536	9.11	-7.44699
9.115	-3.21849	9.115	-3.43724	9.115	-7.44387
9.12	-3.21911	9.12	-3.43662	9.12	-7.44075
9.125	-3.21661	9.125	-3.43786	9.125	-7.44075
9.13	-3.21599	9.13	-3.43912	9.13	-7.44075
9.135	-3.21661	9.135	-3.43662	9.135	-7.44075
9.14	-3.21411	9.14	-3.44037	9.14	-7.44075
9.145	-3.21349	9.145	-3.44162	9.145	-7.42824
9.15	-3.21442	9.15	-3.44099	9.15	-7.43449
9.155	-3.21536	9.155	-3.44037	9.155	-7.43293
9.16	-3.21474	9.16	-3.44099	9.16	-7.43449
9.165	-3.21349	9.165	-3.44037	9.165	-7.43449
9.17	-3.21474	9.17	-3.44349	9.17	-7.43762
9.175	-3.21349	9.175	-3.44537	9.175	-7.44075
9.18	-3.21661	9.18	-3.44099	9.18	-7.44075
9.185	-3.21536	9.185	-3.43912	9.185	-7.44699
9.19	-3.21411	9.19	-3.43786	9.19	-7.44699
9.195	-3.21411	9.195	-3.43974	9.195	-7.44699
9.2	-3.21411	9.2	-3.44037	9.2	-7.44699
9.205	-3.21411	9.205	-3.43724	9.205	-7.44699
9.21	-3.21349	9.21	-3.43724	9.21	-7.44699
9.215	-3.21317	9.215	-3.43536	9.215	-7.44699
9.22	-3.21286	9.22	-3.43474	9.22	-7.44699
9.225	-3.21224	9.225	-3.43536	9.225	-7.44075
9.23	-3.21099	9.23	-3.43287	9.23	-7.44075
9.235	-3.21036	9.235	-3.43037	9.235	-7.43449
9.24	-3.21161	9.24	-3.43099	9.24	-7.44075
9.245	-3.21036	9.245	-3.42974	9.245	-7.43449
9.25	-3.20974	9.25	-3.43099	9.25	-7.42824
9.255	-3.20911	9.255	-3.42911	9.255	-7.43449
9.26	-3.20786	9.26	-3.42974	9.26	-7.4298
9.265	-3.20849	9.265	-3.42849	9.265	-7.42824
9.27	-3.20661	9.27	-3.42661	9.27	-7.42824
9.275	-3.20599	9.275	-3.42536	9.275	-7.42824
9.28	-3.20599	9.28	-3.42724	9.28	-7.43449
9.285	-3.20349	9.285	-3.42661	9.285	-7.43449
9.29	-3.20349	9.29	-3.4274	9.29	-7.43449
9.295	-3.20349	9.295	-3.42787	9.295	-7.43449
9.3	-3.20349	9.3	-3.42787	9.3	-7.43449
9.305	-3.20349	9.305	-3.42787	9.305	-7.43449
9.31	-3.20161	9.31	-3.42802	9.31	-7.43449
9.315	-3.20286	9.315	-3.42849	9.315	-7.43449
9.32	-3.19849	9.32	-3.42787	9.32	-7.44075
9.325	-3.20099	9.325	-3.42974	9.325	-7.44075
9.33	-3.20286	9.33	-3.43099	9.33	-7.43449
9.335	-3.20411	9.335	-3.43037	9.335	-7.44075
9.34	-3.20161	9.34	-3.43037	9.34	-7.44699
9.345	-3.20286	9.345	-3.42911	9.345	-7.44075
9.35	-3.20474	9.35	-3.43037	9.35	-7.43449
9.355	-3.20286	9.355	-3.43224	9.355	-7.43449
9.36	-3.20224	9.36	-3.43037	9.36	-7.44075
9.365	-3.20349	9.365	-3.43099	9.365	-7.42824
9.37	-3.20411	9.37	-3.43161	9.37	-7.43449
9.375	-3.20474	9.375	-3.43161	9.375	-7.42824
9.38	-3.20536	9.38	-3.43224	9.38	-7.42199
9.385	-3.20724	9.385	-3.43287	9.385	-7.42824
9.39	-3.21036	9.39	-3.43287	9.39	-7.42824
9.395	-3.21036	9.395	-3.43224	9.395	-7.42824
9.4	-3.20989	9.4	-3.43224	9.4	-7.42199
9.405	-3.20911	9.405	-3.43349	9.405	-7.41574
9.41	-3.20974	9.41	-3.43412	9.41	-7.42199
9.415	-3.21224	9.415	-3.43161	9.415	-7.42199
9.42	-3.21474	9.42	-3.43224	9.42	-7.42199
9.425	-3.21536	9.425	-3.43302	9.425	-7.42199
9.43	-3.21286	9.43	-3.43474	9.43	-7.42199
9.435	-3.21411	9.435	-3.43349	9.435	-7.42199
9.44	-3.21286	9.44	-3.43474	9.44	-7.42199
9.445	-3.21411	9.445	-3.43536	9.445	-7.42824
9.45	-3.21536	9.45	-3.43412	9.45	-7.42824
9.455	-3.21349	9.455	-3.43224	9.455	-7.42824
9.46	-3.21661	9.46	-3.43037	9.46	-7.42824
9.465	-3.21474	9.465	-3.43287	9.465	-7.42824
9.47	-3.21349	9.47	-3.43287	9.47	-7.43449
9.475	-3.21599	9.475	-3.43287	9.475	-7.43449
9.48	-3.21536	9.48	-3.43287	9.48	-7.42824
9.485	-3.21521	9.485	-3.43161	9.485	-7.42824
9.49	-3.21474	9.49	-3.43099	9.49	-7.42824
9.495	-3.21474	9.495	-3.43037	9.495	-7.42199
9.5	-3.21411	9.5	-3.43287	9.5	-7.42199
9.505	-3.21224	9.505	-3.43224	9.505	-7.42199
9.51	-3.21224	9.51	-3.43037	9.51	-7.42199
9.515	-3.21161	9.515	-3.43099	9.515	-7.42199
9.52	-3.21349	9.52	-3.43349	9.52	-7.41574
9.525	-3.21161	9.525	-3.42911	9.525	-7.41574
9.53	-3.21099	9.53	-3.43099	9.53	-7.41574
9.535	-3.21036	9.535	-3.42974	9.535	-7.41574
9.54	-3.20911	9.54	-3.43099	9.54	-7.41574
9.545	-3.20974	9.545	-3.42911	9.545	-7.40949
9.55	-3.21099	9.55	-3.43161	9.55	-7.40324
9.555	-3.21067	9.555	-3.42974	9.555	-7.40949
9.56	-3.21099	9.56	-3.43037	9.56	-7.40949
9.565	-3.21099	9.565	-3.42974	9.565	-7.40949
9.57	-3.21052	9.57	-3.42974	9.57	-7.40949
9.575	-3.20974	9.575	-3.42974	9.575	-7.40949
9.58	-3.21036	9.58	-3.42974	9.58	-7.41574
9.585	-3.20911	9.585	-3.42974	9.585	-7.40949
9.59	-3.20974	9.59	-3.42974	9.59	-7.41574
9.595	-3.21161	9.595	-3.42911	9.595	-7.41574
9.6	-3.21161	9.6	-3.42599	9.6	-7.41574
9.605	-3.20911	9.605	-3.42849	9.605	-7.41574
9.61	-3.21036	9.61	-3.42724	9.61	-7.41574
9.615	-3.20911	9.615	-3.42724	9.615	-7.41574
9.62	-3.21036	9.62	-3.42599	9.62	-7.41574
9.625	-3.21161	9.625	-3.42536	9.625	-7.41574
9.63	-3.21161	9.63	-3.42474	9.63	-7.41574
9.635	-3.2113	9.635	-3.42521	9.635	-7.41574
9.64	-3.21099	9.64	-3.42536	9.64	-7.41574
9.645	-3.21099	9.645	-3.42536	9.645	-7.41574
9.65	-3.20911	9.65	-3.42661	9.65	-7.40949
9.655	-3.20911	9.655	-3.42724	9.655	-7.40949
9.66	-3.21099	9.66	-3.42724	9.66	-7.40949
9.665	-3.21099	9.665	-3.42787	9.665	-7.40949
9.67	-3.21099	9.67	-3.42536	9.67	-7.40324
9.675	-3.20942	9.675	-3.42849	9.675	-7.40324
9.68	-3.20849	9.68	-3.42724	9.68	-7.40324
9.685	-3.20724	9.685	-3.42599	9.685	-7.40324
9.69	-3.20911	9.69	-3.42661	9.69	-7.39698
9.695	-3.20849	9.695	-3.42599	9.695	-7.39698
9.7	-3.20911	9.7	-3.42412	9.7	-7.39698
9.705	-3.20786	9.705	-3.42412	9.705	-7.39698
9.71	-3.20411	9.71	-3.42412	9.71	-7.39698
9.715	-3.20536	9.715	-3.42474	9.715	-7.39698
9.72	-3.20661	9.72	-3.42427	9.72	-7.40011
9.725	-3.20349	9.725	-3.42412	9.725	-7.40324
9.73	-3.20224	9.73	-3.42412	9.73	-7.40324
9.735	-3.20411	9.735	-3.42412	9.735	-7.40324
9.74	-3.20224	9.74	-3.42349	9.74	-7.40949
9.745	-3.20224	9.745	-3.42286	9.745	-7.40949
9.75	-3.20161	9.75	-3.42286	9.75	-7.40949
9.755	-3.20036	9.755	-3.42286	9.755	-7.40949
9.76	-3.19911	9.76	-3.42271	9.76	-7.40949
9.765	-3.19786	9.765	-3.42286	9.765	-7.40324
9.77	-3.19599	9.77	-3.42224	9.77	-7.40324
9.775	-3.19474	9.775	-3.41912	9.775	-7.40949
9.78	-3.19474	9.78	-3.41912	9.78	-7.40324
9.785	-3.19536	9.785	-3.42099	9.785	-7.39698
9.79	-3.19536	9.79	-3.42224	9.79	-7.40324
9.795	-3.19599	9.795	-3.42099	9.795	-7.40324
9.8	-3.19474	9.8	-3.42349	9.8	-7.39698
9.805	-3.19599	9.805	-3.42036	9.805	-7.39698
9.81	-3.19411	9.81	-3.42162	9.81	-7.39074
9.815	-3.19224	9.815	-3.42224	9.815	-7.39074
9.82	-3.19411	9.82	-3.42162	9.82	-7.39074
9.825	-3.19411	9.825	-3.42036	9.825	-7.39074
9.83	-3.19224	9.83	-3.42036	9.83	-7.39074
9.835	-3.19099	9.835	-3.41974	9.835	-7.39074
9.84	-3.19099	9.84	-3.41974	9.84	-7.39074
9.845	-3.19083	9.845	-3.41974	9.845	-7.39074
9.85	-3.19063	9.85	-3.42036	9.85	-7.39074
9.855	-3.19036	9.855	-3.42099	9.855	-7.39698
9.86	-3.19036	9.86	-3.42162	9.86	-7.39698
9.865	-3.19036	9.865	-3.41849	9.865	-7.39698
9.87	-3.19099	9.87	-3.41474	9.87	-7.39698
9.875	-3.18974	9.875	-3.41849	9.875	-7.40167
9.88	-3.19161	9.88	-3.41724	9.88	-7.40324
9.885	-3.19036	9.885	-3.41599	9.885	-7.39972
9.89	-3.19224	9.89	-3.41474	9.89	-7.39698
9.895	-3.19036	9.895	-3.41349	9.895	-7.39698
9.9	-3.18974	9.9	-3.41599	9.9	-7.39074
9.905	-3.19036	9.905	-3.41537	9.905	-7.39074
9.91	-3.19099	9.91	-3.41787	9.91	-7.39074
9.915	-3.18974	9.915	-3.41787	9.915	-7.39074
9.92	-3.19036	9.92	-3.41661	9.92	-7.39074
9.925	-3.19099	9.925	-3.41537	9.925	-7.38449
9.93	-3.18974	9.93	-3.41849	9.93	-7.38449
9.935	-3.19036	9.935	-3.41599	9.935	-7.38449
9.94	-3.19099	9.94	-3.41537	9.94	-7.38449
9.945	-3.19224	9.945	-3.41552	9.945	-7.38449
9.95	-3.19036	9.95	-3.41537	9.95	-7.37824
9.955	-3.19224	9.955	-3.41537	9.955	-7.37824
9.96	-3.18974	9.96	-3.41724	9.96	-7.37824
9.965	-3.19224	9.965	-3.41787	9.965	-7.37824
9.97	-3.19099	9.97	-3.41599	9.97	-7.38449
9.975	-3.19099	9.975	-3.42286	9.975	-7.38449
9.98	-3.19349	9.98	-3.41974	9.98	-7.38449
9.985	-3.19286	9.985	-3.41724	9.985	-7.38449
[truncated: 21,525 more rows]
