# Supplementary material for: Exploiting hot electrons from a plasmon nanohybrid system for the photoelectroreduction of CO2
Source: Commun Chem. 2024 Mar 20;7:59. doi: 10.1038/s42004-024-01149-8 (PMC10954701; doi:10.1038/s42004-024-01149-8)
Supplement: Supplementary file 3 — Supplementary Data 1 [file 42004_2024_1149_MOESM3_ESM.zip › Source data/Figure 4C_Inset.xlsx]

## Sheet: Sheet1
	NiO-Au-Re Catalyst			NiO-Au
Delay time (ps)	ΔA (mOD) (Scatter)	ΔA (mOD) (Fitted)	Delay time (ps)	ΔA (mOD) (Scatter)	ΔA (mOD) (Fitted)
-0.50988	-1.62427e-05	0	-0.50631	1.02562e-06	2.91031e-10
-0.45787	-1.95879e-06	5.75444e-18	-0.4103	5.24404e-06	2.46985e-08
-0.40721	1.47825e-05	2.20462e-15	-0.30632	9.72596e-06	1.12336e-06
-0.3552	-7.80244e-06	5.05034e-13	-0.20632	-4.04777e-05	1.70591e-05
-0.30587	-7.68219e-06	4.73159e-11	-0.10765	6.18294e-05	0.000104542
-0.25653	-2.65308e-05	2.44467e-09	-0.0063	0.000280825	0.00029708
-0.20722	-2.70406e-05	6.99086e-08	0.09369	0.000533829	0.000433349
-0.15653	-2.45654e-05	1.19717e-06	0.19369	0.000414783	0.000425705
-0.1072	2.14976e-05	1.06644e-05	0.29369	0.000321276	0.00036318
-0.05654	9.52256e-05	5.67901e-05	0.39368	0.000268652	0.000304372
-0.0072	0.000148778	0.000171207	0.49368	0.000218339	0.000256856
0.04346	0.000312607	0.000328599	0.59235	0.000189955	0.000219311
0.09279	0.000460653	0.000425679	0.69235	0.000183485	0.00018885
0.14213	0.000421453	0.000432744	0.79234	0.000167956	0.000164501
0.19279	0.00039313	0.000392563	0.89369	0.000174524	0.000144804
0.24345	0.000336847	0.000346561	1.09368	0.000171474	0.000116893
0.29279	0.000305187	0.000307885	1.2937	0.000150884	9.90576e-05
0.34347	0.000267474	0.000274951	1.49102	0.000115964	8.77838e-05
0.39413	0.000245968	0.00024778	1.69368	9.8417e-05	8.03819e-05
0.44212	0.000229133	0.000226378	1.89103	0.000121477	7.57785e-05
0.49413	0.000210859	0.000207075	2.09237	9.84865e-05	7.27722e-05
0.54478	0.00020187	0.00019145	2.29236	0.000117536	7.08672e-05
0.59412	0.000175736	0.000178692	2.49235	8.3652e-05	6.96499e-05
0.64214	0.000161187	0.000168187	2.69369	0.000122858	6.8868e-05
0.6928	0.000156774	0.000158781	2.89236	5.92012e-05	6.83751e-05
0.74213	0.000170166	0.000150982	3.0937	8.4268e-05	6.80559e-05
0.79279	0.000135261	0.00014412	3.29369	5.35409e-05	6.78536e-05
0.84345	0.000147195	0.000138209	3.49236	8.22688e-05	6.7725e-05
0.89146	0.000136525	0.000133331	3.69235	7.34507e-05	6.76422e-05
0.94347	0.000131004	0.0001287	3.89369	6.90163e-05	6.7589e-05
0.99413	0.000129675	0.000124728	4.09236	5.6609e-05	6.75555e-05
1.0928	0.000121267	0.000118179	4.29368	6.74768e-05	6.75337e-05
1.1928	0.000114211	0.000112724	4.49369	6.41942e-05	6.752e-05
1.2928	0.000105715	0.000108102	4.69368	6.47322e-05	6.75112e-05
1.39279	9.61791e-05	0.000104071	4.89103	2.94091e-05	6.75056e-05
1.49012	9.92462e-05	0.000100562	5.09369	7.46214e-05	6.7502e-05
1.59146	0.000103096	9.72322e-05	5.29236	6.53207e-05	6.74997e-05
1.69146	9.03236e-05	9.41971e-05	5.49368	6.13427e-05	6.74982e-05
1.79679	8.77151e-05	9.12129e-05	5.69369	7.40604e-05	6.74973e-05
1.8928	9.18918e-05	8.86497e-05	5.89369	3.77433e-05	6.74967e-05
1.99279	9.26398e-05	8.61149e-05	6.09368	5.5634e-05	6.74963e-05
2.09414	8.03271e-05	8.36689e-05	6.2937	6.68518e-05	6.7496e-05
2.19546	8.57985e-05	8.13344e-05	6.49237	5.41534e-05	6.74959e-05
2.29545	7.6608e-05	7.91294e-05	6.69236	5.96443e-05	6.74958e-05
2.3928	7.48323e-05	7.70703e-05	6.8937	4.44292e-05	6.74957e-05
2.49412	6.17642e-05	7.50132e-05	7.09237	4.37173e-05	6.74957e-05
2.59546	6.65509e-05	7.30384e-05	7.29236	2.83373e-05	6.74956e-05
2.69414	6.64774e-05	7.1191e-05	7.4937	2.05621e-05	6.74956e-05
2.79146	6.1121e-05	6.94383e-05	7.69369	2.31539e-05	6.74956e-05
2.89146	6.88028e-05	6.77063e-05	7.89368	6.4518e-05	6.74956e-05
2.9928	6.09428e-05	6.6019e-05
3.0928	6.47562e-05	6.44185e-05
3.19012	6.02985e-05	6.29196e-05
3.29147	5.93119e-05	6.14182e-05
3.39146	5.75712e-05	5.99939e-05
3.49278	5.55187e-05	5.86062e-05
3.5928	5.68679e-05	5.72889e-05
3.6928	5.75861e-05	5.60223e-05
3.79145	5.45936e-05	5.48201e-05
3.89279	5.30526e-05	5.36322e-05
3.99147	5.30378e-05	5.25198e-05
4.09146	4.71152e-05	5.14353e-05
4.19146	4.25519e-05	5.03921e-05
4.29145	5.497e-05	4.93887e-05
4.39145	4.59233e-05	4.84236e-05
4.49012	5.50128e-05	4.75074e-05
4.59279	5.14686e-05	4.65907e-05
4.69279	4.59758e-05	4.57324e-05
4.79146	4.35393e-05	4.49176e-05
4.89145	4.74221e-05	4.41231e-05
4.9928	4.69487e-05	4.33489e-05
5.4928	3.28052e-05	3.99456e-05
5.99146	4.07148e-05	3.71509e-05
6.49147	3.52399e-05	3.48434e-05
6.99012	3.80025e-05	3.29485e-05
7.4928	3.89059e-05	3.13765e-05
7.99146	3.90869e-05	3.0093e-05
8.49146	3.09445e-05	2.90334e-05
