# Supplementary material for: Exploiting hot electrons from a plasmon nanohybrid system for the photoelectroreduction of CO2
Source: Commun Chem. 2024 Mar 20;7:59. doi: 10.1038/s42004-024-01149-8 (PMC10954701; doi:10.1038/s42004-024-01149-8)
Supplement: Supplementary file 3 — Supplementary Data 1 [file 42004_2024_1149_MOESM3_ESM.zip › Source data/Figure 3A.xlsx]

## Sheet: Sheet1
	Au-Re Catalyst	NiO-Au-Re Catalyst
Potential (V)	Current (µA)	Current (µA)
-0.20982	-1.05533	-13.1811
-0.21982	-1.13033	-14.0487
-0.22981	-1.20221	-14.883
-0.2398	-1.28596	-15.6612
-0.2498	-1.35408	-16.4131
-0.25979	-1.42908	-17.1274
-0.26979	-1.50221	-17.8346
-0.27978	-1.56846	-18.4722
-0.28977	-1.63034	-19.0972
-0.29977	-1.69096	-19.6847
-0.30976	-1.75034	-20.2472
-0.31975	-1.81472	-20.7972
-0.32975	-1.87847	-21.316
-0.33974	-1.93472	-21.816
-0.34974	-2.00597	-22.2972
-0.35973	-2.07284	-22.7597
-0.36972	-2.14035	-23.2097
-0.37972	-2.20097	-23.6597
-0.38971	-2.26285	-24.116
-0.39971	-2.3216	-24.591
-0.4097	-2.38597	-25.1098
-0.41969	-2.44848	-25.6223
-0.42969	-2.49598	-26.1348
-0.43968	-2.53285	-26.5348
-0.44968	-2.57035	-26.7848
-0.45967	-2.60785	-26.8598
-0.46966	-2.6441	-26.8348
-0.47966	-2.68535	-26.8098
-0.48965	-2.74786	-26.8723
-0.49965	-2.85911	-26.9973
-0.50964	-2.96536	-27.1535
-0.51963	-3.04911	-27.3223
-0.52963	-3.12661	-27.4723
-0.53962	-3.21036	-27.6098
-0.54961	-3.29536	-27.7473
-0.55961	-3.37599	-27.8723
-0.5696	-3.44912	-27.9785
-0.5796	-3.53474	-28.0786
-0.58959	-3.62474	-28.1723
-0.59958	-3.71849	-28.2536
-0.60958	-3.806	-28.3286
-0.61957	-3.89725	-28.3723
-0.62957	-3.99662	-28.4286
-0.63956	-4.131	-28.4598
-0.64955	-4.26663	-28.4848
-0.65955	-4.41163	-28.5098
-0.66954	-4.53976	-28.5286
-0.67954	-4.65726	-28.5411
-0.68953	-4.76726	-28.5473
-0.69952	-4.87476	-28.5473
-0.70952	-4.98226	-28.5598
-0.71951	-5.09289	-28.5598
-0.7295	-5.20414	-28.5598
-0.7395	-5.32352	-28.5661
-0.74949	-5.43915	-28.5723
-0.75949	-5.5629	-28.5786
-0.76948	-5.68977	-28.6036
-0.77947	-5.82665	-28.6223
-0.78947	-5.9579	-28.6598
-0.79946	-6.07416	-28.6973
-0.80946	-6.20853	-28.7536
-0.81945	-6.37916	-28.8161
-0.82944	-6.55791	-28.8848
-0.83944	-6.70229	-28.9723
-0.84943	-6.83417	-29.0536
-0.85943	-6.97979	-29.1598
-0.86942	-7.1398	-29.2723
-0.87941	-7.31792	-29.3973
-0.88941	-7.50043	-29.5286
-0.8994	-7.68043	-29.6661
-0.9094	-7.86606	-29.8098
-0.91939	-8.08794	-29.9723
-0.92938	-8.31731	-30.1286
-0.93938	-8.58982	-30.3036
-0.94937	-8.8592	-30.4848
-0.95936	-9.12545	-30.6724
-0.96936	-9.42108	-30.8723
-0.97935	-9.70421	-31.0786
-0.98935	-10.0205	-31.2974
-0.99934	-10.3655	-31.5286
-1.00933	-10.7248	-31.7786
-1.01933	-11.1336	-32.0536
-1.02932	-11.5824	-32.3474
-1.03932	-12.0542	-32.6786
-1.04931	-12.6099	-33.0724
-1.0593	-13.178	-33.5161
-1.0693	-13.7236	-34.0411
-1.07929	-14.2237	-34.6162
-1.08929	-14.6968	-35.2662
-1.09928	-15.0487	-35.9662
-1.10927	-15.3187	-36.6849
-1.11927	-15.4955	-37.4162
-1.12926	-15.6637	-38.1287
-1.13926	-15.9293	-38.81
-1.14925	-16.1981	-39.46
-1.15924	-16.4971	-40.0787
-1.16924	-16.6534	-40.6788
-1.17923	-16.7409	-41.26
-1.18922	-16.7596	-41.835
-1.19922	-16.7096	-42.4038
-1.20921	-16.6596	-42.9788
-1.21921	-16.6096	-43.5538
-1.2292	-16.5034	-44.1413
-1.23919	-16.3409	-44.7288
-1.24919	-16.0971	-45.3288
-1.25918	-15.8659	-45.9101
-1.26918	-15.5284	-46.4913
-1.27917	-15.1471	-47.0476
-1.28916	-14.8346	-47.5789
-1.29916	-14.4784	-48.0476
-1.30915	-14.0846	-48.4476
-1.31915	-13.6971	-48.7539
-1.32914	-13.3908	-48.9351
-1.33913	-13.1658	-48.9914
-1.34913	-13.0096	-48.9039
-1.35912	-12.9658	-48.6539
-1.36911	-13.0033	-48.2914
-1.37911	-12.9408	-47.8226
-1.3891	-12.8783	-47.2788
-1.3991	-12.9471	-46.6913
-1.40909	-13.0283	-46.0976
-1.41908	-13.0283	-45.5101
-1.42908	-12.9158	-44.9601
-1.43907	-12.7346	-44.4538
-1.44907	-12.5533	-43.9913
-1.45906	-12.4096	-43.5725
-1.46905	-12.3783	-43.1975
-1.47905	-12.5596	-42.86
-1.48904	-12.6721	-42.5538
-1.49904	-12.7846	-42.2725
-1.50903	-12.9346	-42.0225
-1.51902	-12.9471	-41.8038
-1.52902	-12.8908	-41.6163
-1.53901	-12.8346	-41.4475
-1.549	-12.7908	-41.3038
-1.559	-12.7533	-41.1913
-1.56899	-12.7971	-41.0975
-1.57899	-13.0096	-41.0412
-1.58898	-13.2596	-41.0163
-1.59897	-13.3596	-41.0225
-1.60897	-13.4596	-41.0475
-1.61896	-13.5096	-41.0913
-1.62896	-13.7096	-41.1663
-1.63895	-13.9533	-41.26
-1.64894	-14.1283	-41.36
-1.65894	-14.4284	-41.46
-1.66893	-14.9033	-41.5663
-1.67893	-15.1534	-41.6725
-1.68892	-15.2659	-41.7788
-1.69891	-15.3471	-41.8663
-1.70891	-15.5846	-41.9788
-1.7189	-15.7534	-42.085
-1.7289	-15.9534	-42.2163
-1.73889	-16.2096	-42.3725
-1.74888	-16.4471	-42.5725
-1.75888	-16.5846	-42.8413
-1.76887	-16.7534	-43.185
-1.77886	-16.9846	-43.6225
-1.78886	-17.2721	-44.1663
-1.79885	-17.5909	-44.8038
-1.80885	-17.9596	-45.5226
-1.81884	-18.4222	-46.2976
-1.82883	-19.0222	-47.1039
-1.83883	-19.6722	-47.8726
-1.84882	-20.2597	-48.5914
-1.85882	-20.9722	-49.2039
-1.86881	-21.516	-49.6976
-1.8788	-21.9597	-50.0664
-1.8888	-22.366	-50.3039
-1.89879	-22.7847	-50.4414
-1.90879	-23.2097	-50.4914
-1.91878	-23.666	-50.5039
-1.92877	-24.3472	-50.4727
-1.93877	-25.066	-50.4226
-1.94876	-25.8535	-50.3976
-1.95876	-26.6035	-50.3914
-1.96875	-27.2973	-50.4102
-1.97874	-27.8848	-50.4727
-1.98874	-28.4161	-50.5977
-1.99873	-28.8911	-50.7539
-2.00872	-29.2848	-50.9789
-2.01872	-29.7848	-51.2414
-2.02871	-30.2598	-51.5414
-2.03871	-30.7786	-51.8727
-2.0487	-31.2786	-52.2414
-2.05869	-31.6724	-52.6039
-2.06869	-32.0036	-52.9914
-2.07868	-32.2599	-53.3789
-2.08868	-32.3849	-53.7602
-2.09867	-32.4224	-54.1352
-2.10866	-32.4099	-54.5102
-2.11866	-32.4661	-54.8602
-2.12865	-32.6411	-55.1852
-2.13865	-32.6849	-55.479
-2.14864	-32.8286	-55.7602
-2.15863	-33.0286	-56.0227
-2.16863	-33.0411	-56.3227
-2.17862	-33.1036	-56.6477
-2.18861	-33.1224	-57.0102
-2.19861	-33.1036	-57.3978
-2.2086	-33.1599	-57.8415
-2.2186	-33.2974	-58.304
-2.22859	-33.4724	-58.804
-2.23858	-34.0536	-59.3353
-2.24858	-34.2349	-59.8916
-2.25857	-34.3349	-60.4791
-2.26857	-34.3599	-61.0916
-2.27856	-34.4162	-61.7291
-2.28855	-34.4099	-62.4041
-2.29855	-34.6349	-63.1103
-2.30854	-34.8537	-63.8541
-2.31854	-35.1912	-64.6479
-2.32853	-35.4787	-65.5041
-2.33852	-35.7787	-66.4416
-2.34852	-36.1224	-67.4729
-2.35851	-36.5974	-68.6104
-2.36851	-37.1037	-69.8917
-2.3785	-37.6787	-71.3167
-2.38849	-38.26	-72.9167
-2.39849	-38.91	-74.7168
-2.40848	-39.51	-76.6918
-2.41847	-40.21	-78.8543
-2.42847	-41.2163	-81.1731
-2.43846	-42.1038	-83.6169
-2.44846	-43.0538	-86.1482
-2.45845	-44.2101	-88.7295
-2.46844	-45.4601	-91.3358
-2.47844	-46.9351	-93.9233
-2.48843	-48.8414	-96.4796
-2.49843	-51.2539	-99.0234
-2.50842	-54.3665	-101.573
-2.49843	-49.9789	-92.7795
-2.48843	-47.2226	-85.6607
-2.47844	-45.2038	-79.4419
-2.46844	-43.5663	-73.8543
-2.45845	-42.1975	-68.7729
-2.44846	-41.035	-64.1229
-2.43846	-40.085	-59.854
-2.42847	-39.1725	-55.9477
-2.41847	-38.235	-52.3852
-2.40848	-37.2787	-49.1726
-2.39849	-36.2849	-46.2726
-2.38849	-35.4724	-43.6913
-2.3785	-34.5724	-41.3788
-2.36851	-33.4474	-39.3037
-2.35851	-32.2911	-37.4537
-2.34852	-31.0599	-35.8037
-2.33852	-29.7036	-34.2974
-2.32853	-28.3536	-32.9411
-2.31854	-27.1535	-31.7036
-2.30854	-25.866	-30.5536
-2.29855	-24.5972	-29.4911
-2.28855	-23.291	-28.4848
-2.27856	-21.9347	-27.5223
-2.26857	-20.6785	-26.6098
-2.25857	-19.3472	-25.7348
-2.24858	-18.0346	-24.891
-2.23858	-16.8159	-24.0722
-2.22859	-15.7971	-23.2785
-2.2186	-14.7284	-22.5222
-2.2086	-13.6346	-21.7785
-2.19861	-12.6658	-21.066
-2.18861	-11.7346	-20.3909
-2.17862	-10.9345	-19.7222
-2.16863	-10.4095	-19.0784
-2.15863	-9.91578	-18.4534
-2.14864	-9.44703	-17.8471
-2.13865	-8.89076	-17.2409
-2.12865	-8.29076	-16.6721
-2.11866	-7.847	-16.1221
-2.10866	-7.4845	-15.5721
-2.09867	-7.34074	-15.0534
-2.08868	-7.02199	-14.5596
-2.07868	-6.66573	-14.0783
-2.06869	-6.29072	-13.6096
-2.05869	-5.95946	-13.1596
-2.0487	-5.76571	-12.7221
-2.03871	-5.55946	-12.2846
-2.02871	-5.40946	-11.8596
-2.01872	-5.22195	-11.4346
-2.00872	-5.04695	-11.0158
-1.99873	-4.8532	-10.6033
-1.98874	-4.6782	-10.2095
-1.97874	-4.53444	-9.80953
-1.96875	-4.35944	-9.41577
-1.95876	-4.19693	-9.02201
-1.94876	-4.00944	-8.62201
-1.93877	-3.87194	-8.21575
-1.92877	-3.78975	-7.80325
-1.91878	-3.61412	-7.38449
-1.90879	-3.34661	-6.95949
-1.89879	-3.03723	-6.50947
-1.8888	-2.7141	-6.06571
-1.8788	-2.41285	-5.60946
-1.86881	-2.16847	-5.16571
-1.85882	-1.97659	-4.72195
-1.84882	-1.85972	-4.27818
-1.83883	-1.83722	-3.84068
-1.82883	-1.72096	-3.40943
-1.81884	-1.58909	-2.94973
-1.80885	-1.58596	-2.5391
-1.79885	-1.53471	-2.15597
-1.78886	-1.43659	-1.81284
-1.77886	-1.31596	-1.50596
-1.76887	-1.17783	-1.23346
-1.75888	-1.10533	-0.99533
-1.74888	-1.15095	-0.79845
-1.73889	-1.0597	-0.61782
-1.7289	-0.98158	-0.45282
-1.7189	-0.8772	-0.28844
-1.70891	-0.82033	-0.13094
-1.69891	-0.9022	0.04156
-1.68892	-0.91345	0.19719
-1.67893	-0.86283	0.38219
-1.66893	-0.78595	0.56782
-1.65894	-0.70907	0.7672
-1.64894	-0.67282	0.98033
-1.63895	-0.68157	1.21221
-1.62896	-0.77595	1.45846
-1.61896	-0.8372	1.71284
-1.60897	-0.92283	1.96534
-1.59897	-1.29158	2.2241
-1.58898	-1.36096	2.46722
-1.57899	-1.35908	2.70035
-1.56899	-1.28346	2.91348
-1.559	-1.21221	3.10349
-1.549	-1.16221	3.28411
-1.53901	-1.13408	3.45287
-1.52902	-1.1147	3.61037
-1.51902	-1.12283	3.7785
-1.50903	-1.14596	3.94475
-1.49904	-1.07783	4.12413
-1.48904	-0.97158	4.32975
-1.47905	-0.9372	4.53851
-1.46905	-0.84283	4.77539
-1.45906	-0.8072	5.02226
-1.44907	-0.7572	5.29414
-1.43907	-0.6847	5.58165
-1.42908	-0.58032	5.88103
-1.41908	-0.47282	6.19228
-1.40909	-0.43969	6.51229
-1.3991	-0.41907	6.83792
-1.3891	-0.40219	7.16417
-1.37911	-0.30497	7.49855
-1.36911	-0.15997	7.82418
-1.35912	0.00766	8.16231
-1.34913	0.16597	8.49419
-1.33913	0.30197	8.8417
-1.32914	0.29997	9.1917
-1.31915	0.25029	9.54233
-1.30915	0.33572	9.89609
-1.29916	0.47998	10.2567
-1.28916	0.64948	10.6036
-1.27917	0.79892	10.9505
-1.26918	0.88923	11.2855
-1.25918	0.96055	11.6167
-1.24919	1.03317	11.9292
-1.23919	1.09161	12.2374
-1.2292	1.15867	12.5336
-1.21921	1.27449	12.8261
-1.20921	1.42324	13.1136
-1.19922	1.55899	13.403
-1.18922	1.66962	13.7018
-1.17923	1.76525	14.0024
-1.16924	2.01409	14.2783
-1.15924	2.14972	14.5971
-1.14925	2.27785	14.9283
-1.13926	2.38097	15.2596
-1.12926	2.46598	15.5971
-1.11927	2.54035	15.9471
-1.10927	2.62285	16.3096
-1.09928	2.69723	16.6784
-1.08929	2.76285	17.0534
-1.07929	2.88161	17.4346
-1.0693	3.00661	17.8409
-1.0593	3.09411	18.2472
-1.04931	3.14099	18.6597
-1.03932	3.24161	19.0847
-1.02932	3.33224	19.5222
-1.01933	3.44162	19.9659
-1.00933	3.54474	20.4159
-0.99934	3.63974	20.8847
-0.98935	3.73162	21.3535
-0.97935	3.82287	21.8285
-0.96936	3.92475	22.316
-0.95936	4.02787	22.816
-0.94937	4.12538	23.3222
-0.93938	4.22038	23.8285
-0.92938	4.3135	24.3535
-0.91939	4.40288	24.8848
-0.9094	4.49413	25.4285
-0.8994	4.57351	25.9723
-0.88941	4.64976	26.541
-0.87941	4.73038	27.1098
-0.86942	4.81414	27.6848
-0.85943	4.92164	28.2723
-0.84943	5.02289	28.8786
-0.83944	5.10352	29.4911
-0.82944	5.17602	30.1098
-0.81945	5.24289	30.7349
-0.80946	5.31852	31.3786
-0.79946	5.39039	32.0286
-0.78947	5.4654	32.6911
-0.77947	5.55227	33.3536
-0.76948	5.63352	34.0286
-0.75949	5.72165	34.7099
-0.74949	5.79228	35.3912
-0.7395	5.8879	36.0849
-0.7295	5.99228	36.7849
-0.71951	6.08916	37.485
-0.70952	6.17353	38.2037
-0.69952	6.25603	38.9287
-0.68953	6.34291	39.6475
-0.67954	6.43541	40.385
-0.66954	6.51916	41.1287
-0.65955	6.64979	41.8725
-0.64955	6.77167	42.6225
-0.63956	6.87292	43.3788
-0.62957	6.97542	44.1413
-0.61957	7.09167	44.9163
-0.60958	7.24417	45.6913
-0.59958	7.43855	46.4913
-0.58959	7.6498	47.2914
-0.5796	7.93668	48.0914
-0.5696	8.26606	48.8914
-0.55961	8.67107	49.6976
-0.54961	9.09795	50.5101
-0.53962	9.53796	51.3164
-0.52963	9.88609	52.1039
-0.51963	10.1505	52.9039
-0.50964	10.2886	53.6789
-0.49965	10.333	54.4415
-0.48965	10.3005	55.179
-0.47966	10.298	55.9165
-0.46966	10.2267	56.6103
-0.45967	10.1248	57.3165
-0.44968	10.0667	57.9915
-0.43968	10.0036	58.6665
-0.42969	9.90984	59.3103
-0.41969	9.81859	59.9665
-0.4097	9.72296	60.5915
-0.39971	9.64483	61.2478
-0.38971	9.59296	61.8916
-0.37972	9.56358	62.5291
-0.36972	9.58046	63.1979
-0.35973	9.58921	63.8541
-0.34974	9.58421	64.5416
-0.33974	9.57671	65.2416
-0.32975	9.60358	65.9291
-0.31975	9.65421	66.6479
-0.30976	9.70171	67.3729
-0.29977	9.77359	68.1042
-0.28977	9.86421	68.8229
-0.27978	9.93171	69.5292
-0.26979	9.97734	70.1979
-0.25979	10.0173	70.848
-0.2498	10.0842	71.4729
-0.2398	10.1986	72.0605
-0.22981	10.3067	72.6355
-0.21982	10.4055	73.173
