# Supplementary material for: Exploiting hot electrons from a plasmon nanohybrid system for the photoelectroreduction of CO2
Source: Commun Chem. 2024 Mar 20;7:59. doi: 10.1038/s42004-024-01149-8 (PMC10954701; doi:10.1038/s42004-024-01149-8)
Supplement: Supplementary file 3 — Supplementary Data 1 [file 42004_2024_1149_MOESM3_ESM.zip › Source data/Figure 4A.xlsx]

## Sheet: Sheet1
	Au	Au		NiO-Au-Re Catalyst	NiO-Au-Re Catalyst		NiO-Au	NiO-Au
Delay time (ps)	Norm. ΔA (Scatter)	Norm ΔA (Fitted)	Delay time (ps)	Norm. ΔA (Scatter)	Norm. ΔA (Fitted)	Delay time (ps)	Norm. ΔA (Scatter)	Norm. ΔA (Fitted)
-0.515	0.00475	0	-0.5	-0.00311	0	-0.515	-0.23049	0
-0.493	0.01168	0	-0.474	-0.00393	0	-0.492	-0.16034	0
-0.466	-0.00095095	0	-0.448	0.02409	0	-0.466	0.000498194	0
-0.441	0.00319	0	-0.423	0.04875	0	-0.443	0.07945	0
-0.415	0.00279	0	-0.4	0.01032	0	-0.415	0.02992	0
-0.391	0.00331	0	-0.374	0.01453	4.17886e-16	-0.391	0.06285	0
-0.368	0.00395	0	-0.348	0.02221	4.2918e-14	-0.366	0.06027	0
-0.342	0.00172	2.33662e-16	-0.323	0.05967	2.69179e-12	-0.341	0.0282	0
-0.316	0.00067925	3.23866e-14	-0.298	0.01444	1.09177e-10	-0.315	0.03221	0
-0.29	-0.00203	3.62991e-12	-0.275	0.00862	2.71061e-09	-0.29	0.0753	0
-0.265	0.00249	2.21164e-10	-0.247	0.00297	9.71303e-08	-0.267	0.07315	0
-0.241	0.00292	7.44458e-09	-0.224	-0.0013	1.52284e-06	-0.24	0.10608	0
-0.214	0.00313	2.73874e-07	-0.199	-0.0115	1.92002e-05	-0.217	0.12512	4.16593e-15
-0.19	0.00336	4.9232e-06	-0.172	-0.01771	0.000216473	-0.19	0.15748	5.44005e-12
-0.169	0.00314	4.74388e-05	-0.148	0.00717	0.0015	-0.166	0.05784	1.3729e-09
-0.141	0.00619	0.000603174	-0.125	0.03275	0.00728	-0.14	0.05512	2.80592e-07
-0.116	0.00619	0.00418	-0.101	0.01747	0.02729	-0.116	-0.00439	1.76086e-05
-0.091	0.01435	0.0219	-0.0742	0.10692	0.09544	-0.0884	0.09162	0.000803123
-0.0676	0.02951	0.0739	-0.0491	0.23906	0.22965	-0.065	0.04381	0.01021
-0.041	0.16737	0.21247	-0.0248	0.41412	0.42353	-0.0398	0.07401	0.07859
-0.0173	0.46624	0.41353	0.000963	0.63812	0.65318	-0.0169	0.27343	0.27773
0.00944	0.70099	0.66838	0.0263	0.8546	0.83765	0.00927	0.63133	0.63706
0.0325	0.82597	0.8477	0.0508	0.94119	0.94119	0.0325	0.90477	0.88472
0.0591	0.90748	0.95638	0.0773	0.99766	0.99013	0.0561	0.96489	0.98064
0.0803	0.92378	0.98899	0.0999	1.0353	0.99954	0.0839	0.92481	0.99782
0.108	0.94008	0.99986	0.126	0.99389	1.00142	0.11	0.98637	0.99352
0.134	0.94008	0.99986	0.15	1.03154	0.99766	0.134	1.02502	0.99066
0.159	0.95095	0.99986	0.177	1.07107	0.99389	0.159	1.04792	0.98637
0.183	0.95095	0.99442	0.202	1.05789	0.99013	0.184	1.07513	0.98207
0.208	0.95095	0.99442	0.226	1.03154	0.98636	0.205	1.02072	0.97778
0.234	0.95095	0.98899	0.252	1.02024	0.9826	0.235	0.97778	0.97348
0.259	0.94008	0.98899	0.277	0.98448	0.97883	0.257	0.91049	0.96919
0.283	0.94008	0.98355	0.303	0.97507	0.97507	0.284	0.94915	0.96489
0.309	0.94552	0.98355	0.327	1.01648	0.97319	0.307	0.99639	0.96203
0.335	0.95095	0.97812	0.352	1.04283	0.96942	0.335	1.04363	0.95773
0.361	0.95095	0.97812	0.377	0.98072	0.96566	0.36	1.0923	0.95344
0.383	0.94552	0.97812	0.402	0.96001	0.96189	0.386	0.98064	0.94915
0.41	0.94552	0.97269	0.427	0.98072	0.95813	0.41	0.93197	0.94485
0.435	0.94552	0.97269	0.451	0.97695	0.95436	0.434	0.88616	0.94199
0.459	0.94008	0.96725	0.476	0.91107	0.95248	0.46	0.9334	0.93769
0.484	0.94008	0.96725	0.501	0.94495	0.94871	0.483	0.95201	0.9334
0.51	0.94008	0.96182	0.527	0.96566	0.94495	0.508	0.89618	0.9291
0.535	0.94552	0.96182	0.552	0.92613	0.94119	0.53	0.85895	0.92624
0.559	0.94008	0.95638	0.577	0.93177	0.93742	0.559	0.87327	0.92194
0.584	0.94552	0.95638	0.599	0.92801	0.93554	0.582	0.82317	0.91765
0.608	0.94008	0.95095	0.626	0.91483	0.93177	0.606	0.81314	0.91479
0.634	0.94008	0.95095	0.68	0.90918	0.92424	0.633	0.90763	0.91049
0.658	0.94552	0.95095	0.732	0.8546	0.91671	0.66	1.00355	0.9062
0.683	0.94008	0.94552	0.783	0.85271	0.91107	0.683	0.94199	0.90333
0.707	0.93465	0.94552	0.832	0.89601	0.90354	0.707	0.95487	0.89904
0.762	0.92378	0.94008	0.882	0.85271	0.89789	0.762	0.84893	0.89188
0.812	0.92378	0.93465	0.932	0.92613	0.89036	0.813	0.95917	0.88329
0.863	0.91835	0.92921	0.98	0.9393	0.88471	0.864	0.88472	0.87613
0.913	0.90748	0.92378	1.03	0.83201	0.87907	0.913	0.86039	0.86898
0.963	0.90204	0.91835	1.08	0.79436	0.87154	0.967	0.88472	0.86182
1.01	0.90204	0.91291	1.13	0.7793	0.86589	1.01	0.92051	0.85466
1.06	0.90204	0.90748	1.18	0.8226	0.86024	1.06	0.81028	0.8475
1.11	0.89661	0.90204	1.23	0.80377	0.8546	1.11	0.83032	0.84178
1.16	0.89118	0.90204	1.28	0.78307	0.84707	1.16	0.88329	0.83462
1.21	0.89118	0.89661	1.33	0.77177	0.84142	1.21	0.88472	0.82746
1.26	0.88574	0.89118	1.38	0.78118	0.83577	1.26	0.83462	0.8203
1.31	0.87487	0.88574	1.43	0.84707	0.83013	1.31	0.90906	0.81314
1.36	0.87487	0.88031	1.48	0.79436	0.82448	1.36	0.7974	0.80742
1.41	0.86944	0.87487	1.53	0.78683	0.81883	1.41	0.77449	0.80026
1.46	0.86944	0.87487	1.58	0.76424	0.81318	1.46	0.73584	0.79453
1.51	0.87487	0.86944	1.63	0.77742	0.80754	1.51	0.78451	0.78738
1.56	0.87487	0.86401	1.68	0.76236	0.80189	1.56	0.75588	0.78165
1.62	0.87487	0.85857	1.73	0.73036	0.79624	1.61	0.71007	0.77449
1.66	0.87487	0.85314	1.78	0.77365	0.78871	1.66	0.70577	0.76876
1.71	0.86944	0.85314	1.83	0.78118	0.78495	1.71	0.79167	0.76304
1.76	0.86944	0.8477	1.88	0.73977	0.7793	1.76	0.83462	0.75588
1.82	0.86944	0.84227	1.93	0.75483	0.77365	1.81	0.78881	0.75015
1.87	0.86401	0.83684	1.98	0.75483	0.76801	1.86	0.69146	0.74443
1.91	0.86401	0.8314	2.03	0.78871	0.76236	1.91	0.58123	0.7387
1.96	0.86401	0.8314	2.08	0.76612	0.75671	1.96	0.51251	0.73297
2.01	0.86401	0.82597	2.13	0.75107	0.75107	2.01	0.69432	0.72725
2.06	0.85857	0.82053	2.18	0.72283	0.7473	2.06	0.79167	0.72152
2.11	0.85314	0.8151	2.23	0.76612	0.74165	2.11	0.68716	0.7158
2.16	0.8477	0.80967	2.28	0.71718	0.73601	2.16	0.69575	0.71007
2.21	0.84227	0.80967	2.33	0.69648	0.73036	2.21	0.65996	0.70434
2.26	0.83684	0.80423	2.38	0.74918	0.7266	2.26	0.65853	0.69862
2.31	0.82597	0.7988	2.43	0.75671	0.72095	2.31	0.68287	0.69289
2.36	0.82053	0.79336	2.48	0.70589	0.7153	2.36	0.67428	0.68716
2.41	0.8151	0.79336	2.53	0.66824	0.71154	2.41	0.75159	0.68287
2.46	0.8151	0.78793	2.58	0.68895	0.70589	2.47	0.61558	0.67714
2.51	0.80967	0.7825	2.63	0.71342	0.70212	2.51	0.62847	0.67142
2.56	0.80967	0.7825	2.68	0.69083	0.69648	2.56	0.7702	0.66569
2.61	0.80423	0.77706	2.73	0.69083	0.69083	2.61	0.66712	0.6614
2.66	0.7988	0.77163	2.78	0.67577	0.68707	2.66	0.61129	0.65567
2.71	0.79336	0.76619	2.83	0.64754	0.68142	2.71	0.61845	0.65137
2.76	0.79336	0.76619	2.88	0.68518	0.67765	2.76	0.65137	0.64565
2.81	0.79336	0.76076	2.93	0.68518	0.67201	2.81	0.68287	0.64135
2.86	0.79336	0.75533	2.98	0.68518	0.66824	2.86	0.68001	0.63563
2.91	0.78793	0.75533	3.03	0.70965	0.66448	2.91	0.66998	0.63133
2.96	0.7825	0.74989	3.08	0.72848	0.65883	2.96	0.61558	0.62704
3.01	0.77706	0.74446	3.13	0.72848	0.65506	3.01	0.5712	0.62131
3.06	0.77163	0.73902	3.18	0.6513	0.64942	3.06	0.59554	0.61702
3.11	0.76619	0.73902	3.23	0.67954	0.64565	3.11	0.743	0.61272
3.16	0.76619	0.73359	3.28	0.67577	0.64189	3.16	0.81314	0.60699
3.21	0.76076	0.72816	3.33	0.67201	0.63624	3.21	0.80026	0.6027
3.26	0.75533	0.72816	3.38	0.65318	0.63248	3.26	0.57979	0.59841
3.31	0.74989	0.72272	3.43	0.65318	0.62871	3.31	0.50965	0.59411
3.36	0.74446	0.71729	3.48	0.63436	0.62495	3.36	0.56834	0.58982
3.41	0.74446	0.71729	3.53	0.6513	0.6193	3.41	0.59841	0.58552
3.46	0.74446	0.71185	3.58	0.64942	0.61554	3.46	0.61129	0.58123
3.52	0.74446	0.70642	3.63	0.64754	0.61177	3.51	0.4395	0.57693
3.57	0.73902	0.70642	3.68	0.62118	0.60801	3.56	0.49676	0.57264
3.61	0.73902	0.70099	3.73	0.58542	0.60424	3.61	0.67285	0.56834
3.66	0.73359	0.70099	3.78	0.60424	0.60048	3.67	0.56262	0.56405
3.71	0.72816	0.69555	3.83	0.62683	0.59483	3.71	0.4667	0.55975
3.76	0.72272	0.69012	3.88	0.54777	0.59106	3.76	0.39082	0.55546
3.81	0.72272	0.69012	3.93	0.60612	0.5873	3.81	0.59554	0.55116
3.86	0.72272	0.68468	3.98	0.61177	0.58353	3.86	0.6027	0.54687
3.91	0.71729	0.67925	4.03	0.57789	0.57977	3.91	0.48388	0.54257
3.96	0.71185	0.67925	4.08	0.57601	0.57601	3.96	0.51967	0.53971
4.02	0.70642	0.67382	4.13	0.66259	0.57224	4.01	0.49247	0.53542
4.06	0.70642	0.67382	4.18	0.61365	0.56848	4.06	0.51108	0.53112
4.11	0.70099	0.66838	4.23	0.60236	0.56471	4.12	0.61272	0.52683
4.16	0.69555	0.66295	4.28	0.58353	0.56095	4.16	0.51537	0.52396
4.21	0.69012	0.66295	4.33	0.57412	0.55718	4.21	0.47815	0.51967
4.26	0.67925	0.65751	4.38	0.59106	0.55342	4.27	0.52396	0.51537
4.31	0.67382	0.65751	4.43	0.59106	0.54965	4.31	0.54544	0.51251
4.36	0.67382	0.65208	4.48	0.59295	0.54589	4.36	0.49963	0.50965
4.41	0.67382	0.64665	4.53	0.55718	0.54212	4.41	0.4939	0.50535
4.46	0.66838	0.64665	4.58	0.59106	0.53836	4.46	0.53971	0.50106
4.51	0.66838	0.64121	4.63	0.51389	0.53648	4.51	0.53398	0.49819
4.56	0.66838	0.64121	4.73	0.512	0.52895	4.56	0.42661	0.4939
4.61	0.66838	0.63578	4.83	0.55342	0.52142	4.61	0.52826	0.49104
4.66	0.66295	0.63578	4.93	0.50636	0.51577	4.67	0.43664	0.48674
4.72	0.66295	0.63034	5.03	0.53648	0.50824	4.71	0.3536	0.48388
4.81	0.65208	0.62491	5.13	0.47248	0.50259	4.81	0.55975	0.47815
4.92	0.64121	0.61948	5.23	0.54401	0.49506	4.92	0.32068	0.47099
5.02	0.63578	0.61404	5.33	0.51953	0.48942	5.01	0.36649	0.46384
5.12	0.62491	0.60861	5.43	0.53083	0.48377	5.12	0.37508	0.45811
5.22	0.61948	0.59774	5.53	0.47812	0.47624	5.21	0.58123	0.45238
5.31	0.60861	0.59231	5.63	0.46495	0.47059	5.32	0.46956	0.44522
5.42	0.59774	0.58687	5.73	0.50448	0.46495	5.42	0.4624	0.4395
5.51	0.59231	0.58144	5.83	0.45177	0.4593	5.51	0.48245	0.43377
5.61	0.58144	0.576	5.93	0.47248	0.45365	5.62	0.47815	0.42805
5.72	0.57057	0.57057	6.03	0.38777	0.448	5.72	0.46813	0.42232
5.82	0.57057	0.56514	6.13	0.44612	0.44236	5.82	0.25339	0.41659
5.92	0.56514	0.5597	6.23	0.35765	0.43671	5.91	0.35074	0.41087
6.01	0.56514	0.55427	6.33	0.45553	0.43106	6.01	0.41802	0.40657
6.11	0.55427	0.54883	6.43	0.40847	0.42542	6.11	0.37937	0.40085
6.22	0.55427	0.5434	6.53	0.43859	0.42165	6.22	0.3536	0.39512
6.32	0.54883	0.54068	6.63	0.37271	0.416	6.32	0.40657	0.39082
6.42	0.54177	0.53525	6.73	0.35765	0.41036	6.41	0.44666	0.38653
6.52	0.53579	0.53036	6.83	0.42918	0.40659	6.51	0.42518	0.3808
6.62	0.52384	0.52547	6.93	0.39718	0.40094	6.61	0.42661	0.37651
6.72	0.51514	0.52058	7.03	0.39342	0.39718	6.72	0.4123	0.37221
6.82	0.50971	0.51569	7.13	0.37836	0.39153	6.82	0.27343	0.36649
6.91	0.49993	0.51134	7.23	0.352	0.38777	6.92	0.31924	0.36219
7.02	0.48743	0.50645	7.33	0.35012	0.38212	7.01	0.33499	0.3579
7.11	0.47548	0.50156	7.43	0.36518	0.37836	7.12	0.28918	0.3536
7.21	0.47113	0.49721	7.53	0.35765	0.37459	7.21	0.36219	0.34931
7.32	0.45972	0.49232	7.63	0.33694	0.36894	7.61	0.35647	0.33356
7.42	0.44831	0.48797	7.73	0.34824	0.36518	7.71	0.32354	0.3307
7.52	0.44939	0.48363	7.83	0.39153	0.36142	7.82	0.34358	0.3264
7.61	0.4532	0.47928	7.93	0.35765	0.35765	7.92	0.31495	0.32211
7.71	0.43798	0.47493	8.03	0.32189	0.352	8.02	0.30063	0.31924
7.82	0.44722	0.47058	8.13	0.33506	0.34824	8.12	0.30207	0.31495
7.92	0.432	0.46624	8.23	0.32565	0.34447	8.21	0.32927	0.31209
8.01	0.43255	0.46243	8.33	0.29177	0.34071	8.32	0.37078	0.30922
8.12	0.43255	0.45809	8.43	0.31059	0.33694	8.42	0.34358	0.30493
8.21	0.42005	0.45428	8.53	0.35012	0.33318	8.51	0.35217	0.30207
8.31	0.41624	0.44994	8.63	0.35389	0.32941	8.61	0.37365	0.2992
8.42	0.40755	0.44613	8.73	0.29365	0.32565	8.71	0.31924	0.29634
8.52	0.3956	0.44178	8.83	0.29553	0.32189	8.82	0.33786	0.29204
8.61	0.38744	0.43798	8.93	0.27106	0.32	8.92	0.22476	0.28918
8.72	0.37821	0.43418	9.03	0.35012	0.31624	9.01	0.37937	0.28632
8.82	0.36788	0.43037	9.13	0.31624	0.31247	9.11	0.38796	0.28346
9.31	0.3456	0.4119	9.23	0.27294	0.30871	9.21	0.20042	0.28059
9.42	0.34452	0.40809	9.33	0.27483	0.30494	9.32	0.2219	0.27773
9.52	0.34017	0.40483	9.43	0.25977	0.30306	9.42	0.2491	0.2763
9.62	0.33745	0.40157	9.53	0.27106	0.2993	9.52	0.34931	0.27343
9.72	0.33202	0.39777	9.63	0.288	0.29553	9.61	0.26914	0.27057
10.2	0.31517	0.38147	10.1	0.24847	0.28047	9.71	0.26628	0.26771
