# Supplementary material for: Exploiting hot electrons from a plasmon nanohybrid system for the photoelectroreduction of CO2
Source: Commun Chem. 2024 Mar 20;7:59. doi: 10.1038/s42004-024-01149-8 (PMC10954701; doi:10.1038/s42004-024-01149-8)
Supplement: Supplementary file 3 — Supplementary Data 1 [file 42004_2024_1149_MOESM3_ESM.zip › Source data/Figure 2B.xlsx]

## Sheet: Sheet1
	i	ii
Wavenumber (cm-1)	Norm. Transmittance	Norm. Transmittance
3550.27	0.21453	0.58879
3548.34	0.21328	0.5854
3546.41	0.21107	0.58007
3544.48	0.21149	0.58273
3542.55	0.21444	0.59193
3540.63	0.21665	0.59871
3538.7	0.21663	0.59968
3536.77	0.21584	0.59871
3534.84	0.21598	0.59968
3532.91	0.21608	0.60065
3530.98	0.21458	0.59774
3529.06	0.21231	0.59339
3527.13	0.21092	0.59097
3525.2	0.21044	0.59072
3523.27	0.21089	0.59266
3521.34	0.21249	0.5975
3519.41	0.21408	0.60234
3517.48	0.2149	0.60477
3515.56	0.21541	0.60549
3513.63	0.21574	0.60477
3511.7	0.21601	0.6021
3509.77	0.21733	0.60017
3507.84	0.22028	0.60089
3505.91	0.2233	0.60017
3503.99	0.22619	0.59702
3502.06	0.23139	0.5975
3500.13	0.23852	0.60162
3498.2	0.24462	0.60428
3496.27	0.24879	0.60477
3494.34	0.25116	0.60646
3492.41	0.25105	0.60816
3490.49	0.24819	0.60816
3488.56	0.24392	0.60719
3486.63	0.24003	0.60694
3484.7	0.23671	0.60646
3482.77	0.23347	0.60477
3480.84	0.23123	0.60452
3478.92	0.23041	0.6067
3476.99	0.22971	0.60888
3475.06	0.22852	0.60985
3473.13	0.22725	0.61033
3471.2	0.22576	0.61009
3469.27	0.22394	0.60937
3467.35	0.2224	0.60888
3465.42	0.22139	0.60912
3463.49	0.22042	0.60985
3461.56	0.21953	0.61033
3459.63	0.21912	0.61154
3457.7	0.21896	0.61251
3455.77	0.21882	0.61348
3453.85	0.21887	0.61421
3451.92	0.21916	0.61421
3449.99	0.21941	0.61227
3448.06	0.22047	0.60937
3446.13	0.22475	0.60888
3444.2	0.23317	0.6113
3442.28	0.24508	0.61348
3440.35	0.25957	0.61469
3438.42	0.27407	0.61566
3436.49	0.28531	0.61614
3434.56	0.29139	0.61663
3432.63	0.29258	0.61687
3430.7	0.29065	0.61663
3428.78	0.28728	0.61687
3426.85	0.28312	0.6176
3424.92	0.27815	0.6176
3422.99	0.2724	0.61639
3421.06	0.26674	0.61518
3419.13	0.26227	0.61614
3417.21	0.2587	0.61808
3415.28	0.25508	0.61881
3413.35	0.25147	0.61832
3411.42	0.24842	0.61808
3409.49	0.24605	0.61832
3407.56	0.24422	0.61905
3405.63	0.2426	0.61905
3403.71	0.24087	0.61832
3401.78	0.23914	0.61735
3399.85	0.23754	0.61735
3397.92	0.23605	0.6176
3395.99	0.23462	0.61784
3394.06	0.23313	0.61735
3392.14	0.23185	0.61735
3390.21	0.23116	0.61857
3388.28	0.23055	0.62026
3386.35	0.22954	0.62099
3384.42	0.2285	0.62099
3382.49	0.22775	0.62123
3380.57	0.22706	0.62147
3378.64	0.22635	0.6222
3376.71	0.22575	0.62268
3374.78	0.22532	0.62292
3372.85	0.22483	0.62244
3370.92	0.2241	0.62123
3368.99	0.22336	0.61978
3367.07	0.22312	0.61929
3365.14	0.22376	0.62026
3363.21	0.22527	0.62195
3361.28	0.22761	0.62268
3359.35	0.23111	0.62341
3357.42	0.23591	0.62413
3355.5	0.2421	0.62462
3353.57	0.24972	0.62462
3351.64	0.25822	0.62438
3349.71	0.26671	0.62486
3347.78	0.27454	0.62607
3345.85	0.2819	0.62704
3343.92	0.29011	0.62728
3342	0.30087	0.62728
3340.07	0.31458	0.62728
3338.14	0.32915	0.62704
3336.21	0.34096	0.62752
3334.28	0.34713	0.62898
3332.35	0.34697	0.62994
3330.43	0.34172	0.6297
3328.5	0.33349	0.62825
3326.57	0.3242	0.62704
3324.64	0.31507	0.6268
3322.71	0.30674	0.62728
3320.78	0.29949	0.62801
3318.85	0.29335	0.62825
3316.93	0.28804	0.62801
3315	0.28326	0.62704
3313.07	0.27895	0.62607
3311.14	0.27515	0.62462
3309.21	0.27183	0.62244
3307.28	0.26898	0.62147
3305.36	0.26636	0.62244
3303.43	0.26378	0.62438
3301.5	0.26147	0.62607
3299.57	0.25942	0.62655
3297.64	0.25736	0.62559
3295.71	0.25531	0.62438
3293.78	0.25342	0.62341
3291.86	0.25207	0.62317
3289.93	0.25145	0.62438
3288	0.25093	0.62607
3286.07	0.24989	0.62704
3284.14	0.2486	0.62704
3282.21	0.24759	0.62704
3280.29	0.24699	0.6268
3278.36	0.24647	0.62607
3276.43	0.24566	0.62486
3274.5	0.2447	0.62389
3272.57	0.24394	0.62365
3270.64	0.24406	0.62462
3268.72	0.24542	0.62607
3266.79	0.24696	0.62777
3264.86	0.24784	0.62849
3262.93	0.24865	0.62873
3261	0.25038	0.62922
3259.07	0.25354	0.6297
3257.14	0.25785	0.62922
3255.22	0.26245	0.62849
3253.29	0.26648	0.62898
3251.36	0.2696	0.62946
3249.43	0.27268	0.62898
3247.5	0.27725	0.62825
3245.57	0.28369	0.62873
3243.65	0.29035	0.62994
3241.72	0.2957	0.63115
3239.79	0.30038	0.63164
3237.86	0.30502	0.63164
3235.93	0.30824	0.63115
3234	0.30881	0.63019
3232.07	0.30748	0.63067
3230.15	0.30519	0.63188
3228.22	0.30229	0.63261
3226.29	0.2991	0.63285
3224.36	0.29552	0.63309
3222.43	0.29124	0.63261
3220.5	0.28662	0.63164
3218.58	0.28249	0.63091
3216.65	0.27905	0.63067
3214.72	0.27601	0.63019
3212.79	0.27327	0.62922
3210.86	0.27061	0.62801
3208.93	0.26789	0.62704
3207	0.26541	0.62655
3205.08	0.26326	0.62655
3203.15	0.26136	0.62631
3201.22	0.25964	0.62559
3199.29	0.25804	0.62389
3197.36	0.25678	0.62268
3195.43	0.2561	0.62244
3193.51	0.25582	0.62244
3191.58	0.25561	0.6222
3189.65	0.25525	0.62171
3187.72	0.25461	0.62099
3185.79	0.25365	0.62002
3183.86	0.25254	0.61953
3181.94	0.25137	0.61929
3180.01	0.25011	0.61857
3178.08	0.24914	0.61735
3176.15	0.24874	0.61711
3174.22	0.24849	0.61735
3172.29	0.24793	0.6176
3170.36	0.2472	0.61711
3168.44	0.24653	0.61639
3166.51	0.24599	0.61566
3164.58	0.24554	0.61518
3162.65	0.24514	0.61469
3160.72	0.24473	0.61469
3158.79	0.24424	0.61469
3156.87	0.24351	0.61372
3154.94	0.24244	0.61227
3153.01	0.2414	0.61058
3151.08	0.24103	0.61033
3149.15	0.24117	0.61082
3147.22	0.24112	0.61106
3145.29	0.24067	0.61058
3143.37	0.24001	0.60985
3141.44	0.23923	0.6084
3139.51	0.2386	0.60719
3137.58	0.23835	0.60719
3135.65	0.23818	0.60743
3133.72	0.23777	0.60719
3131.8	0.23734	0.6067
3129.87	0.23706	0.60622
3127.94	0.23682	0.60549
3126.01	0.23655	0.60452
3124.08	0.23603	0.60307
3122.15	0.23532	0.60089
3120.22	0.23473	0.59823
3118.3	0.23443	0.59653
3116.37	0.23446	0.59605
3114.44	0.23486	0.59726
3112.51	0.23534	0.59871
3110.58	0.23558	0.59871
3108.65	0.23577	0.59799
3106.73	0.23616	0.59823
3104.8	0.23642	0.59823
3102.87	0.23619	0.59702
3100.94	0.23581	0.59532
3099.01	0.23585	0.59508
3097.08	0.2362	0.59532
3095.16	0.23665	0.59557
3093.23	0.23726	0.59508
3091.3	0.23814	0.5946
3089.37	0.23952	0.59411
3087.44	0.24156	0.59363
3085.51	0.24392	0.59242
3083.58	0.24593	0.59097
3081.66	0.24708	0.58976
3079.73	0.24738	0.58903
3077.8	0.24723	0.58976
3075.87	0.24679	0.59169
3073.94	0.24596	0.59315
3072.01	0.24477	0.59339
3070.09	0.24337	0.59218
3068.16	0.24207	0.59024
3066.23	0.2413	0.58927
3064.3	0.2412	0.59048
3062.37	0.24133	0.59218
3060.44	0.24132	0.59315
3058.51	0.24143	0.5929
3056.59	0.24229	0.5929
3054.66	0.24384	0.59387
3052.73	0.24504	0.59508
3050.8	0.24501	0.59557
3048.87	0.24393	0.59557
3046.94	0.24253	0.5946
3045.02	0.24126	0.59266
3043.09	0.24025	0.59048
3041.16	0.23959	0.58879
3039.23	0.23922	0.58782
3037.3	0.23869	0.58612
3035.37	0.23779	0.5837
3033.44	0.23704	0.58201
3031.52	0.23693	0.58177
3029.59	0.2373	0.58249
3027.66	0.23744	0.58273
3025.73	0.23703	0.58177
3023.8	0.23654	0.5808
3021.87	0.23617	0.58031
3019.95	0.23561	0.57959
3018.02	0.23483	0.57813
3016.09	0.23397	0.57596
3014.16	0.23326	0.57378
3012.23	0.23294	0.57281
3010.3	0.2331	0.57378
3008.38	0.2334	0.57547
3006.45	0.23349	0.57644
3004.52	0.2335	0.5762
3002.59	0.23366	0.57596
3000.66	0.23382	0.57571
2998.73	0.23374	0.57475
2996.8	0.23354	0.57378
2994.88	0.2334	0.57281
2992.95	0.23356	0.57208
2991.02	0.23422	0.57232
2989.09	0.23509	0.57329
2987.16	0.23567	0.57353
2985.23	0.23565	0.57305
2983.31	0.23481	0.57208
2981.38	0.23355	0.57136
2979.45	0.23276	0.57208
2977.52	0.23251	0.57378
2975.59	0.23223	0.57475
2973.66	0.23193	0.57547
2971.73	0.23188	0.57717
2969.81	0.23185	0.57886
2967.88	0.23162	0.57959
2965.95	0.23122	0.58031
2964.02	0.2307	0.58104
2962.09	0.23014	0.58152
2960.16	0.22965	0.58177
2958.24	0.22924	0.58152
2956.31	0.2288	0.58128
2954.38	0.2283	0.58056
2952.45	0.22792	0.57959
2950.52	0.22775	0.57935
2948.59	0.22748	0.57935
2946.66	0.22701	0.5791
2944.74	0.22667	0.57935
2942.81	0.22664	0.58104
2940.88	0.22678	0.58346
2938.95	0.22689	0.5854
2937.02	0.227	0.58733
2935.09	0.22722	0.58927
2933.17	0.22743	0.59097
2931.24	0.22757	0.59193
2929.31	0.22802	0.5929
2927.38	0.22899	0.59436
2925.45	0.23003	0.59508
2923.52	0.2307	0.59508
2921.59	0.23074	0.59411
2919.67	0.23003	0.59218
2917.74	0.22885	0.59024
2915.81	0.22771	0.5883
2913.88	0.22695	0.58685
2911.95	0.22664	0.58588
2910.02	0.22661	0.58564
2908.1	0.22654	0.58564
2906.17	0.22621	0.58516
2904.24	0.2257	0.58491
2902.31	0.22528	0.58467
2900.38	0.22496	0.58419
2898.45	0.22459	0.58322
2896.53	0.22419	0.58201
2894.6	0.22396	0.58152
2892.67	0.22392	0.58177
2890.74	0.22386	0.58201
2888.81	0.22367	0.58201
2886.88	0.22341	0.58177
2884.95	0.22319	0.58128
2883.03	0.22308	0.5808
2881.1	0.22304	0.58031
2879.17	0.22295	0.58031
2877.24	0.22266	0.58007
2875.31	0.22222	0.5791
2873.38	0.222	0.57838
2871.46	0.2223	0.57862
2869.53	0.22282	0.57959
2867.6	0.22317	0.58007
2865.67	0.22339	0.58031
2863.74	0.22354	0.5808
2861.81	0.22346	0.58128
2859.88	0.22329	0.58225
2857.96	0.22326	0.58346
2856.03	0.22327	0.58443
2854.1	0.22309	0.58491
2852.17	0.2227	0.58443
2850.24	0.22205	0.58346
2848.31	0.22144	0.58177
2846.39	0.22132	0.57983
2844.46	0.22147	0.57813
2842.53	0.22123	0.57741
2840.6	0.22047	0.57644
2838.67	0.21982	0.57523
2836.74	0.21978	0.5745
2834.81	0.22	0.57402
2832.89	0.22014	0.57378
2830.96	0.22024	0.57329
2829.03	0.2203	0.57281
2827.1	0.22031	0.57232
2825.17	0.22018	0.5716
2823.24	0.21991	0.57111
2821.32	0.21962	0.57087
2819.39	0.21944	0.57087
2817.46	0.21929	0.57063
2815.53	0.21905	0.57063
2813.6	0.21866	0.57039
2811.67	0.2182	0.57039
2809.75	0.21785	0.57015
2807.82	0.21774	0.57063
2805.89	0.21775	0.57136
2803.96	0.2177	0.57208
2802.03	0.21746	0.57208
2800.1	0.217	0.57136
2798.17	0.21658	0.57063
2796.25	0.21636	0.57039
2794.32	0.21617	0.5699
2792.39	0.21585	0.56942
2790.46	0.21547	0.56845
2788.53	0.21529	0.56797
2786.6	0.21531	0.56797
2784.68	0.21536	0.56821
2782.75	0.21532	0.56821
2780.82	0.21525	0.56797
2778.89	0.21513	0.56748
2776.96	0.21496	0.567
2775.03	0.21476	0.56651
2773.1	0.21462	0.56651
2771.18	0.2145	0.56651
2769.25	0.21432	0.56651
2767.32	0.2141	0.56627
2765.39	0.21393	0.56603
2763.46	0.21386	0.56603
2761.53	0.21379	0.56603
2759.61	0.21368	0.56603
2757.68	0.21358	0.56579
2755.75	0.21353	0.56555
2753.82	0.2134	0.5653
2751.89	0.2131	0.56555
2749.96	0.21276	0.56579
2748.03	0.21257	0.56579
2746.11	0.21259	0.56579
2744.18	0.21275	0.56579
2742.25	0.21292	0.56579
2740.32	0.21301	0.56555
2738.39	0.21296	0.56506
2736.46	0.21279	0.56482
2734.54	0.21258	0.56434
2732.61	0.21228	0.56434
2730.68	0.21188	0.56409
2728.75	0.21144	0.56361
2726.82	0.21104	0.56312
2724.89	0.21078	0.56288
2722.97	0.21066	0.56264
2721.04	0.21066	0.56264
2719.11	0.2108	0.56264
2717.18	0.21104	0.56264
2715.25	0.21127	0.56264
2713.32	0.21146	0.5624
2711.39	0.21156	0.56191
2709.47	0.21159	0.56167
2707.54	0.21159	0.56167
2705.61	0.21157	0.56143
2703.68	0.21154	0.56119
2701.75	0.21149	0.56095
2699.82	0.21143	0.5607
2697.9	0.21136	0.5607
2695.97	0.21121	0.56046
2694.04	0.21095	0.56022
2692.11	0.21061	0.56022
2690.18	0.21025	0.55998
2688.25	0.20991	0.55974
2686.32	0.20958	0.55998
2684.4	0.20932	0.55974
2682.47	0.20911	0.55925
2680.54	0.20891	0.55877
2678.61	0.2087	0.55877
2676.68	0.20852	0.55877
2674.75	0.20831	0.55877
2672.83	0.20803	0.55852
2670.9	0.20772	0.55828
2668.97	0.20742	0.55828
2667.04	0.20716	0.55828
2665.11	0.2069	0.55852
2663.18	0.20665	0.55901
2661.25	0.20645	0.55949
2659.33	0.2063	0.55949
2657.4	0.2062	0.55949
2655.47	0.20613	0.55925
2653.54	0.2061	0.55877
2651.61	0.20606	0.55852
2649.68	0.20596	0.55852
2647.76	0.20569	0.55804
2645.83	0.20523	0.55756
2643.9	0.20474	0.55683
2641.97	0.20436	0.55635
2640.04	0.20407	0.55586
2638.11	0.20388	0.55514
2636.19	0.20386	0.55465
2634.26	0.20403	0.55417
2632.33	0.20426	0.55368
2630.4	0.20436	0.5532
2628.47	0.20427	0.55271
2626.54	0.20404	0.55247
2624.61	0.2038	0.55199
2622.69	0.20358	0.55126
2620.76	0.20332	0.55078
2618.83	0.20298	0.55029
2616.9	0.20257	0.55005
2614.97	0.20215	0.54957
2613.04	0.20173	0.54884
2611.12	0.20132	0.54836
2609.19	0.20095	0.54787
2607.26	0.20066	0.54739
2605.33	0.20038	0.5469
2603.4	0.20012	0.54642
2601.47	0.19997	0.54642
2599.54	0.19989	0.54642
2597.62	0.19971	0.54642
2595.69	0.1994	0.54569
2593.76	0.19908	0.54473
2591.83	0.19887	0.54424
2589.9	0.19867	0.544
2587.97	0.19841	0.544
2586.05	0.19816	0.544
2584.12	0.19798	0.54351
2582.19	0.19786	0.54303
2580.26	0.19772	0.54279
2578.33	0.19757	0.54279
2576.4	0.19748	0.5423
2574.47	0.19741	0.5423
2572.55	0.19738	0.54206
2570.62	0.19741	0.54182
2568.69	0.19747	0.54158
2566.76	0.19746	0.54158
2564.83	0.19732	0.54134
2562.9	0.19713	0.54109
2560.98	0.19696	0.54085
2559.05	0.19679	0.54013
2557.12	0.19661	0.53964
2555.19	0.19645	0.53964
2553.26	0.19633	0.53964
2551.33	0.19621	0.53988
2549.41	0.19603	0.53988
2547.48	0.19582	0.53964
2545.55	0.19568	0.53891
2543.62	0.19555	0.53795
2541.69	0.19535	0.53746
2539.76	0.19523	0.53746
2537.83	0.19527	0.53746
2535.91	0.19532	0.53722
2533.98	0.19524	0.53698
2532.05	0.19509	0.53674
2530.12	0.19492	0.53698
2528.19	0.19473	0.53722
2526.26	0.19457	0.53722
2524.34	0.19445	0.53722
2522.41	0.19432	0.53674
2520.48	0.19417	0.53649
2518.55	0.19406	0.53625
2516.62	0.19401	0.53601
2514.69	0.19404	0.53625
2512.76	0.19415	0.53649
2510.84	0.1943	0.53674
2508.91	0.19447	0.53649
2506.98	0.1946	0.53601
2505.05	0.19458	0.53601
2503.12	0.19432	0.53577
2501.19	0.19383	0.53553
2499.27	0.19312	0.53504
2497.34	0.19235	0.53456
2495.41	0.19168	0.53431
2493.48	0.19106	0.53431
2491.55	0.19045	0.53431
2489.62	0.18992	0.53407
2487.69	0.18946	0.53359
2485.77	0.189	0.5331
2483.84	0.18855	0.53262
2481.91	0.18824	0.53214
2479.98	0.18802	0.53214
2478.05	0.18777	0.53238
2476.12	0.18749	0.53214
2474.2	0.18724	0.53214
2472.27	0.187	0.53189
2470.34	0.18675	0.53189
2468.41	0.18647	0.53189
2466.48	0.18614	0.53214
2464.55	0.18584	0.53189
2462.62	0.18553	0.53165
2460.7	0.18511	0.53189
2458.77	0.18471	0.53189
2456.84	0.18442	0.53141
2454.91	0.18417	0.53093
2452.98	0.18397	0.53068
2451.05	0.18388	0.53093
2449.13	0.18379	0.53044
2447.2	0.18363	0.52971
2445.27	0.18354	0.52923
2443.34	0.18355	0.52923
2441.41	0.18358	0.52923
2439.48	0.18365	0.52923
2437.56	0.18381	0.52947
2435.63	0.18399	0.52947
2433.7	0.1841	0.52971
2431.77	0.18416	0.52947
2429.84	0.18427	0.52971
2427.91	0.18441	0.52971
2425.98	0.18441	0.52971
2424.06	0.18423	0.52971
2422.13	0.18401	0.52996
2420.2	0.18385	0.5302
2418.27	0.18383	0.53044
2416.34	0.18394	0.5302
2414.41	0.18408	0.52996
2412.49	0.18419	0.52947
2410.56	0.18425	0.52899
2408.63	0.18418	0.5285
2406.7	0.18394	0.52778
2404.77	0.18353	0.52754
2402.84	0.18309	0.52754
2400.91	0.18275	0.52778
2398.99	0.18264	0.52729
2397.06	0.18273	0.52681
2395.13	0.18277	0.52681
2393.2	0.18242	0.52657
2391.27	0.18117	0.52536
2389.34	0.17778	0.52197
2387.42	0.16984	0.51398
2385.49	0.15435	0.49631
2383.56	0.12921	0.46168
2381.63	0.09475	0.40285
2379.7	0.05316	0.31691
2377.77	0.00565	0.20627
2375.84	-0.04919	0.0811
2373.92	-0.11295	-0.04648
2371.99	-0.18468	-0.16705
2370.06	-0.26108	-0.27624
2368.13	-0.33702	-0.37283
2366.2	-0.40686	-0.45539
2364.27	-0.46397	-0.5193
2362.35	-0.50194	-0.55974
2360.42	-0.51618	-0.57232
2358.49	-0.50115	-0.55223
2356.56	-0.45076	-0.49413
2354.63	-0.37294	-0.39148
2352.7	-0.28229	-0.23702
2350.78	-0.20656	-0.07554
2348.85	-0.17583	-0.00799
2346.92	-0.19975	-0.07699
2344.99	-0.26497	-0.20336
2343.06	-0.32031	-0.28011
2341.13	-0.33317	-0.29706
2339.2	-0.32351	-0.2881
2337.28	-0.31063	-0.26873
2335.35	-0.29819	-0.24839
2333.42	-0.28665	-0.23435
2331.49	-0.27617	-0.22104
2329.56	-0.262	-0.19271
2327.63	-0.24133	-0.14938
2325.71	-0.2163	-0.1087
2323.78	-0.18923	-0.07675
2321.85	-0.159	-0.0397
2319.92	-0.12458	0.01259
2317.99	-0.09014	0.07336
2316.06	-0.06209	0.1288
2314.13	-0.04297	0.17431
2312.21	-0.02893	0.21644
2310.28	-0.01333	0.26026
2308.35	0.0067	0.30311
2306.42	0.02874	0.34136
2304.49	0.04778	0.37332
2302.56	0.0612	0.39874
2300.64	0.07133	0.41908
2298.71	0.08102	0.43578
2296.78	0.09048	0.44934
2294.85	0.09964	0.46096
2292.92	0.10879	0.4721
2290.99	0.11766	0.48251
2289.06	0.12597	0.49243
2287.14	0.13382	0.50115
2285.21	0.14053	0.50744
2283.28	0.14408	0.5101
2281.35	0.1436	0.50914
2279.42	0.14088	0.50599
2277.49	0.13814	0.50236
2275.57	0.13615	0.49921
2273.64	0.13485	0.49703
2271.71	0.1342	0.49606
2269.78	0.13413	0.49582
2267.85	0.13431	0.49534
2265.92	0.13456	0.49558
2264	0.13514	0.49703
2262.07	0.13619	0.49921
2260.14	0.13744	0.50115
2258.21	0.13857	0.50212
2256.28	0.1395	0.5026
2254.35	0.14033	0.50357
2252.42	0.14121	0.50478
2250.5	0.14208	0.50599
2248.57	0.14274	0.50647
2246.64	0.14318	0.50672
2244.71	0.14356	0.50672
2242.78	0.14383	0.50696
2240.85	0.14376	0.50744
2238.93	0.14345	0.50817
2237	0.14307	0.50841
2235.07	0.14272	0.50865
2233.14	0.14252	0.50841
2231.21	0.14237	0.50744
2229.28	0.14199	0.50623
2227.35	0.14144	0.50526
2225.43	0.14091	0.50478
2223.5	0.14037	0.50478
2221.57	0.13982	0.50454
2219.64	0.13937	0.50381
2217.71	0.13897	0.5026
2215.78	0.13851	0.50139
2213.86	0.13799	0.5009
2211.93	0.1373	0.50139
2210	0.13638	0.50236
2208.07	0.13532	0.5026
2206.14	0.13418	0.50236
2204.21	0.13304	0.50236
2202.28	0.13206	0.50308
2200.36	0.13137	0.50284
2198.43	0.1309	0.50163
2196.5	0.13033	0.50187
2194.57	0.1295	0.50308
2192.64	0.1284	0.50429
2190.71	0.12716	0.50478
2188.79	0.12616	0.50502
2186.86	0.12535	0.50357
2184.93	0.12447	0.50042
2183	0.1236	0.49631
2181.07	0.12277	0.49364
2179.14	0.12181	0.49267
2177.22	0.12076	0.49122
2175.29	0.11986	0.48928
2173.36	0.1192	0.4888
2171.43	0.11869	0.49025
2169.5	0.11813	0.49364
2167.57	0.11734	0.49679
2165.64	0.11648	0.49873
2163.72	0.11584	0.49848
2161.79	0.115	0.49292
2159.86	0.11343	0.48105
2157.93	0.11183	0.4704
2156	0.1108	0.46725
2154.07	0.11002	0.46871
2152.15	0.10908	0.4721
2150.22	0.10789	0.47597
2148.29	0.1066	0.47815
2146.36	0.10552	0.47863
2144.43	0.10481	0.47839
2142.5	0.1043	0.47863
2140.57	0.10371	0.47936
2138.65	0.10292	0.47984
2136.72	0.10193	0.47984
2134.79	0.10093	0.47912
2132.86	0.10005	0.47887
2130.93	0.09919	0.48057
2129	0.09837	0.48299
2127.08	0.09766	0.48468
2125.15	0.09685	0.48614
2123.22	0.09599	0.48735
2121.29	0.09538	0.48807
2119.36	0.09486	0.48856
2117.43	0.09428	0.48904
2115.5	0.09379	0.48928
2113.58	0.0935	0.48904
2111.65	0.09327	0.4888
2109.72	0.09279	0.4888
2107.79	0.09135	0.48856
2105.86	0.08857	0.48783
2103.93	0.08533	0.48614
2102.01	0.08266	0.48517
2100.08	0.08063	0.48493
2098.15	0.07876	0.48468
2096.22	0.07688	0.48347
2094.29	0.0751	0.48226
2092.36	0.07343	0.48129
2090.43	0.07178	0.48105
2088.51	0.07013	0.48154
2086.58	0.06848	0.48226
2084.65	0.06681	0.48251
2082.72	0.06502	0.48275
2080.79	0.06306	0.48275
2078.86	0.06096	0.48226
2076.94	0.05911	0.48129
2075.01	0.05769	0.47984
2073.08	0.05632	0.47791
2071.15	0.05489	0.47621
2069.22	0.05352	0.47427
2067.29	0.05218	0.47234
2065.37	0.05114	0.47088
2063.44	0.05082	0.47113
2061.51	0.05098	0.47258
2059.58	0.05125	0.47427
2057.65	0.05175	0.47476
2055.72	0.05263	0.47476
2053.79	0.05395	0.47694
2051.87	0.05554	0.48202
2049.94	0.05719	0.48614
2048.01	0.05914	0.49049
2046.08	0.06189	0.50284
2044.15	0.06626	0.52826
2042.22	0.07434	0.56603
2040.3	0.09044	0.61663
2038.37	0.11992	0.68224
2036.44	0.16658	0.76431
2034.51	0.23053	0.86042
2032.58	0.30722	0.95557
2030.65	0.39011	1.02626
2028.72	0.47356	1.05604
2026.8	0.55233	1.04757
2024.87	0.62038	1.01077
2022.94	0.67134	0.95654
2021.01	0.70053	0.89238
2019.08	0.70808	0.82605
2017.15	0.69832	0.76455
2015.23	0.67556	0.71347
2013.3	0.64134	0.67134
2011.37	0.59797	0.63503
2009.44	0.55187	0.6038
2007.51	0.50947	0.57935
2005.58	0.47239	0.56143
2003.65	0.43916	0.54836
2001.73	0.40844	0.53843
1999.8	0.38001	0.53093
1997.87	0.35462	0.52511
1995.94	0.33233	0.51858
1994.01	0.31155	0.50986
1992.08	0.2916	0.5026
1990.16	0.27401	0.5009
1988.23	0.25922	0.50236
1986.3	0.24624	0.50333
1984.37	0.23426	0.50381
1982.44	0.22298	0.50333
1980.51	0.21258	0.50018
1978.59	0.20287	0.49267
1976.66	0.19419	0.48468
1974.73	0.18723	0.48105
1972.8	0.18158	0.47984
1970.87	0.17573	0.47815
1968.94	0.16858	0.47742
1967.01	0.16111	0.48178
1965.09	0.15473	0.49146
1963.16	0.14897	0.50163
1961.23	0.14267	0.5101
1959.3	0.13612	0.52003
1957.37	0.12994	0.53383
1955.44	0.12512	0.55296
1953.52	0.12359	0.57789
1951.59	0.12701	0.60598
1949.66	0.13634	0.63575
1947.73	0.15097	0.66699
1945.8	0.16886	0.69894
1943.87	0.18893	0.73356
1941.94	0.21197	0.77617
1940.02	0.23608	0.82096
1938.09	0.25846	0.85316
1936.16	0.2812	0.86865
1934.23	0.30953	0.87325
1932.3	0.34776	0.87108
1930.37	0.39529	0.86551
1928.45	0.44643	0.85897
1926.52	0.49323	0.85243
1924.59	0.53126	0.84711
1922.66	0.56164	0.84904
1920.73	0.58553	0.85631
1918.8	0.60555	0.86212
1916.87	0.62732	0.87035
1914.95	0.65279	0.87955
1913.02	0.6813	0.88028
1911.09	0.71352	0.87592
1909.16	0.74994	0.87931
1907.23	0.79026	0.89553
1905.3	0.83339	0.9195
1903.38	0.87825	0.94443
1901.45	0.92221	0.96719
1899.52	0.96048	0.98559
1897.59	0.9873	0.99769
1895.66	0.99915	1.00447
1893.73	0.99577	1.00835
1891.81	0.98011	1.00593
1889.88	0.95988	0.99987
1887.95	0.94184	0.99842
1886.02	0.9237	0.99745
1884.09	0.90098	0.98995
1882.16	0.87514	0.97566
1880.23	0.85065	0.95508
1878.31	0.83099	0.92797
1876.38	0.8169	0.89577
1874.45	0.80529	0.86042
1872.52	0.7915	0.81757
1870.59	0.77272	0.76721
1868.66	0.75214	0.72872
1866.74	0.73589	0.7171
1864.81	0.72215	0.71783
1862.88	0.70718	0.71662
1860.95	0.69175	0.71541
1859.02	0.67705	0.71565
1857.09	0.66265	0.71541
1855.16	0.64817	0.7142
1853.24	0.6344	0.71541
1851.31	0.62196	0.72025
1849.38	0.60986	0.72582
1847.45	0.59651	0.72291
1845.52	0.58134	0.71081
1843.59	0.56783	0.71492
1841.67	0.55849	0.74131
1839.74	0.54874	0.75802
1837.81	0.53727	0.75342
1835.88	0.52772	0.73986
1833.95	0.52052	0.71807
1832.02	0.51269	0.68127
1830.09	0.50563	0.64302
1828.17	0.50185	0.62123
1826.24	0.49638	0.60767
1824.31	0.4872	0.59847
1822.38	0.47809	0.59847
1820.45	0.46915	0.59702
1818.52	0.45974	0.58976
1816.6	0.45137	0.58346
1814.67	0.44371	0.57789
1812.74	0.43523	0.56845
1810.81	0.42728	0.56022
1808.88	0.42223	0.5607
1806.95	0.41858	0.56409
1805.03	0.41349	0.5607
1803.1	0.4061	0.54811
1801.17	0.39863	0.53577
1799.24	0.39419	0.53456
1797.31	0.39122	0.53795
1795.38	0.38557	0.52584
1793.45	0.37705	0.49994
1791.53	0.37233	0.49534
1789.6	0.37398	0.51955
1787.67	0.37449	0.53649
1785.74	0.37098	0.53407
1783.81	0.36631	0.52899
1781.88	0.36199	0.52633
1779.96	0.35873	0.52608
1778.03	0.35633	0.52657
1776.1	0.35134	0.51253
1774.17	0.34209	0.47669
1772.24	0.33409	0.45103
1770.31	0.3339	0.46265
1768.38	0.33736	0.48977
1766.46	0.33936	0.51035
1764.53	0.33747	0.51277
1762.6	0.3322	0.49994
1760.67	0.32845	0.49679
1758.74	0.32659	0.50236
1756.81	0.32456	0.50454
1754.89	0.32254	0.50357
1752.96	0.31739	0.48614
1751.03	0.30893	0.46047
1749.1	0.30488	0.45926
1747.17	0.30758	0.47815
1745.24	0.31127	0.49195
1743.31	0.31293	0.49049
1741.39	0.31336	0.47791
1739.46	0.31488	0.47161
1737.53	0.31572	0.46314
1735.6	0.31147	0.42489
1733.67	0.30834	0.40189
1731.74	0.31497	0.44086
1729.82	0.32389	0.48759
1727.89	0.33106	0.51156
1725.96	0.33556	0.51955
1724.03	0.33772	0.51785
1722.1	0.33784	0.50429
1720.17	0.33232	0.46265
1718.24	0.32192	0.40842
1716.32	0.31936	0.40116
1714.39	0.32759	0.4445
1712.46	0.33493	0.48711
1710.53	0.33602	0.50381
1708.6	0.33019	0.49316
1706.67	0.31987	0.46992
1704.75	0.31048	0.45055
1702.82	0.30109	0.41205
1700.89	0.28678	0.35661
